# Supplementary material for: Gene expression profiling of the masticatory muscle tendons and Achilles tendons under tensile strain in the Japanese macaque Macaca fuscata
Source: PLoS One. 2023 Jan 19;18(1):e0280649. doi: 10.1371/journal.pone.0280649 (PMC9851512; doi:10.1371/journal.pone.0280649)
Supplement: S1 Table — (XLSX) [file pone.0280649.s001.xlsx]

## Sheet: MA0h vs. AT0h MA UP
Ensembl_ID	GeneSymbol	Description	GeneType	baseMean	log2FoldChange	lfcSE	stat	pvalue	FDR
ENSMMUG00000000040	EGLN3	egl-9 family hypoxia inducible factor 3 [Source:HGNC Symbol;Acc:HGNC:14661]	protein_coding	379.962	4.20981	0.170901	673.422	1.80093e-148	3.78243e-146
ENSMMUG00000000050			protein_coding	386.533	1.19553	0.158714	55.9228	7.5372e-14	9.53623e-13
ENSMMUG00000000063	PPFIA4	PTPRF interacting protein alpha 4 [Source:HGNC Symbol;Acc:HGNC:9248]	protein_coding	95.1125	5.84121	0.461582	303.769	4.97226e-68	3.64293e-66
ENSMMUG00000000069	FAM210B	family with sequence similarity 210 member B [Source:HGNC Symbol;Acc:HGNC:16102]	protein_coding	281.775	1.10047	0.147452	55.351	1.00819e-13	1.26341e-12
ENSMMUG00000000070	AURKA	aurora kinase A [Source:HGNC Symbol;Acc:HGNC:11393]	protein_coding	53.6674	1.9229	0.277318	49.2759	2.22383e-12	2.53839e-11
ENSMMUG00000000073	CASS4	Cas scaffolding protein family member 4 [Source:HGNC Symbol;Acc:HGNC:15878]	protein_coding	64.5844	5.86071	0.554152	233.761	9.0189e-53	4.62755e-51
ENSMMUG00000000246	COBL	cordon-bleu WH2 repeat protein [Source:HGNC Symbol;Acc:HGNC:22199]	protein_coding	94.2683	4.57653	0.338873	242.117	1.35862e-54	7.37964e-53
ENSMMUG00000000275	OGDHL	2-oxoglutarate dehydrogenase-like, mitochondrial [Source:RefSeq peptide;Acc:NP_001252731]	protein_coding	18.2944	3.97393	0.637308	50.1848	1.39928e-12	1.61832e-11
ENSMMUG00000000311			protein_coding	39.7252	3.35249	0.391272	84.0225	4.89184e-20	8.87745e-19
ENSMMUG00000000312	ABI2	abl interactor 2 [Source:HGNC Symbol;Acc:HGNC:24011]	protein_coding	162.585	1.16964	0.160951	52.9557	3.41164e-13	4.12117e-12
ENSMMUG00000000318	TNS2	tensin 2 [Source:HGNC Symbol;Acc:HGNC:19737]	protein_coding	245.592	2.61827	0.154477	294.581	4.99357e-66	3.48048e-64
ENSMMUG00000000323	ARHGAP4	Rho GTPase activating protein 4 [Source:HGNC Symbol;Acc:HGNC:674]	protein_coding	63.1604	6.24905	0.631094	228.467	1.28714e-51	6.35579e-50
ENSMMUG00000000327	FADS2	fatty acid desaturase 2 [Source:HGNC Symbol;Acc:HGNC:3575]	protein_coding	1434.38	1.60263	0.0888377	316.465	8.53119e-71	6.82149e-69
ENSMMUG00000000328	FADS3	fatty acid desaturase 3 [Source:HGNC Symbol;Acc:HGNC:3576]	protein_coding	318.739	1.24526	0.14029	78.1607	9.49901e-19	1.60373e-17
ENSMMUG00000000368	TSPAN18	tetraspanin 18 [Source:HGNC Symbol;Acc:HGNC:20660]	protein_coding	82.0928	2.23734	0.234816	93.9368	3.25764e-22	6.59568e-21
ENSMMUG00000000373	SLC2A1	solute carrier family 2 member 1 [Source:HGNC Symbol;Acc:HGNC:11005]	protein_coding	329.769	0.853914	0.12451	46.9612	7.24059e-12	7.87665e-11
ENSMMUG00000000376	BIN1	bridging integrator 1 [Source:HGNC Symbol;Acc:HGNC:1052]	protein_coding	755.079	3.21808	0.110783	836.91	5.09772e-184	1.48702e-181
ENSMMUG00000000413	SLC7A7	solute carrier family 7 member 7 [Source:HGNC Symbol;Acc:HGNC:11065]	protein_coding	59.0476	5.12975	0.472197	197.492	7.36459e-45	3.15236e-43
ENSMMUG00000000422	RPL12		protein_coding	2013.29	0.749787	0.0987158	57.1844	3.96808e-14	5.11919e-13
ENSMMUG00000000434	CDK2AP1	cyclin dependent kinase 2 associated protein 1 [Source:HGNC Symbol;Acc:HGNC:14002]	protein_coding	975.058	0.918664	0.100947	82.0431	1.33153e-19	2.33827e-18
ENSMMUG00000000500	FNDC1	fibronectin type III domain containing 1 [Source:HGNC Symbol;Acc:HGNC:21184]	protein_coding	459.54	1.71187	0.13596	155.003	1.39813e-35	4.68133e-34
ENSMMUG00000000511	CARS	cysteinyl-tRNA synthetase [Source:HGNC Symbol;Acc:HGNC:1493]	protein_coding	336.764	0.963077	0.124431	59.7589	1.0722e-14	1.43739e-13
ENSMMUG00000000521	NTN4	netrin 4 [Source:HGNC Symbol;Acc:HGNC:13658]	protein_coding	350.61	1.71211	0.129486	173.487	1.28116e-39	4.79355e-38
ENSMMUG00000000544	COL6A1	collagen type VI alpha 1 chain [Source:HGNC Symbol;Acc:HGNC:2211]	protein_coding	12070.3	0.861753	0.0797249	115.237	6.98332e-27	1.77996e-25
ENSMMUG00000000556	HAPLN3	hyaluronan and proteoglycan link protein 3 [Source:HGNC Symbol;Acc:HGNC:21446]	protein_coding	121.33	1.99918	0.198291	102.979	3.38747e-24	7.60107e-23
ENSMMUG00000000580	SCN4A	sodium voltage-gated channel alpha subunit 4 [Source:HGNC Symbol;Acc:HGNC:10591]	protein_coding	33.9474	6.35527	0.880102	136.26	1.75043e-31	5.08723e-30
ENSMMUG00000000653	STMN1	stathmin 1 [Source:HGNC Symbol;Acc:HGNC:6510]	protein_coding	218.467	1.99113	0.169603	136.541	1.5197e-31	4.43303e-30
ENSMMUG00000000690	CTNNAL1	catenin alpha like 1 [Source:HGNC Symbol;Acc:HGNC:2512]	protein_coding	206.303	1.27134	0.151262	70.6193	4.33258e-17	6.77052e-16
ENSMMUG00000000838	AGRN	agrin [Source:HGNC Symbol;Acc:HGNC:329]	protein_coding	144.675	1.59951	0.194575	67.2867	2.34757e-16	3.53189e-15
ENSMMUG00000000905	POPDC2	popeye domain-containing protein 2 [Source:RefSeq peptide;Acc:NP_001181401]	protein_coding	14.025	5.64239	1.11035	51.9565	5.67452e-13	6.74604e-12
ENSMMUG00000000938	LRRN1	leucine rich repeat neuronal 1 [Source:HGNC Symbol;Acc:HGNC:20980]	protein_coding	169.39	5.72446	0.33272	559.496	1.08222e-123	1.79443e-121
ENSMMUG00000000962	H2AFV	H2A histone family member V [Source:HGNC Symbol;Acc:HGNC:20664]	protein_coding	292.294	1.12587	0.134242	70.0965	5.64744e-17	8.77303e-16
ENSMMUG00000000963	SDC2	syndecan 2 [Source:HGNC Symbol;Acc:HGNC:10659]	protein_coding	963.592	1.28726	0.10159	157.763	3.48736e-36	1.19419e-34
ENSMMUG00000000972	TNK2	tyrosine kinase non receptor 2 [Source:HGNC Symbol;Acc:HGNC:19297]	protein_coding	105.268	1.79145	0.219618	66.7571	3.07109e-16	4.59847e-15
ENSMMUG00000000980	YPEL3	yippee like 3 [Source:HGNC Symbol;Acc:HGNC:18327]	protein_coding	137.303	1.94926	0.185046	112.434	2.87104e-26	7.14449e-25
ENSMMUG00000001043	PRUNE2	prune homolog 2 [Source:HGNC Symbol;Acc:HGNC:25209]	protein_coding	461.666	5.21232	0.467903	93.1471	4.85483e-22	9.74182e-21
ENSMMUG00000001054	EEF1B2	elongation factor 1-beta [Source:RefSeq peptide;Acc:NP_001253314]	protein_coding	1642.53	0.780293	0.107472	52.2171	4.96903e-13	5.9342e-12
ENSMMUG00000001062	EIF4B		protein_coding	927.201	0.733581	0.103032	50.4152	1.24429e-12	1.44864e-11
ENSMMUG00000001276	JAG2	jagged 2 [Source:HGNC Symbol;Acc:HGNC:6189]	protein_coding	47.6904	5.08439	0.521458	154.342	1.94985e-35	6.46611e-34
ENSMMUG00000001312	LMO7	LIM domain 7 [Source:HGNC Symbol;Acc:HGNC:6646]	protein_coding	591.196	1.39985	0.10907	162.706	2.90002e-37	1.01967e-35
ENSMMUG00000001328	ALDH3A1	aldehyde dehydrogenase 3 family member A1 [Source:HGNC Symbol;Acc:HGNC:405]	protein_coding	968.58	2.36491	0.0980572	561.784	3.44062e-124	5.76561e-122
ENSMMUG00000001339	CAND2	cullin associated and neddylation dissociated 2 (putative) [Source:HGNC Symbol;Acc:HGNC:30689]	protein_coding	21.3579	6.26384	1.08769	79.351	5.19991e-19	8.87422e-18
ENSMMUG00000001369	HDAC11	histone deacetylase 11 [Source:HGNC Symbol;Acc:HGNC:19086]	protein_coding	37.5561	2.65125	0.361821	57.2319	3.87345e-14	5.0053e-13
ENSMMUG00000001389	IRX3	iroquois homeobox 3 [Source:HGNC Symbol;Acc:HGNC:14360]	protein_coding	460.476	2.9178	0.132975	478.407	4.74691e-106	6.44597e-104
ENSMMUG00000001420	MFAP2	microfibril associated protein 2 [Source:HGNC Symbol;Acc:HGNC:7033]	protein_coding	111.043	3.44888	0.246812	219.152	1.38496e-49	6.53169e-48
ENSMMUG00000001427	MYH14	myosin heavy chain 14 [Source:HGNC Symbol;Acc:HGNC:23212]	protein_coding	39.5752	4.97144	0.553437	128.904	7.11702e-30	1.9772e-28
ENSMMUG00000001466	SGCA	sarcoglycan alpha [Source:HGNC Symbol;Acc:HGNC:10805]	protein_coding	73.4891	5.027	0.412232	241.625	1.73979e-54	9.38533e-53
ENSMMUG00000001467	COL1A1	collagen type I alpha 1 chain [Source:HGNC Symbol;Acc:HGNC:2197]	protein_coding	91984.3	1.70437	0.0887875	348.99	7.03164e-78	6.22261e-76
ENSMMUG00000001511	KIF20A	kinesin family member 20A [Source:HGNC Symbol;Acc:HGNC:9787]	protein_coding	102.55	2.76298	0.230395	151.794	7.02961e-35	2.28782e-33
ENSMMUG00000001516	TRAM1	translocation associated membrane protein 1 [Source:HGNC Symbol;Acc:HGNC:20568]	protein_coding	1322.06	1.41706	0.0913905	235.102	4.60056e-53	2.38382e-51
ENSMMUG00000001522			protein_coding	385.082	3.92325	0.163606	611.867	4.39253e-135	8.23704e-133
ENSMMUG00000001547	ZNF106	zinc finger protein 106 [Source:HGNC Symbol;Acc:HGNC:12886]	protein_coding	875.889	2.00935	0.120512	266.355	7.06892e-60	4.34959e-58
ENSMMUG00000001582	LAPTM4A	lysosomal protein transmembrane 4 alpha [Source:HGNC Symbol;Acc:HGNC:6924]	protein_coding	1358.82	0.781881	0.0940373	68.5985	1.20696e-16	1.84047e-15
ENSMMUG00000001587	TPM1	tropomyosin 1 [Source:HGNC Symbol;Acc:HGNC:12010]	protein_coding	1922.86	1.94028	0.0845075	504.768	8.72013e-112	1.29584e-109
ENSMMUG00000001616	PADI2	peptidyl arginine deiminase 2 [Source:HGNC Symbol;Acc:HGNC:18341]	protein_coding	652.313	9.89776	0.652532	1881.67	0	0
ENSMMUG00000001635	ZNF703	zinc finger protein 703 [Source:HGNC Symbol;Acc:HGNC:25883]	protein_coding	153.816	1.27221	0.170236	55.9327	7.49954e-14	9.49621e-13
ENSMMUG00000001640			protein_coding	77.8743	1.93166	0.243111	64.0807	1.19427e-15	1.72588e-14
ENSMMUG00000001686	SLC44A3	solute carrier family 44 member 3 [Source:HGNC Symbol;Acc:HGNC:28689]	protein_coding	24.8939	4.64269	0.638818	78.9185	6.4727e-19	1.10106e-17
ENSMMUG00000001690	CNN3	calponin 3 [Source:HGNC Symbol;Acc:HGNC:2157]	protein_coding	915.17	1.69372	0.106247	246.999	1.1716e-55	6.52122e-54
ENSMMUG00000001740	SLCO3A1	solute carrier organic anion transporter family member 3A1 [Source:HGNC Symbol;Acc:HGNC:10952]	protein_coding	62.5135	2.17121	0.278546	61.9903	3.45161e-15	4.81148e-14
ENSMMUG00000001850	SPARC	secreted protein acidic and cysteine rich [Source:HGNC Symbol;Acc:HGNC:11219]	protein_coding	19603	1.37661	0.0713795	359.219	4.16548e-80	3.81481e-78
ENSMMUG00000001941	CXXC5	CXXC finger protein 5 [Source:HGNC Symbol;Acc:HGNC:26943]	protein_coding	198.733	1.411	0.151678	86.7264	1.24623e-20	2.32866e-19
ENSMMUG00000001990	CAP2	adenylyl cyclase-associated protein 2 [Source:RefSeq peptide;Acc:NP_001253461]	protein_coding	173.287	3.09067	0.19184	276.292	4.8268e-62	3.07821e-60
ENSMMUG00000002058	TAGLN	transgelin [Source:HGNC Symbol;Acc:HGNC:11553]	protein_coding	4002.96	1.29054	0.0887861	205.51	1.31102e-46	5.86682e-45
ENSMMUG00000002167	MRC2	mannose receptor C type 2 [Source:HGNC Symbol;Acc:HGNC:16875]	protein_coding	1120.18	1.00814	0.103536	93.6414	3.78185e-22	7.62761e-21
ENSMMUG00000002211	DCLK2	doublecortin like kinase 2 [Source:HGNC Symbol;Acc:HGNC:19002]	protein_coding	73.6192	1.7423	0.236646	55.0817	1.1562e-13	1.44429e-12
ENSMMUG00000002224	PSIP1	PC4 and SFRS1 interacting protein 1 [Source:HGNC Symbol;Acc:HGNC:9527]	protein_coding	248.893	1.3589	0.146262	85.9668	1.82981e-20	3.38697e-19
ENSMMUG00000002234	FBLN7	fibulin 7 [Source:HGNC Symbol;Acc:HGNC:26740]	protein_coding	150.125	3.69321	0.222558	317.682	4.63166e-71	3.76072e-69
ENSMMUG00000002295	CRABP2	cellular retinoic acid binding protein 2 [Source:HGNC Symbol;Acc:HGNC:2339]	protein_coding	76.2538	2.64173	0.260576	108.111	2.54087e-25	6.00957e-24
ENSMMUG00000002324			pseudogene	734.9	0.705401	0.101474	48.1259	3.99714e-12	4.4718e-11
ENSMMUG00000002347	MYL2	myosin light chain 2 [Source:HGNC Symbol;Acc:HGNC:7583]	protein_coding	39.7192	5.56443	0.651867	136.642	1.44421e-31	4.22064e-30
ENSMMUG00000002370	ITGA6	integrin alpha-6 precursor [Source:RefSeq peptide;Acc:NP_001245046]	protein_coding	155.881	1.80536	0.180758	100.047	1.48832e-23	3.22034e-22
ENSMMUG00000002387	FGGY	FGGY carbohydrate kinase domain containing [Source:HGNC Symbol;Acc:HGNC:25610]	protein_coding	45.7797	2.50342	0.327365	61.1958	5.16714e-15	7.08379e-14
ENSMMUG00000002389	HSPB6	heat shock protein family B (small) member 6 [Source:HGNC Symbol;Acc:HGNC:26511]	protein_coding	469.989	1.06477	0.11849	80.1642	3.44551e-19	5.94454e-18
ENSMMUG00000002399	SCRG1	stimulator of chondrogenesis 1 [Source:HGNC Symbol;Acc:HGNC:17036]	protein_coding	22.9097	3.81819	0.561881	56.532	5.52902e-14	7.05207e-13
ENSMMUG00000002422	AEBP1	AE binding protein 1 [Source:HGNC Symbol;Acc:HGNC:303]	protein_coding	1216.13	0.875039	0.0961412	82.0876	1.30189e-19	2.29133e-18
ENSMMUG00000002424	FBLN1	fibulin 1 [Source:HGNC Symbol;Acc:HGNC:3600]	protein_coding	393.445	1.23423	0.118886	107.219	3.98577e-25	9.34284e-24
ENSMMUG00000002494	ACTN3	actinin alpha 3 (gene/pseudogene) [Source:HGNC Symbol;Acc:HGNC:165]	protein_coding	129.687	5.78223	0.386788	427.953	4.5326e-95	5.36823e-93
ENSMMUG00000002528	EIF2D	eukaryotic translation initiation factor 2D [Source:HGNC Symbol;Acc:HGNC:6583]	protein_coding	161.413	1.28164	0.16855	57.8386	2.84531e-14	3.70101e-13
ENSMMUG00000002533			protein_coding	304.651	1.2734	0.135439	87.8869	6.93074e-21	1.31534e-19
ENSMMUG00000002564	FRAS1	Fraser extracellular matrix complex subunit 1 [Source:HGNC Symbol;Acc:HGNC:19185]	protein_coding	39.1916	8.05882	1.21451	153.97	2.35059e-35	7.77867e-34
ENSMMUG00000002595	COL14A1	collagen type XIV alpha 1 chain [Source:HGNC Symbol;Acc:HGNC:2191]	protein_coding	482.933	2.1297	0.132886	249.815	2.84893e-56	1.61426e-54
ENSMMUG00000002607	SNTB1	syntrophin beta 1 [Source:HGNC Symbol;Acc:HGNC:11168]	protein_coding	54.5199	2.49709	0.294883	75.4868	3.67862e-18	6.02973e-17
ENSMMUG00000002676			protein_coding	2612.27	0.803312	0.10733	55.3978	9.84444e-14	1.23463e-12
ENSMMUG00000002678	ITGB6	integrin subunit beta 6 [Source:HGNC Symbol;Acc:HGNC:6161]	protein_coding	44.9293	8.25151	1.20476	195.222	2.3042e-44	9.75692e-43
ENSMMUG00000002700	SLC47A1	solute carrier family 47 member 1 [Source:HGNC Symbol;Acc:HGNC:25588]	protein_coding	100.338	1.52102	0.212238	51.5417	7.00908e-13	8.31172e-12
ENSMMUG00000002739	PDGFB	platelet derived growth factor subunit B [Source:HGNC Symbol;Acc:HGNC:8800]	protein_coding	35.7199	3.31022	0.404471	76.9977	1.71156e-18	2.85598e-17
ENSMMUG00000002755	KLHL5	kelch like family member 5 [Source:HGNC Symbol;Acc:HGNC:6356]	protein_coding	46.3823	2.326	0.31955	54.8105	1.32729e-13	1.64756e-12
ENSMMUG00000002797	JDP2	Jun dimerization protein 2 [Source:HGNC Symbol;Acc:HGNC:17546]	protein_coding	205.099	2.19849	0.175217	156.618	6.20196e-36	2.09642e-34
ENSMMUG00000002806	SLC9A3R2	SLC9A3 regulator 2 [Source:HGNC Symbol;Acc:HGNC:11076]	protein_coding	108.057	2.10741	0.214959	97.5761	5.18252e-23	1.09284e-21
ENSMMUG00000002808	TSC2	TSC complex subunit 2 [Source:HGNC Symbol;Acc:HGNC:12363]	protein_coding	300.874	0.870208	0.125854	47.7815	4.76462e-12	5.27794e-11
ENSMMUG00000002848	RPS14		protein_coding	3526.64	1.04002	0.0926918	123.62	1.02039e-28	2.74287e-27
ENSMMUG00000002861	TMEM45A	transmembrane protein 45A [Source:RefSeq peptide;Acc:NP_001252957]	protein_coding	173.679	1.32611	0.162869	66.3245	3.82475e-16	5.67302e-15
ENSMMUG00000002868			protein_coding	613.488	1.40351	0.105852	173.72	1.13983e-39	4.27491e-38
ENSMMUG00000002873	ITGBL1	integrin subunit beta like 1 [Source:HGNC Symbol;Acc:HGNC:6164]	protein_coding	320.922	1.46701	0.138691	110.835	6.4307e-26	1.57147e-24
ENSMMUG00000002897	RYR1	ryanodine receptor 1 [Source:HGNC Symbol;Acc:HGNC:10483]	protein_coding	44.6254	4.84371	0.507195	138.549	5.527e-32	1.64267e-30
ENSMMUG00000002913	TLE2	transducin like enhancer of split 2 [Source:HGNC Symbol;Acc:HGNC:11838]	protein_coding	227.345	1.10194	0.147807	55.4921	9.38331e-14	1.17774e-12
ENSMMUG00000002925	FSTL1	follistatin like 1 [Source:HGNC Symbol;Acc:HGNC:3972]	protein_coding	4575.93	0.747185	0.0726695	104.763	1.37653e-24	3.14247e-23
ENSMMUG00000002943	QARS	glutaminyl-tRNA synthetase [Source:HGNC Symbol;Acc:HGNC:9751]	protein_coding	510.514	1.57344	0.10927	205.488	1.3256e-46	5.91524e-45
ENSMMUG00000002947	PCOLCE	procollagen C-endopeptidase enhancer [Source:HGNC Symbol;Acc:HGNC:8738]	protein_coding	789.156	1.1776	0.113796	105.485	9.56015e-25	2.20485e-23
ENSMMUG00000002952	LAMB2	laminin subunit beta-2 precursor [Source:RefSeq peptide;Acc:NP_001181397]	protein_coding	1222.63	0.804113	0.10445	58.772	1.77041e-14	2.32978e-13
ENSMMUG00000003024			protein_coding	168.54	3.45343	0.205864	309.653	2.59896e-69	1.96821e-67
ENSMMUG00000003061	CCDC80	coiled-coil domain containing 80 [Source:HGNC Symbol;Acc:HGNC:30649]	protein_coding	983.569	0.805228	0.0884952	82.3497	1.14017e-19	2.01344e-18
ENSMMUG00000003074	PLXNB1	plexin B1 [Source:HGNC Symbol;Acc:HGNC:9103]	protein_coding	131.654	2.15147	0.207072	108.402	2.19476e-25	5.21445e-24
ENSMMUG00000003143	THBS4	thrombospondin 4 [Source:HGNC Symbol;Acc:HGNC:11788]	protein_coding	187.851	3.43029	0.193529	346.004	3.14357e-77	2.75098e-75
ENSMMUG00000003149	CDC20	cell division cycle 20 [Source:HGNC Symbol;Acc:HGNC:1723]	protein_coding	131.229	1.67303	0.181641	85.6783	2.11723e-20	3.90979e-19
ENSMMUG00000003187			protein_coding	122.132	1.9216	0.198301	94.8828	2.01993e-22	4.13757e-21
ENSMMUG00000003204	ADGRA2	adhesion G protein-coupled receptor A2 [Source:HGNC Symbol;Acc:HGNC:17849]	protein_coding	232.407	1.46203	0.171548	71.7386	2.45679e-17	3.87769e-16
ENSMMUG00000003238	A2M	alpha-2-macroglobulin [Source:HGNC Symbol;Acc:HGNC:7]	protein_coding	725.214	1.87039	0.1044	314.05	2.86462e-70	2.25617e-68
ENSMMUG00000003273	BCAM	basal cell adhesion molecule (Lutheran blood group) [Source:HGNC Symbol;Acc:HGNC:6722]	protein_coding	68.365	3.97088	0.333592	179.667	5.73048e-41	2.21785e-39
ENSMMUG00000003288	GPT2	glutamic--pyruvic transaminase 2 [Source:HGNC Symbol;Acc:HGNC:18062]	protein_coding	178.804	1.70059	0.165474	105.907	7.72689e-25	1.78728e-23
ENSMMUG00000003295	RPS4X	40S ribosomal protein S4, X isoform [Source:RefSeq peptide;Acc:NP_001252551]	protein_coding	2071.65	1.01193	0.0952843	111.04	5.79823e-26	1.42486e-24
ENSMMUG00000003301	ADAMTS15	ADAM metallopeptidase with thrombospondin type 1 motif 15 [Source:HGNC Symbol;Acc:HGNC:16305]	protein_coding	248.876	3.63321	0.178458	456.994	2.16762e-101	2.79872e-99
ENSMMUG00000003334	MYO18B	myosin XVIIIB [Source:HGNC Symbol;Acc:HGNC:18150]	protein_coding	184.182	7.58359	0.569299	568.517	1.17994e-125	2.04247e-123
ENSMMUG00000003335	LSP1	lymphocyte-specific protein 1 [Source:HGNC Symbol;Acc:HGNC:6707]	protein_coding	505.158	1.43703	0.110893	166.325	4.69825e-38	1.69741e-36
ENSMMUG00000003356	TNC	tenascin C [Source:HGNC Symbol;Acc:HGNC:5318]	protein_coding	5904.45	2.97173	0.0945801	867.359	1.22378e-190	3.63717e-188
ENSMMUG00000003357	SREBF2	sterol regulatory element binding transcription factor 2 [Source:HGNC Symbol;Acc:HGNC:11290]	protein_coding	861.471	1.26132	0.0975817	164.836	9.93556e-38	3.54084e-36
ENSMMUG00000003372	SRPK3	SRSF protein kinase 3 [Source:HGNC Symbol;Acc:HGNC:11402]	protein_coding	84.1894	6.44069	0.577847	316.885	6.9091e-71	5.55266e-69
ENSMMUG00000003379	L1CAM	L1 cell adhesion molecule [Source:HGNC Symbol;Acc:HGNC:6470]	protein_coding	181.978	5.12937	0.277692	516.453	2.50137e-114	3.90115e-112
ENSMMUG00000003456	GPC4	glypican-4 precursor [Source:RefSeq peptide;Acc:NP_001252670]	protein_coding	134.223	2.22297	0.192468	136.261	1.74971e-31	5.08723e-30
ENSMMUG00000003458	RBFOX1	RNA binding fox-1 homolog 1 [Source:HGNC Symbol;Acc:HGNC:18222]	protein_coding	21.3804	8.14529	1.23034	99.7654	1.71563e-23	3.69693e-22
ENSMMUG00000003567	DLGAP5	DLG associated protein 5 [Source:HGNC Symbol;Acc:HGNC:16864]	protein_coding	41.7706	2.66196	0.361581	56.6349	5.24715e-14	6.70885e-13
ENSMMUG00000003570	ATP5F1A		protein_coding	1674.34	0.682268	0.0849705	64.0886	1.18945e-15	1.7205e-14
ENSMMUG00000003578	RPS23	ribosomal protein S23 [Source:HGNC Symbol;Acc:HGNC:10410]	protein_coding	1924.81	0.704152	0.0901422	60.5822	7.05677e-15	9.61576e-14
ENSMMUG00000003582	MXRA8	matrix remodeling associated 8 [Source:HGNC Symbol;Acc:HGNC:7542]	protein_coding	1319.41	0.922239	0.0883223	107.984	2.70931e-25	6.39835e-24
ENSMMUG00000003589	ANK3	ankyrin 3 [Source:HGNC Symbol;Acc:HGNC:494]	protein_coding	31.9932	2.66508	0.397592	47.6273	5.15457e-12	5.68193e-11
ENSMMUG00000003591	PLEKHA2	pleckstrin homology domain containing A2 [Source:HGNC Symbol;Acc:HGNC:14336]	protein_coding	47.2972	2.74487	0.338887	69.1557	9.09889e-17	1.39694e-15
ENSMMUG00000003604	RACK1	receptor for activated C kinase 1 [Source:HGNC Symbol;Acc:HGNC:4399]	protein_coding	3291.61	0.86343	0.0910091	88.8939	4.16571e-21	7.99247e-20
ENSMMUG00000003608	LDB3	LIM domain binding 3 [Source:HGNC Symbol;Acc:HGNC:15710]	protein_coding	39.0442	3.66309	0.414394	94.1754	2.88768e-22	5.88445e-21
ENSMMUG00000003697	INPP4B	inositol polyphosphate-4-phosphatase type II B [Source:HGNC Symbol;Acc:HGNC:6075]	protein_coding	31.4392	3.47099	0.441283	73.0141	1.28729e-17	2.0628e-16
ENSMMUG00000003708	PDE7B	phosphodiesterase 7B [Source:HGNC Symbol;Acc:HGNC:8792]	protein_coding	102.033	2.02066	0.212505	92.1074	8.20983e-22	1.62464e-20
ENSMMUG00000003726	PTPN13	protein tyrosine phosphatase, non-receptor type 13 [Source:HGNC Symbol;Acc:HGNC:9646]	protein_coding	99.2289	2.33992	0.243657	92.8458	5.65324e-22	1.13007e-20
ENSMMUG00000003742	BCHE	butyrylcholinesterase [Source:HGNC Symbol;Acc:HGNC:983]	protein_coding	25.0756	3.83973	0.528322	66.6332	3.27029e-16	4.87818e-15
ENSMMUG00000003744	SLC44A2	solute carrier family 44 member 2 [Source:HGNC Symbol;Acc:HGNC:17292]	protein_coding	507.041	2.11151	0.116906	321.568	6.59633e-72	5.44008e-70
ENSMMUG00000003749	NT5C2	5'-nucleotidase, cytosolic II [Source:HGNC Symbol;Acc:HGNC:8022]	protein_coding	165.926	1.32107	0.166236	63.2424	1.82772e-15	2.61254e-14
ENSMMUG00000003823	MAP4	microtubule-associated protein 4 isoform 1 [Source:RefSeq peptide;Acc:NP_001264869]	protein_coding	2099.23	0.657724	0.0811597	65.2983	6.43773e-16	9.43323e-15
ENSMMUG00000003867			protein_coding	3780.15	0.780663	0.101871	58.0894	2.50473e-14	3.27696e-13
ENSMMUG00000003873	IFITM10	interferon induced transmembrane protein 10 [Source:HGNC Symbol;Acc:HGNC:40022]	protein_coding	48.5417	5.1147	0.517313	164.272	1.31899e-37	4.67946e-36
ENSMMUG00000003874	CTSD		protein_coding	1700.44	1.27229	0.0857724	215.646	8.05652e-49	3.71071e-47
ENSMMUG00000003896	ARHGAP6	Rho GTPase activating protein 6 [Source:HGNC Symbol;Acc:HGNC:676]	protein_coding	31.9695	2.93382	0.416035	53.6733	2.36759e-13	2.89091e-12
ENSMMUG00000003902	THBS3	thrombospondin 3 [Source:HGNC Symbol;Acc:HGNC:11787]	protein_coding	310.545	1.66542	0.13153	159.793	1.2555e-36	4.33698e-35
ENSMMUG00000003904	NUCB1	nucleobindin 1 [Source:HGNC Symbol;Acc:HGNC:8043]	protein_coding	878.245	0.7637	0.0902898	71.2418	3.16018e-17	4.98289e-16
ENSMMUG00000004026	ITGA11	integrin subunit alpha 11 [Source:HGNC Symbol;Acc:HGNC:6136]	protein_coding	1808.3	2.39574	0.0999753	536.07	1.35032e-118	2.21565e-116
ENSMMUG00000004103	COL11A1	collagen type XI alpha 1 chain [Source:HGNC Symbol;Acc:HGNC:2186]	protein_coding	902.044	3.81152	0.13833	699.663	3.53999e-154	8.20028e-152
ENSMMUG00000004179	LIMS2	LIM and senescent cell antigen-like-containing domain protein 2 [Source:RefSeq peptide;Acc:NP_001252623]	protein_coding	229.911	2.13083	0.150799	201.634	9.18904e-46	4.03191e-44
ENSMMUG00000004204	UQCRH		protein_coding	305.718	1.02787	0.148303	47.6778	5.02358e-12	5.54919e-11
ENSMMUG00000004212	KREMEN2	kringle containing transmembrane protein 2 [Source:HGNC Symbol;Acc:HGNC:18797]	protein_coding	23.6667	7.32181	1.22559	102.308	4.75362e-24	1.05463e-22
ENSMMUG00000004227	NUMBL	NUMB like, endocytic adaptor protein [Source:HGNC Symbol;Acc:HGNC:8061]	protein_coding	108.08	2.00397	0.211246	91.1747	1.31529e-21	2.58658e-20
ENSMMUG00000004339	RAB15	RAB15, member RAS oncogene family [Source:HGNC Symbol;Acc:HGNC:20150]	protein_coding	35.7992	2.75043	0.376687	57.1461	4.04605e-14	5.2155e-13
ENSMMUG00000004442	WFDC1	WAP four-disulfide core domain 1 [Source:HGNC Symbol;Acc:HGNC:15466]	protein_coding	79.376	1.7915	0.26136	46.8222	7.77282e-12	8.42073e-11
ENSMMUG00000004472	COL18A1	collagen type XVIII alpha 1 chain [Source:HGNC Symbol;Acc:HGNC:2195]	protein_coding	630.359	2.10361	0.118036	308.334	5.03653e-69	3.75997e-67
ENSMMUG00000004490	IFI16	gamma-interferon-inducible protein 16 [Source:RefSeq peptide;Acc:NP_001248590]	protein_coding	610.167	0.886792	0.106549	68.9054	1.03303e-16	1.5829e-15
ENSMMUG00000004597	SYNPO2L	synaptopodin 2 like [Source:HGNC Symbol;Acc:HGNC:23532]	protein_coding	295.536	5.2057	0.227351	760.36	2.24223e-167	5.98636e-165
ENSMMUG00000004599	PPP3CA	serine/threonine-protein phosphatase 2B catalytic subunit alpha isoform [Source:RefSeq peptide;Acc:NP_001248492]	protein_coding	274.354	1.04157	0.134348	60.0093	9.44114e-15	1.27069e-13
ENSMMUG00000004600	RCAN1	regulator of calcineurin 1 [Source:HGNC Symbol;Acc:HGNC:3040]	protein_coding	617.709	1.4798	0.106057	192.081	1.11698e-43	4.65469e-42
ENSMMUG00000004625	PGGHG	protein-glucosylgalactosylhydroxylysine glucosidase [Source:HGNC Symbol;Acc:HGNC:26210]	protein_coding	60.5285	3.14078	0.307856	115.449	6.2764e-27	1.60497e-25
ENSMMUG00000004628	IARS	isoleucyl-tRNA synthetase [Source:HGNC Symbol;Acc:HGNC:5330]	protein_coding	1248.07	1.14602	0.0892802	162.485	3.24112e-37	1.13706e-35
ENSMMUG00000004634	OGN	osteoglycin [Source:HGNC Symbol;Acc:HGNC:8126]	protein_coding	147.031	3.88639	0.240298	300.287	2.85268e-67	2.06126e-65
ENSMMUG00000004638	ASPN	asporin [Source:HGNC Symbol;Acc:HGNC:14872]	protein_coding	151.445	1.29821	0.173324	56.1584	6.68606e-14	8.47295e-13
ENSMMUG00000004683	DAG1	dystroglycan 1 [Source:HGNC Symbol;Acc:HGNC:2666]	protein_coding	661.223	0.762703	0.0997263	58.2862	2.26632e-14	2.97245e-13
ENSMMUG00000004688	NCAM1	neural cell adhesion molecule 1 [Source:HGNC Symbol;Acc:HGNC:7656]	protein_coding	710.292	3.30154	0.120691	731.842	3.56255e-161	8.63342e-159
ENSMMUG00000004719	GARS	glycyl-tRNA synthetase [Source:HGNC Symbol;Acc:HGNC:4162]	protein_coding	1464.42	0.83135	0.0895377	85.4691	2.35352e-20	4.33091e-19
ENSMMUG00000004760	CDK5RAP3	CDK5 regulatory subunit associated protein 3 [Source:HGNC Symbol;Acc:HGNC:18673]	protein_coding	171.125	1.18934	0.167922	50.1298	1.43908e-12	1.6619e-11
ENSMMUG00000004764	MCAM	melanoma cell adhesion molecule [Source:HGNC Symbol;Acc:HGNC:6934]	protein_coding	67.8511	2.60324	0.269926	98.2392	3.70778e-23	7.87128e-22
ENSMMUG00000004788	MAN1C1	mannosidase alpha class 1C member 1 [Source:HGNC Symbol;Acc:HGNC:19080]	protein_coding	43.513	3.54828	0.385203	100.091	1.45584e-23	3.15439e-22
ENSMMUG00000004838	TNNI2	troponin I2, fast skeletal type [Source:HGNC Symbol;Acc:HGNC:11946]	protein_coding	70.9558	9.87439	1.1956	317.133	6.10152e-71	4.92878e-69
ENSMMUG00000004852	EEF1A1	eukaryotic translation elongation factor 1 alpha 1 [Source:HGNC Symbol;Acc:HGNC:3189]	protein_coding	27485	0.888014	0.0735139	143.73	4.06941e-33	1.26933e-31
ENSMMUG00000004919	FGFR4	fibroblast growth factor receptor 4 [Source:HGNC Symbol;Acc:HGNC:3691]	protein_coding	69.2546	7.39181	0.85841	283.833	1.09743e-63	7.2028e-62
ENSMMUG00000005014	SSC5D	scavenger receptor cysteine rich family member with 5 domains [Source:HGNC Symbol;Acc:HGNC:26641]	protein_coding	32.5296	3.51834	0.443096	73.9867	7.86458e-18	1.26799e-16
ENSMMUG00000005072			protein_coding	2652.05	0.693974	0.100628	47.1745	6.49402e-12	7.08405e-11
ENSMMUG00000005092	ARHGEF2	Rho/Rac guanine nucleotide exchange factor 2 [Source:HGNC Symbol;Acc:HGNC:682]	protein_coding	957.096	1.04116	0.0950214	118.851	1.12877e-27	2.93892e-26
ENSMMUG00000005098	PEBP1	phosphatidylethanolamine-binding protein 1 [Source:RefSeq peptide;Acc:NP_001233128]	protein_coding	582.887	1.09223	0.112155	93.9942	3.16457e-22	6.42376e-21
ENSMMUG00000005109	PRC1	protein regulator of cytokinesis 1 [Source:HGNC Symbol;Acc:HGNC:9341]	protein_coding	135.774	1.75327	0.184434	91.0647	1.39052e-21	2.72092e-20
ENSMMUG00000005113	PPP2R3B	protein phosphatase 2 regulatory subunit B''beta [Source:HGNC Symbol;Acc:HGNC:13417]	protein_coding	38.6923	2.97464	0.370565	70.8472	3.85997e-17	6.06204e-16
ENSMMUG00000005131	EDNRB	endothelin receptor type B [Source:HGNC Symbol;Acc:HGNC:3180]	protein_coding	82.8813	3.00857	0.267115	135.95	2.04602e-31	5.92444e-30
ENSMMUG00000005136	TCAF1	TRPM8 channel associated factor 1 [Source:HGNC Symbol;Acc:HGNC:22201]	protein_coding	267.559	1.0344	0.135126	58.5182	2.01415e-14	2.64833e-13
ENSMMUG00000005141	RPL7	ribosomal protein L7 [Source:HGNC Symbol;Acc:HGNC:10363]	protein_coding	3045.27	0.799176	0.0887014	80.3316	3.16564e-19	5.47968e-18
ENSMMUG00000005170	UNC45B	unc-45 myosin chaperone B [Source:HGNC Symbol;Acc:HGNC:14304]	protein_coding	77.6408	9.04257	1.19729	305.505	2.08181e-68	1.53236e-66
ENSMMUG00000005177	PLK2	polo like kinase 2 [Source:HGNC Symbol;Acc:HGNC:19699]	protein_coding	302.881	0.924795	0.127133	52.8493	3.60153e-13	4.34723e-12
ENSMMUG00000005214	MYL6B	myosin light chain 6B [Source:HGNC Symbol;Acc:HGNC:29823]	protein_coding	2127.94	0.685079	0.0934158	53.3911	2.73338e-13	3.3248e-12
ENSMMUG00000005220	SYNM	synemin [Source:HGNC Symbol;Acc:HGNC:24466]	protein_coding	206.979	1.30739	0.159777	66.7504	3.0816e-16	4.60982e-15
ENSMMUG00000005225	GJA1	gap junction protein alpha 1 [Source:HGNC Symbol;Acc:HGNC:4274]	protein_coding	5510.03	1.38609	0.0718591	360.691	1.99076e-80	1.84462e-78
ENSMMUG00000005287	LHX8	LIM homeobox 8 [Source:HGNC Symbol;Acc:HGNC:28838]	protein_coding	46.5916	7.40786	1.05011	197.767	6.41524e-45	2.75348e-43
ENSMMUG00000005298	MAN2B2	mannosidase alpha class 2B member 2 [Source:HGNC Symbol;Acc:HGNC:29623]	protein_coding	166.263	1.29349	0.163807	62.456	2.72467e-15	3.83891e-14
ENSMMUG00000005363	ZHX2	zinc fingers and homeoboxes 2 [Source:HGNC Symbol;Acc:HGNC:18513]	protein_coding	73.7558	1.792	0.253286	50.4132	1.24552e-12	1.449e-11
ENSMMUG00000005393	ACSL3	acyl-CoA synthetase long chain family member 3 [Source:HGNC Symbol;Acc:HGNC:3570]	protein_coding	492.832	1.56493	0.113324	188.715	6.06537e-43	2.48807e-41
ENSMMUG00000005414	NDST1	N-deacetylase and N-sulfotransferase 1 [Source:HGNC Symbol;Acc:HGNC:7680]	protein_coding	493.372	1.14049	0.139064	66.3592	3.75807e-16	5.58464e-15
ENSMMUG00000005430	NR2F2	nuclear receptor subfamily 2 group F member 2 [Source:HGNC Symbol;Acc:HGNC:7976]	protein_coding	138.066	2.18359	0.188876	136.25	1.75916e-31	5.1032e-30
ENSMMUG00000005480	CARNS1	carnosine synthase 1 [Source:HGNC Symbol;Acc:HGNC:29268]	protein_coding	35.8015	4.05041	0.468817	96.1989	1.039e-22	2.15347e-21
ENSMMUG00000005492	TMEM25	transmembrane protein 25 [Source:HGNC Symbol;Acc:HGNC:25890]	protein_coding	43.741	3.90855	0.414942	109.974	9.92827e-26	2.40231e-24
ENSMMUG00000005494	RPL10	60S ribosomal protein L10 [Source:RefSeq peptide;Acc:NP_001180488]	protein_coding	4334.41	0.992374	0.0960772	104.859	1.3112e-24	2.99769e-23
ENSMMUG00000005520	CDH11	cadherin 11 [Source:HGNC Symbol;Acc:HGNC:1750]	protein_coding	678.551	2.83583	0.120772	531.67	1.22344e-117	1.9665e-115
ENSMMUG00000005598	SLC25A23	solute carrier family 25 member 23 [Source:HGNC Symbol;Acc:HGNC:19375]	protein_coding	57.4679	2.68014	0.295851	87.3167	9.24631e-21	1.7422e-19
ENSMMUG00000005618	TNNC1	troponin C1, slow skeletal and cardiac type [Source:HGNC Symbol;Acc:HGNC:11943]	protein_coding	587.882	8.06534	0.376093	1536.05	0	0
ENSMMUG00000005619	NISCH	nischarin [Source:HGNC Symbol;Acc:HGNC:18006]	protein_coding	255.12	1.06663	0.137619	60.0082	9.4463e-15	1.27069e-13
ENSMMUG00000005624			protein_coding	213.435	1.48927	0.153486	94.0069	3.14432e-22	6.39088e-21
ENSMMUG00000005645	NUCKS1	nuclear ubiquitous casein and cyclin-dependent kinase substrate 1 [Source:RefSeq peptide;Acc:NP_001253410]	protein_coding	506.864	0.843159	0.112078	56.3556	6.04822e-14	7.68939e-13
ENSMMUG00000005670	RPS6KA2	ribosomal protein S6 kinase A2 [Source:HGNC Symbol;Acc:HGNC:10431]	protein_coding	286.524	1.84384	0.13681	181.492	2.28894e-41	8.94673e-40
ENSMMUG00000005681	DHRS3	dehydrogenase/reductase 3 [Source:HGNC Symbol;Acc:HGNC:17693]	protein_coding	89.9108	2.29468	0.23286	99.8273	1.6628e-23	3.59294e-22
ENSMMUG00000005689	PRDX2	peroxiredoxin-2 [Source:RefSeq peptide;Acc:NP_001248186]	protein_coding	164.368	1.50371	0.165573	82.782	9.16206e-20	1.62523e-18
ENSMMUG00000005736	PCSK9	Proprotein convertase subtilisin/kexin type 9 [Source:UniProtKB/Swiss-Prot;Acc:A8T666]	protein_coding	24.5655	3.25641	0.489828	49.8951	1.62188e-12	1.86754e-11
ENSMMUG00000005790	TRIM25	tripartite motif containing 25 [Source:HGNC Symbol;Acc:HGNC:12932]	protein_coding	225.064	1.15316	0.15579	54.5726	1.49808e-13	1.85371e-12
ENSMMUG00000005797	ALDH1L2	aldehyde dehydrogenase 1 family member L2 [Source:HGNC Symbol;Acc:HGNC:26777]	protein_coding	147.448	1.52597	0.183889	68.8467	1.0642e-16	1.6275e-15
ENSMMUG00000005812	SORT1	sortilin 1 [Source:HGNC Symbol;Acc:HGNC:11186]	protein_coding	181.955	3.51508	0.196136	361.61	1.25578e-80	1.18449e-78
ENSMMUG00000005902	FRMPD1	FERM and PDZ domain containing 1 [Source:HGNC Symbol;Acc:HGNC:29159]	protein_coding	15.5576	7.69315	1.25409	70.0554	5.76628e-17	8.9488e-16
ENSMMUG00000005964	CMAH	cytidine monophosphate-N-acetylneuraminic acid hydroxylase [Source:RefSeq peptide;Acc:NP_001028028]	protein_coding	151.281	4.6635	0.271409	403.211	1.10129e-89	1.20469e-87
ENSMMUG00000006169	TNNT1	troponin T1, slow skeletal type [Source:HGNC Symbol;Acc:HGNC:11948]	protein_coding	561.758	8.19299	0.400473	1490.01	0	0
ENSMMUG00000006199	GRASP	general receptor for phosphoinositides 1 associated scaffold protein [Source:HGNC Symbol;Acc:HGNC:18707]	protein_coding	58.5117	2.42613	0.29071	72.2408	1.90479e-17	3.01853e-16
ENSMMUG00000006222	ITM2C	integral membrane protein 2C [Source:HGNC Symbol;Acc:HGNC:6175]	protein_coding	296.809	1.30631	0.134054	94.5778	2.3565e-22	4.81448e-21
ENSMMUG00000006233	ADD3	adducin 3 [Source:HGNC Symbol;Acc:HGNC:245]	protein_coding	257.39	1.33149	0.141396	88.3812	5.39828e-21	1.03071e-19
ENSMMUG00000006265	NES	nestin [Source:HGNC Symbol;Acc:HGNC:7756]	protein_coding	2272.11	6.29483	0.136079	2297.16	0	0
ENSMMUG00000006324	FUOM	fucose mutarotase [Source:HGNC Symbol;Acc:HGNC:24733]	protein_coding	47.8079	3.52587	0.370822	105.092	1.16608e-24	2.68148e-23
ENSMMUG00000006400	MYOD1	myogenic differentiation 1 [Source:HGNC Symbol;Acc:HGNC:7611]	protein_coding	223.122	6.26287	0.341365	726.953	4.11811e-160	9.82856e-158
ENSMMUG00000006430	AIG1	androgen induced 1 [Source:HGNC Symbol;Acc:HGNC:21607]	protein_coding	120.778	1.91745	0.202297	90.4348	1.91176e-21	3.71319e-20
ENSMMUG00000006442	KCNB1	potassium voltage-gated channel subfamily B member 1 [Source:HGNC Symbol;Acc:HGNC:6231]	protein_coding	18.1615	4.40805	0.719772	51.2614	8.08485e-13	9.53951e-12
ENSMMUG00000006499			protein_coding	258.268	1.78497	0.150081	140.457	2.11535e-32	6.37114e-31
ENSMMUG00000006511	COMP	cartilage oligomeric matrix protein [Source:HGNC Symbol;Acc:HGNC:2227]	protein_coding	144.167	3.83475	0.232226	322.267	4.64689e-72	3.85252e-70
ENSMMUG00000006527	CALD1	caldesmon 1 [Source:HGNC Symbol;Acc:HGNC:1441]	protein_coding	957.17	0.881532	0.101384	74.9877	4.73662e-18	7.72373e-17
ENSMMUG00000006576	PBXIP1	PBX homeobox interacting protein 1 [Source:HGNC Symbol;Acc:HGNC:21199]	protein_coding	536.217	1.76306	0.11096	249.255	3.77405e-56	2.12317e-54
ENSMMUG00000006598	EEF1G		protein_coding	3874.38	0.980787	0.0831738	136.859	1.29436e-31	3.78972e-30
ENSMMUG00000006617	LBH	protein LBH [Source:RefSeq peptide;Acc:NP_001181204]	protein_coding	130.939	1.30369	0.188115	48.0293	4.19898e-12	4.68762e-11
ENSMMUG00000006618	BTBD2	BTB domain containing 2 [Source:HGNC Symbol;Acc:HGNC:15504]	protein_coding	279.638	1.43709	0.145264	97.1175	6.53342e-23	1.36673e-21
ENSMMUG00000006632	ANKRD1	ankyrin repeat domain 1 [Source:HGNC Symbol;Acc:HGNC:15819]	protein_coding	1521.04	3.2552	0.104827	883.56	3.67886e-194	1.11441e-191
ENSMMUG00000006687	SMARCD3	SWI/SNF related, matrix associated, actin dependent regulator of chromatin, subfamily d, member 3 [Source:HGNC Symbol;Acc:HGNC:11108]	protein_coding	85.9084	2.75691	0.257573	119.685	7.41334e-28	1.9495e-26
ENSMMUG00000006713	CCNY	cyclin-Y [Source:RefSeq peptide;Acc:NP_001244419]	protein_coding	455.932	1.19765	0.117045	103.928	2.09806e-24	4.74156e-23
ENSMMUG00000006763	COX4I1	cytochrome c oxidase subunit 4 isoform 1, mitochondrial [Source:RefSeq peptide;Acc:NP_001180477]	protein_coding	950	0.760378	0.10253	54.6346	1.45157e-13	1.79757e-12
ENSMMUG00000006862	FHOD3	formin homology 2 domain containing 3 [Source:HGNC Symbol;Acc:HGNC:26178]	protein_coding	62.0262	1.82788	0.263009	49.0963	2.43704e-12	2.76772e-11
ENSMMUG00000006867	MYPN	myopalladin [Source:HGNC Symbol;Acc:HGNC:23246]	protein_coding	71.9348	6.22008	0.586182	257.92	4.87507e-58	2.83365e-56
ENSMMUG00000006906	LPAR1		protein_coding	191.277	1.23043	0.151573	66.0164	4.47197e-16	6.60192e-15
ENSMMUG00000007027	ACTC1	actin, alpha, cardiac muscle 1 [Source:HGNC Symbol;Acc:HGNC:143]	protein_coding	1833.35	8.62087	0.265582	2541.78	0	0
ENSMMUG00000007047	CYB5R1	cytochrome b5 reductase 1 [Source:HGNC Symbol;Acc:HGNC:13397]	protein_coding	267.755	3.087	0.158063	400.563	4.15232e-89	4.44948e-87
ENSMMUG00000007155	MAF1	MAF1 homolog, negative regulator of RNA polymerase III [Source:HGNC Symbol;Acc:HGNC:24966]	protein_coding	334.194	0.955725	0.125961	57.4118	3.53478e-14	4.57518e-13
ENSMMUG00000007176	DYSF	dysferlin [Source:HGNC Symbol;Acc:HGNC:3097]	protein_coding	98.3153	4.52024	0.325079	256.885	8.19368e-58	4.74511e-56
ENSMMUG00000007209	GPER1	G-protein coupled estrogen receptor 1 [Source:UniProtKB/Swiss-Prot;Acc:F7EQ49]	protein_coding	30.3614	2.62415	0.397323	46.5599	8.88619e-12	9.59392e-11
ENSMMUG00000007284	SUN2	Sad1 and UNC84 domain containing 2 [Source:HGNC Symbol;Acc:HGNC:14210]	protein_coding	541.345	0.954772	0.123521	59.2851	1.36402e-14	1.80859e-13
ENSMMUG00000007293	RAB34	RAB34, member RAS oncogene family [Source:HGNC Symbol;Acc:HGNC:16519]	protein_coding	295.444	0.979129	0.131538	55.2862	1.04197e-13	1.30469e-12
ENSMMUG00000007305	PDE5A	phosphodiesterase 5A [Source:HGNC Symbol;Acc:HGNC:8784]	protein_coding	195.925	4.79356	0.253929	468.776	5.91627e-104	7.83135e-102
ENSMMUG00000007338	TXNIP	thioredoxin interacting protein [Source:HGNC Symbol;Acc:HGNC:16952]	protein_coding	546.998	0.97226	0.106448	82.98	8.28886e-20	1.47699e-18
ENSMMUG00000007345	MAGED2	MAGE family member D2 [Source:HGNC Symbol;Acc:HGNC:16353]	protein_coding	549.472	0.805039	0.117437	46.7383	8.11263e-12	8.77078e-11
ENSMMUG00000007428	GAS6	growth arrest specific 6 [Source:HGNC Symbol;Acc:HGNC:4168]	protein_coding	1502.13	1.54087	0.0875811	301.411	1.62322e-67	1.17829e-65
ENSMMUG00000007457	WWC1	WW and C2 domain containing 1 [Source:HGNC Symbol;Acc:HGNC:29435]	protein_coding	116.733	1.46159	0.19869	54.2156	1.79653e-13	2.20225e-12
ENSMMUG00000007480	ZNF395	zinc finger protein 395 [Source:HGNC Symbol;Acc:HGNC:18737]	protein_coding	101.307	2.24758	0.220167	106.716	5.13649e-25	1.19689e-23
ENSMMUG00000007481	OBSL1	obscurin like 1 [Source:HGNC Symbol;Acc:HGNC:29092]	protein_coding	168.701	2.77951	0.183469	240.637	2.85673e-54	1.52024e-52
ENSMMUG00000007537	HRC	histidine rich calcium binding protein [Source:HGNC Symbol;Acc:HGNC:5178]	protein_coding	13.084	5.54753	1.11273	49.4667	2.0177e-12	2.31148e-11
ENSMMUG00000007549	RPS11	ribosomal protein S11 [Source:HGNC Symbol;Acc:HGNC:10384]	protein_coding	2343.52	0.671762	0.0913881	53.6499	2.39594e-13	2.92111e-12
ENSMMUG00000007551	RPL13A	ribosomal protein L13a [Source:HGNC Symbol;Acc:HGNC:10304]	protein_coding	4788.25	0.948944	0.0872655	116.41	3.86578e-27	9.91756e-26
ENSMMUG00000007596			protein_coding	171.114	1.48046	0.175476	70.9891	3.59197e-17	5.65242e-16
ENSMMUG00000007661	EDIL3	EGF like repeats and discoidin domains 3 [Source:HGNC Symbol;Acc:HGNC:3173]	protein_coding	39.4894	2.65793	0.368151	54.6805	1.41806e-13	1.75884e-12
ENSMMUG00000007675	SERPINH1	serpin family H member 1 [Source:HGNC Symbol;Acc:HGNC:1546]	protein_coding	4707.9	0.821251	0.0732269	124.394	6.90747e-29	1.86312e-27
ENSMMUG00000007756	MRAS	muscle RAS oncogene homolog [Source:HGNC Symbol;Acc:HGNC:7227]	protein_coding	157.551	1.76202	0.183384	92.1918	7.86714e-22	1.55878e-20
ENSMMUG00000007758	EPB41L2	erythrocyte membrane protein band 4.1 like 2 [Source:HGNC Symbol;Acc:HGNC:3379]	protein_coding	295.186	1.33535	0.13986	90.5743	1.78157e-21	3.46889e-20
ENSMMUG00000007805	LIMCH1	LIM and calponin homology domains 1 [Source:HGNC Symbol;Acc:HGNC:29191]	protein_coding	172.074	2.02971	0.171888	140.693	1.87764e-32	5.67689e-31
ENSMMUG00000007811	PACSIN1	protein kinase C and casein kinase substrate in neurons 1 [Source:HGNC Symbol;Acc:HGNC:8570]	protein_coding	35.1258	7.89664	1.21172	151.988	6.37458e-35	2.07893e-33
ENSMMUG00000007844	PAM	peptidylglycine alpha-amidating monooxygenase [Source:HGNC Symbol;Acc:HGNC:8596]	protein_coding	869.372	0.63929	0.0922014	47.9381	4.39892e-12	4.89349e-11
ENSMMUG00000007859	FMNL1	formin like 1 [Source:HGNC Symbol;Acc:HGNC:1212]	protein_coding	92.58	2.81613	0.242223	143.846	3.83908e-33	1.19987e-31
ENSMMUG00000007922	FHL1	four and a half LIM domains 1 [Source:HGNC Symbol;Acc:HGNC:3702]	protein_coding	551.489	2.49919	0.113697	478.777	3.94374e-106	5.40189e-104
ENSMMUG00000008018	AKNA	AT-hook transcription factor [Source:HGNC Symbol;Acc:HGNC:24108]	protein_coding	67.4725	2.51273	0.274143	87.5344	8.28274e-21	1.56626e-19
ENSMMUG00000008055	SMYD1	SET and MYND domain containing 1 [Source:HGNC Symbol;Acc:HGNC:20986]	protein_coding	77.2094	9.99771	1.19419	345.265	4.55309e-77	3.96245e-75
ENSMMUG00000008058	BARX1	BARX homeobox 1 [Source:HGNC Symbol;Acc:HGNC:955]	protein_coding	119.035	7.43644	0.66751	452.782	1.78945e-100	2.25499e-98
ENSMMUG00000008101	SPATS2L	spermatogenesis associated serine rich 2 like [Source:HGNC Symbol;Acc:HGNC:24574]	protein_coding	221.584	1.24991	0.149837	69.4468	7.85017e-17	1.20876e-15
ENSMMUG00000008120	CRYBG1	crystallin beta-gamma domain containing 1 [Source:HGNC Symbol;Acc:HGNC:356]	protein_coding	53.1529	1.90817	0.280034	47.5006	5.4988e-12	6.04445e-11
ENSMMUG00000008324	PODNL1	podocan like 1 [Source:HGNC Symbol;Acc:HGNC:26275]	protein_coding	65.0179	2.40646	0.273435	80.5089	2.89392e-19	5.02592e-18
ENSMMUG00000008336			protein_coding	813.533	0.817737	0.107955	56.9594	4.44895e-14	5.73016e-13
ENSMMUG00000008343	MAMDC2	MAM domain containing 2 [Source:HGNC Symbol;Acc:HGNC:23673]	protein_coding	115.947	5.70485	0.398563	390.442	6.63105e-87	6.73886e-85
ENSMMUG00000008475	AJUBA	ajuba LIM protein [Source:HGNC Symbol;Acc:HGNC:20250]	protein_coding	347.929	1.92692	0.135415	200.254	1.8378e-45	8.0414e-44
ENSMMUG00000008538	MFAP4	microfibril associated protein 4 [Source:HGNC Symbol;Acc:HGNC:7035]	protein_coding	98.5719	3.9098	0.277308	245.69	2.26043e-55	1.24934e-53
ENSMMUG00000008615	NEB	nebulin [Source:HGNC Symbol;Acc:HGNC:7720]	protein_coding	272.777	6.1942	0.323111	573.851	8.15815e-127	1.4439e-124
ENSMMUG00000008628	LMOD3	leiomodin 3 [Source:HGNC Symbol;Acc:HGNC:6649]	protein_coding	59.3978	9.61806	1.19849	268.841	2.02964e-60	1.26367e-58
ENSMMUG00000008633	ANK2	ankyrin 2 [Source:HGNC Symbol;Acc:HGNC:493]	protein_coding	130.312	1.31188	0.189317	48.0605	4.13267e-12	4.61687e-11
ENSMMUG00000008634	BDNF	brain derived neurotrophic factor [Source:HGNC Symbol;Acc:HGNC:1033]	protein_coding	87.6209	4.01656	0.313206	196.241	1.38086e-44	5.87874e-43
ENSMMUG00000008639	TP53	Cellular tumor antigen p53 [Source:UniProtKB/Swiss-Prot;Acc:P56424]	protein_coding	206.409	1.39387	0.152682	83.2853	7.10266e-20	1.27282e-18
ENSMMUG00000008651	FIBP	FGF1 intracellular binding protein [Source:HGNC Symbol;Acc:HGNC:3705]	protein_coding	249.237	1.03978	0.141542	53.8753	2.13632e-13	2.61268e-12
ENSMMUG00000008702	SYNPO2	synaptopodin 2 [Source:HGNC Symbol;Acc:HGNC:17732]	protein_coding	268.907	2.68132	0.197226	177.041	2.14595e-40	8.18474e-39
ENSMMUG00000008703	MYOZ2	myozenin 2 [Source:HGNC Symbol;Acc:HGNC:1330]	protein_coding	22.5923	7.25007	1.2315	93.5521	3.95642e-22	7.96951e-21
ENSMMUG00000008713	MYBPH	myosin binding protein H [Source:HGNC Symbol;Acc:HGNC:7552]	protein_coding	52.6551	6.99357	0.867423	209.174	2.07956e-47	9.38601e-46
ENSMMUG00000008714	ADORA1	adenosine A1 receptor [Source:HGNC Symbol;Acc:HGNC:262]	protein_coding	72.412	6.21984	0.581078	275.568	6.9407e-62	4.40846e-60
ENSMMUG00000008776	PRDX6	peroxiredoxin 6 [Source:HGNC Symbol;Acc:HGNC:16753]	protein_coding	1538.75	0.857933	0.0994796	73.6021	9.55636e-18	1.53604e-16
ENSMMUG00000008778	PVALB	parvalbumin [Source:HGNC Symbol;Acc:HGNC:9704]	protein_coding	59.6629	8.66	1.20106	243.611	6.4171e-55	3.5098e-53
ENSMMUG00000008784	LITAF	lipopolysaccharide induced TNF factor [Source:HGNC Symbol;Acc:HGNC:16841]	protein_coding	281.268	1.51665	0.139224	118.076	1.66858e-27	4.32293e-26
ENSMMUG00000008900	VSTM4	V-set and transmembrane domain containing 4 [Source:HGNC Symbol;Acc:HGNC:26470]	protein_coding	89.6079	1.50641	0.220558	46.9235	7.38109e-12	8.00736e-11
ENSMMUG00000008923	THY1	Thy-1 cell surface antigen [Source:HGNC Symbol;Acc:HGNC:11801]	protein_coding	280.438	3.0452	0.153109	415.071	2.88648e-92	3.27107e-90
ENSMMUG00000008934	MARCKS	myristoylated alanine rich protein kinase C substrate [Source:HGNC Symbol;Acc:HGNC:6759]	protein_coding	995.821	1.19724	0.0917616	168.072	1.95128e-38	7.13144e-37
ENSMMUG00000008941	TOP2A	DNA topoisomerase II alpha [Source:HGNC Symbol;Acc:HGNC:11989]	protein_coding	249.723	2.55616	0.156961	268.694	2.1855e-60	1.35004e-58
ENSMMUG00000008970	CASQ2	calsequestrin 2 [Source:HGNC Symbol;Acc:HGNC:1513]	protein_coding	82.8775	4.47641	0.347624	222.153	3.06743e-50	1.46721e-48
ENSMMUG00000009019	RPS3	ribosomal protein S3 [Source:HGNC Symbol;Acc:HGNC:10420]	protein_coding	3992.98	0.78307	0.0926637	70.6529	4.25947e-17	6.66288e-16
ENSMMUG00000009038			protein_coding	607.039	8.41216	0.42606	1011.06	7.07925e-222	2.85929e-219
ENSMMUG00000009116	TENM2	teneurin transmembrane protein 2 [Source:HGNC Symbol;Acc:HGNC:29943]	protein_coding	19.8049	4.09374	0.627479	56.365	6.01921e-14	7.6587e-13
ENSMMUG00000009117	HTRA1	serine protease HTRA1 precursor [Source:RefSeq peptide;Acc:NP_001245105]	protein_coding	3762.89	0.799478	0.0870317	83.4757	6.45046e-20	1.1599e-18
ENSMMUG00000009157	RPLP0		protein_coding	6564.81	0.725449	0.0940342	58.9416	1.62419e-14	2.14454e-13
ENSMMUG00000009222	PLEKHA4	pleckstrin homology domain containing A4 [Source:HGNC Symbol;Acc:HGNC:14339]	protein_coding	214.919	1.97966	0.168175	137.594	8.9397e-32	2.64199e-30
ENSMMUG00000009231	NKAIN4	sodium/potassium transporting ATPase interacting 4 [Source:HGNC Symbol;Acc:HGNC:16191]	protein_coding	23.9742	8.31324	1.22583	110.834	6.43472e-26	1.57147e-24
ENSMMUG00000009251	TSPAN9	tetraspanin 9 [Source:HGNC Symbol;Acc:HGNC:21640]	protein_coding	132.555	3.12339	0.241077	171.387	3.68397e-39	1.36863e-37
ENSMMUG00000009289			protein_coding	80.5401	4.68964	0.364507	240.958	2.43154e-54	1.29836e-52
ENSMMUG00000009341	ACTA2		protein_coding	1581.56	3.56581	0.107763	994.434	2.91202e-218	1.11878e-215
ENSMMUG00000009384	IGFBP4	insulin like growth factor binding protein 4 [Source:HGNC Symbol;Acc:HGNC:5473]	protein_coding	5060.43	2.43078	0.0727563	1028.4	1.20612e-225	5.27744e-223
ENSMMUG00000009394	SESN3	sestrin 3 [Source:HGNC Symbol;Acc:HGNC:23060]	protein_coding	105.302	2.94241	0.244554	151.379	8.66078e-35	2.81288e-33
ENSMMUG00000009441	ABHD4	abhydrolase domain-containing protein 4 [Source:RefSeq peptide;Acc:NP_001247685]	protein_coding	167.219	1.38051	0.172366	64.0591	1.20745e-15	1.74173e-14
ENSMMUG00000009457	CALCOCO1	calcium binding and coiled-coil domain 1 [Source:HGNC Symbol;Acc:HGNC:29306]	protein_coding	270.71	1.01464	0.131002	59.9719	9.6221e-15	1.29324e-13
ENSMMUG00000009498	RAPSN	receptor associated protein of the synapse [Source:HGNC Symbol;Acc:HGNC:9863]	protein_coding	159.181	5.9927	0.371951	525.217	3.10158e-116	4.88561e-114
ENSMMUG00000009499	MEST	mesoderm-specific transcript homolog protein [Source:RefSeq peptide;Acc:NP_001247871]	protein_coding	166.138	5.35234	0.304587	514.472	6.75005e-114	1.04242e-111
ENSMMUG00000009584	NEO1	neogenin precursor [Source:RefSeq peptide;Acc:NP_001248429]	protein_coding	370.189	1.23448	0.124993	96.97	7.0387e-23	1.46852e-21
ENSMMUG00000009587	FKBP8	FK506 binding protein 8 [Source:HGNC Symbol;Acc:HGNC:3724]	protein_coding	953.042	0.737493	0.0935252	61.8691	3.67062e-15	5.09873e-14
ENSMMUG00000009700	CAV3	caveolin 3 [Source:HGNC Symbol;Acc:HGNC:1529]	protein_coding	31.9411	6.85582	1.06343	130.264	3.58761e-30	1.01095e-28
ENSMMUG00000009738	SLC25A29	solute carrier family 25 member 29 [Source:HGNC Symbol;Acc:HGNC:20116]	protein_coding	45.0043	2.17607	0.315319	49.1567	2.36314e-12	2.68766e-11
ENSMMUG00000009763	MYH8	myosin heavy chain 8 [Source:HGNC Symbol;Acc:HGNC:7578]	protein_coding	305.615	7.9538	0.49812	939.586	2.4346e-206	7.98955e-204
ENSMMUG00000009774	MYH1	myosin-1 [Source:RefSeq peptide;Acc:NP_001182222]	protein_coding	30.0222	3.01938	0.421593	56.8216	4.77184e-14	6.126e-13
ENSMMUG00000009778	MYH2	myosin heavy chain 2 [Source:HGNC Symbol;Acc:HGNC:7572]	protein_coding	11.5342	6.27803	1.2716	47.2818	6.14819e-12	6.72544e-11
ENSMMUG00000009787	RCN3	reticulocalbin 3 [Source:HGNC Symbol;Acc:HGNC:21145]	protein_coding	1187.71	1.25841	0.0916845	185.226	3.50401e-42	1.41526e-40
ENSMMUG00000009818	NPY	Pro-neuropeptide Y Neuropeptide Y C-flanking peptide of NPY [Source:UniProtKB/Swiss-Prot;Acc:Q9XSW6]	protein_coding	39.1642	4.50837	0.498547	115.444	6.28949e-27	1.60571e-25
ENSMMUG00000009841			protein_coding	805.243	5.51336	0.168017	1277.24	9.98464e-280	6.04916e-277
ENSMMUG00000009852	CASP1	caspase 1 [Source:HGNC Symbol;Acc:HGNC:1499]	protein_coding	82.9911	1.75804	0.23933	54.2481	1.76704e-13	2.16948e-12
ENSMMUG00000009868	AHDC1	AT-hook DNA binding motif containing 1 [Source:HGNC Symbol;Acc:HGNC:25230]	protein_coding	133.467	1.53635	0.196256	61.185	5.19568e-15	7.11673e-14
ENSMMUG00000009873	RPL31	ribosomal protein L31 [Source:HGNC Symbol;Acc:HGNC:10334]	protein_coding	1324.73	0.711064	0.0999869	50.2292	1.36798e-12	1.58445e-11
ENSMMUG00000009974	ITPK1	inositol-tetrakisphosphate 1-kinase [Source:HGNC Symbol;Acc:HGNC:6177]	protein_coding	249.967	1.4049	0.147598	90.1886	2.16502e-21	4.19992e-20
ENSMMUG00000010000	KRT7	keratin 7 [Source:HGNC Symbol;Acc:HGNC:6445]	protein_coding	1181.51	2.60544	0.0974866	679.763	7.52452e-150	1.66938e-147
ENSMMUG00000010002	KRT80	keratin 80 [Source:HGNC Symbol;Acc:HGNC:27056]	protein_coding	163.903	7.90014	0.661412	628.78	9.20645e-139	1.79037e-136
ENSMMUG00000010029	RPL3	ribosomal protein L3 [Source:HGNC Symbol;Acc:HGNC:10332]	protein_coding	5926.07	0.889295	0.0788147	125.571	3.81711e-29	1.03489e-27
ENSMMUG00000010115	CHST15	carbohydrate sulfotransferase 15 [Source:HGNC Symbol;Acc:HGNC:18137]	protein_coding	92.5152	2.33439	0.243743	93.0477	5.10496e-22	1.02307e-20
ENSMMUG00000010143	PKN3	protein kinase N3 [Source:HGNC Symbol;Acc:HGNC:17999]	protein_coding	47.4522	2.10706	0.310349	47.1587	6.54657e-12	7.13151e-11
ENSMMUG00000010165			protein_coding	77.4529	4.31629	0.347358	199.895	2.2019e-45	9.5813e-44
ENSMMUG00000010198	CYB5R3	NADH-cytochrome b5 reductase 3 [Source:RefSeq peptide;Acc:NP_001165640]	protein_coding	1479.64	0.759441	0.085083	79.134	5.8036e-19	9.88307e-18
ENSMMUG00000010202	C11H12orf57	chromosome 12 open reading frame 57 [Source:HGNC Symbol;Acc:HGNC:29521]	protein_coding	325.947	0.92108	0.128291	51.4027	7.52336e-13	8.89032e-12
ENSMMUG00000010266	GNAS	GNAS complex locus [Source:HGNC Symbol;Acc:HGNC:4392]	protein_coding	3000.59	0.601293	0.0878616	46.558	8.89485e-12	9.59669e-11
ENSMMUG00000010279	SLC1A4	solute carrier family 1 member 4 [Source:HGNC Symbol;Acc:HGNC:10942]	protein_coding	454.727	2.45452	0.123384	393.061	1.78463e-87	1.82542e-85
ENSMMUG00000010352	NEXN	nexilin F-actin binding protein [Source:HGNC Symbol;Acc:HGNC:29557]	protein_coding	298.766	1.41669	0.142231	98.3869	3.4412e-23	7.31522e-22
ENSMMUG00000010434	ALPK3	alpha kinase 3 [Source:HGNC Symbol;Acc:HGNC:17574]	protein_coding	65.4646	3.24296	0.355478	84.7445	3.39518e-20	6.19708e-19
ENSMMUG00000010451	INPPL1	phosphatidylinositol 3,4,5-trisphosphate 5-phosphatase 2 [Source:RefSeq peptide;Acc:NP_001247768]	protein_coding	532.154	0.995122	0.109646	81.9018	1.43021e-19	2.50876e-18
ENSMMUG00000010519	MYL1	myosin light chain 1 [Source:HGNC Symbol;Acc:HGNC:7582]	protein_coding	157.883	8.58602	0.84782	584.543	3.85398e-129	6.97793e-127
ENSMMUG00000010520			protein_coding	121.081	1.53685	0.19546	62.0086	3.41964e-15	4.77115e-14
ENSMMUG00000010594	PTGFR	prostaglandin F receptor [Source:HGNC Symbol;Acc:HGNC:9600]	protein_coding	42.2994	2.93159	0.350963	76.5516	2.1453e-18	3.55713e-17
ENSMMUG00000010597	TNFSF18	tumor necrosis factor ligand superfamily member 18 [Source:RefSeq peptide;Acc:NP_001035281]	protein_coding	16.841	5.92131	1.09947	64.0953	1.18542e-15	1.71625e-14
ENSMMUG00000010682	FBN2	fibrillin 2 [Source:HGNC Symbol;Acc:HGNC:3604]	protein_coding	222.816	1.31806	0.171921	58.2319	2.32968e-14	3.05301e-13
ENSMMUG00000010716	ADAMTS7	ADAM metallopeptidase with thrombospondin type 1 motif 7 [Source:HGNC Symbol;Acc:HGNC:223]	protein_coding	454.384	1.50264	0.125275	141.87	1.0382e-32	3.19409e-31
ENSMMUG00000010769	EYA2	EYA transcriptional coactivator and phosphatase 2 [Source:HGNC Symbol;Acc:HGNC:3520]	protein_coding	160.609	4.37443	0.24857	394.626	8.14187e-88	8.43755e-86
ENSMMUG00000010817			protein_coding	736.264	2.4807	0.115636	442.443	3.18317e-98	3.88692e-96
ENSMMUG00000010978	S100A2	S100 calcium binding protein A2 [Source:HGNC Symbol;Acc:HGNC:10492]	protein_coding	307.737	1.05621	0.136359	59.7103	1.09898e-14	1.47203e-13
ENSMMUG00000010979	S100A4	S100 calcium binding protein A4 [Source:HGNC Symbol;Acc:HGNC:10494]	protein_coding	595.225	1.28727	0.135353	88.7164	4.55665e-21	8.7213e-20
ENSMMUG00000010997	CYFIP2	cytoplasmic FMR1 interacting protein 2 [Source:HGNC Symbol;Acc:HGNC:13760]	protein_coding	51.9665	2.85323	0.320437	85.1385	2.78181e-20	5.10117e-19
ENSMMUG00000011051	TRIM9	tripartite motif containing 9 [Source:HGNC Symbol;Acc:HGNC:16288]	protein_coding	43.2026	4.04748	0.428257	114.312	1.11314e-26	2.80099e-25
ENSMMUG00000011183	OLFML2A	olfactomedin like 2A [Source:HGNC Symbol;Acc:HGNC:27270]	protein_coding	290.637	2.91043	0.152813	371.89	7.2575e-83	7.10063e-81
ENSMMUG00000011191	TACC3	transforming acidic coiled-coil containing protein 3 [Source:HGNC Symbol;Acc:HGNC:11524]	protein_coding	117.775	1.79389	0.21113	72.2512	1.89472e-17	3.0056e-16
ENSMMUG00000011218	SERPINA3	alpha-1-antichymotrypsin precursor [Source:RefSeq peptide;Acc:NP_001182279]	protein_coding	141.515	3.29103	0.212182	266.037	8.29218e-60	5.06273e-58
ENSMMUG00000011245	CRISPLD2	cysteine rich secretory protein LCCL domain containing 2 [Source:HGNC Symbol;Acc:HGNC:25248]	protein_coding	292.541	2.02021	0.136669	219.017	1.48219e-49	6.94866e-48
ENSMMUG00000011299	TEAD4	TEA domain transcription factor 4 [Source:HGNC Symbol;Acc:HGNC:11717]	protein_coding	139.72	1.63162	0.181356	81.3397	1.9007e-19	3.32295e-18
ENSMMUG00000011319	KCTD15	potassium channel tetramerization domain containing 15 [Source:HGNC Symbol;Acc:HGNC:23297]	protein_coding	42.8517	3.64757	0.40026	98.1538	3.87124e-23	8.20723e-22
ENSMMUG00000011322	PITX2	paired like homeodomain 2 [Source:HGNC Symbol;Acc:HGNC:9005]	protein_coding	10.1387	7.06701	1.28564	46.7771	7.95376e-12	8.60492e-11
ENSMMUG00000011359	EIF3E	eukaryotic translation initiation factor 3 subunit E [Source:HGNC Symbol;Acc:HGNC:3277]	protein_coding	550.826	0.880165	0.11509	58.1302	2.45325e-14	3.21227e-13
ENSMMUG00000011384	RBM24	RNA binding motif protein 24 [Source:HGNC Symbol;Acc:HGNC:21539]	protein_coding	222.618	2.7318	0.163692	287.592	1.66434e-64	1.12518e-62
ENSMMUG00000011425	NXN	nucleoredoxin [Source:HGNC Symbol;Acc:HGNC:18008]	protein_coding	209.656	1.4595	0.158189	84.8605	3.2018e-20	5.85089e-19
ENSMMUG00000011468			protein_coding	265.069	1.73554	0.141787	149.504	2.22475e-34	7.09399e-33
ENSMMUG00000011475	CRIP2	cysteine rich protein 2 [Source:HGNC Symbol;Acc:HGNC:2361]	protein_coding	534.385	1.60631	0.120526	174.443	7.92221e-40	2.9783e-38
ENSMMUG00000011566	ARNT2	aryl hydrocarbon receptor nuclear translocator 2 [Source:HGNC Symbol;Acc:HGNC:16876]	protein_coding	239.487	1.47541	0.146147	101.707	6.43839e-24	1.4244e-22
ENSMMUG00000011574	CAVIN2	caveolae associated protein 2 [Source:HGNC Symbol;Acc:HGNC:10690]	protein_coding	98.7569	4.38559	0.306773	277.035	3.3244e-62	2.12869e-60
ENSMMUG00000011582	COL15A1	collagen type XV alpha 1 chain [Source:HGNC Symbol;Acc:HGNC:2192]	protein_coding	1133.93	2.52778	0.119859	414.738	3.41008e-92	3.83683e-90
ENSMMUG00000011618	PTOV1	prostate tumor overexpressed 1 [Source:HGNC Symbol;Acc:HGNC:9632]	protein_coding	313.236	1.25021	0.136597	83.2521	7.22302e-20	1.29292e-18
ENSMMUG00000011651	ERI3	ERI1 exoribonuclease family member 3 [Source:HGNC Symbol;Acc:HGNC:17276]	protein_coding	157.64	1.26119	0.173724	52.6621	3.96168e-13	4.76734e-12
ENSMMUG00000011669	MYF5	myogenic factor 5 [Source:HGNC Symbol;Acc:HGNC:7565]	protein_coding	13.7769	7.51363	1.26043	63.082	1.98275e-15	2.82902e-14
ENSMMUG00000011670	PTK7	protein tyrosine kinase 7 (inactive) [Source:HGNC Symbol;Acc:HGNC:9618]	protein_coding	616.363	2.72144	0.113193	570.74	3.87477e-126	6.7817e-124
ENSMMUG00000011716	RTN2	reticulon 2 [Source:HGNC Symbol;Acc:HGNC:10468]	protein_coding	71.3916	2.63797	0.266591	103.335	2.83017e-24	6.36869e-23
ENSMMUG00000011733	VASH2	vasohibin 2 [Source:HGNC Symbol;Acc:HGNC:25723]	protein_coding	252.54	4.50324	0.208904	582.318	1.17446e-128	2.10229e-126
ENSMMUG00000011734	NNT	nicotinamide nucleotide transhydrogenase [Source:HGNC Symbol;Acc:HGNC:7863]	protein_coding	166.428	1.21654	0.170517	50.8344	1.00496e-12	1.17522e-11
ENSMMUG00000011763			protein_coding	672.8	1.37728	0.0989048	191.876	1.2381e-43	5.14577e-42
ENSMMUG00000011779	HEATR5A	HEAT repeat containing 5A [Source:HGNC Symbol;Acc:HGNC:20276]	protein_coding	453.82	1.0438	0.126366	67.7034	1.90039e-16	2.87008e-15
ENSMMUG00000011867	ZNF668	zinc finger protein 668 [Source:RefSeq peptide;Acc:NP_001181465]	protein_coding	139.43	1.63685	0.181056	82.2239	1.2151e-19	2.14096e-18
ENSMMUG00000011868	PSAT1	phosphoserine aminotransferase 1 [Source:HGNC Symbol;Acc:HGNC:19129]	protein_coding	955.757	2.61991	0.101891	635.596	3.03222e-140	6.04603e-138
ENSMMUG00000011905	TNFRSF21	TNF receptor superfamily member 21 [Source:HGNC Symbol;Acc:HGNC:13469]	protein_coding	106.135	1.57421	0.199233	62.9923	2.07521e-15	2.95656e-14
ENSMMUG00000011962	PTPRS	protein tyrosine phosphatase, receptor type S [Source:HGNC Symbol;Acc:HGNC:9681]	protein_coding	242.691	1.48387	0.161365	83.7556	5.59895e-20	1.01141e-18
ENSMMUG00000012029	SULF2	sulfatase 2 [Source:HGNC Symbol;Acc:HGNC:20392]	protein_coding	311.595	1.12681	0.135608	68.6925	1.15076e-16	1.75647e-15
ENSMMUG00000012031	COL8A2	collagen type VIII alpha 2 chain [Source:HGNC Symbol;Acc:HGNC:2216]	protein_coding	39.0636	5.11967	0.58239	125.923	3.19685e-29	8.70346e-28
ENSMMUG00000012040	ENO3	enolase 3 [Source:HGNC Symbol;Acc:HGNC:3354]	protein_coding	677.076	5.47675	0.175175	1232.57	5.09913e-270	2.67738e-267
ENSMMUG00000012100	CDH15	cadherin 15 [Source:HGNC Symbol;Acc:HGNC:1754]	protein_coding	326.684	8.63315	0.600132	1124.87	1.29872e-246	6.39293e-244
ENSMMUG00000012105	FXR1	FMR1 autosomal homolog 1 [Source:HGNC Symbol;Acc:HGNC:4023]	protein_coding	593.098	0.757068	0.10245	54.4492	1.59519e-13	1.97077e-12
ENSMMUG00000012109	TSPAN33	tetraspanin 33 [Source:HGNC Symbol;Acc:HGNC:28743]	protein_coding	101.995	6.52719	0.541474	370.54	1.42744e-82	1.37945e-80
ENSMMUG00000012110	SMO	smoothened, frizzled class receptor [Source:HGNC Symbol;Acc:HGNC:11119]	protein_coding	80.2075	1.83936	0.228868	65.7734	5.05872e-16	7.46114e-15
ENSMMUG00000012400	ASB2	ankyrin repeat and SOCS box containing 2 [Source:HGNC Symbol;Acc:HGNC:16012]	protein_coding	30.1565	4.25827	0.530797	87.2926	9.35993e-21	1.7594e-19
ENSMMUG00000012432	LRRC17	leucine rich repeat containing 17 [Source:HGNC Symbol;Acc:HGNC:16895]	protein_coding	97.8343	4.04277	0.292955	233.492	1.0325e-52	5.28048e-51
ENSMMUG00000012449	SYTL2	synaptotagmin like 2 [Source:HGNC Symbol;Acc:HGNC:15585]	protein_coding	402.351	2.40838	0.128428	350.202	3.82899e-78	3.40759e-76
ENSMMUG00000012477	PTPRF	protein tyrosine phosphatase, receptor type F [Source:HGNC Symbol;Acc:HGNC:9670]	protein_coding	300.989	1.0868	0.140571	59.4766	1.23759e-14	1.64714e-13
ENSMMUG00000012523	FLOT2	flotillin 2 [Source:HGNC Symbol;Acc:HGNC:3758]	protein_coding	345.683	1.14296	0.12053	89.7196	2.7442e-21	5.29739e-20
ENSMMUG00000012547	NOD1	nucleotide binding oligomerization domain containing 1 [Source:HGNC Symbol;Acc:HGNC:16390]	protein_coding	90.3287	2.27035	0.234799	95.7758	1.2866e-22	2.65617e-21
ENSMMUG00000012550	GGCT		protein_coding	29.9187	2.71104	0.406059	47.8531	4.59374e-12	5.0994e-11
ENSMMUG00000012600	TRIB3	tribbles pseudokinase 3 [Source:HGNC Symbol;Acc:HGNC:16228]	protein_coding	148.06	1.29263	0.184471	48.9487	2.62744e-12	2.97537e-11
ENSMMUG00000012718	DPYSL2	dihydropyrimidinase like 2 [Source:HGNC Symbol;Acc:HGNC:3014]	protein_coding	350.923	1.2109	0.12384	95.193	1.72701e-22	3.54217e-21
ENSMMUG00000012743	BGN	biglycan [Source:HGNC Symbol;Acc:HGNC:1044]	protein_coding	4509.94	1.49728	0.0752981	381.792	5.06856e-85	5.05316e-83
ENSMMUG00000012821	PCYT1B	phosphate cytidylyltransferase 1, choline, beta [Source:HGNC Symbol;Acc:HGNC:8755]	protein_coding	32.7287	3.70395	0.456091	80.0551	3.64114e-19	6.26833e-18
ENSMMUG00000012843			protein_coding	128	1.7785	0.199039	80.0298	3.68801e-19	6.3421e-18
ENSMMUG00000012887	ANAPC11	anaphase-promoting complex subunit 11 [Source:RefSeq peptide;Acc:NP_001252748]	protein_coding	162.081	1.24263	0.168579	54.3701	1.66074e-13	2.04695e-12
ENSMMUG00000012895	PYCR1	pyrroline-5-carboxylate reductase 1 [Source:HGNC Symbol;Acc:HGNC:9721]	protein_coding	242.284	1.79833	0.144744	154.661	1.66057e-35	5.5418e-34
ENSMMUG00000012967	VSIR	V-set immunoregulatory receptor [Source:HGNC Symbol;Acc:HGNC:30085]	protein_coding	133.189	2.08797	0.199782	110.008	9.76104e-26	2.36548e-24
ENSMMUG00000013022	HR	lysine-specific demethylase hairless [Source:RefSeq peptide;Acc:NP_001028015]	protein_coding	59.2759	2.26181	0.299079	58.064	2.5373e-14	3.31406e-13
ENSMMUG00000013031	BMP1	bone morphogenetic protein 1 precursor [Source:RefSeq peptide;Acc:NP_001244992]	protein_coding	498.803	0.799585	0.107761	54.9171	1.25723e-13	1.56553e-12
ENSMMUG00000013033	TACC2	transforming acidic coiled-coil containing protein 2 [Source:HGNC Symbol;Acc:HGNC:11523]	protein_coding	215.286	1.25382	0.151856	68.0531	1.59155e-16	2.41059e-15
ENSMMUG00000013057	ALDH1B1	aldehyde dehydrogenase 1 family member B1 [Source:HGNC Symbol;Acc:HGNC:407]	protein_coding	106.495	2.1289	0.211975	102.896	3.53208e-24	7.91426e-23
ENSMMUG00000013150	MORC4	MORC family CW-type zinc finger protein 4 [Source:RefSeq peptide;Acc:NP_001253383]	protein_coding	73.8523	2.1707	0.247261	79.352	5.19729e-19	8.87422e-18
ENSMMUG00000013151	CEBPD	CCAAT/enhancer binding protein delta [Source:HGNC Symbol;Acc:HGNC:1835]	protein_coding	283.526	1.92457	0.142557	181.537	2.23764e-41	8.78986e-40
ENSMMUG00000013165	SLC16A2	solute carrier family 16 member 2 [Source:HGNC Symbol;Acc:HGNC:10923]	protein_coding	119.705	3.02011	0.22179	199.324	2.93276e-45	1.27264e-43
ENSMMUG00000013188	SERINC2	serine incorporator 2 [Source:HGNC Symbol;Acc:HGNC:23231]	protein_coding	128.378	1.59964	0.189132	71.8583	2.31218e-17	3.6531e-16
ENSMMUG00000013226	ITGA7	integrin subunit alpha 7 [Source:HGNC Symbol;Acc:HGNC:6143]	protein_coding	356.633	5.80005	0.243027	942.228	6.48909e-207	2.22209e-204
ENSMMUG00000013228	RDH5	retinol dehydrogenase 5 [Source:HGNC Symbol;Acc:HGNC:9940]	protein_coding	205.741	2.30246	0.161844	205.414	1.37559e-46	6.12099e-45
ENSMMUG00000013237	RPS12		protein_coding	2710.85	0.674212	0.0975454	47.4073	5.76678e-12	6.32139e-11
ENSMMUG00000013242	CHPF	chondroitin sulfate synthase 2 [Source:RefSeq peptide;Acc:NP_001248128]	protein_coding	884.854	0.764843	0.0917515	69.173	9.0194e-17	1.38608e-15
ENSMMUG00000013251	XIRP2	xin actin binding repeat containing 2 [Source:HGNC Symbol;Acc:HGNC:14303]	protein_coding	20.8075	3.53574	0.550713	48.9888	2.57431e-12	2.91941e-11
ENSMMUG00000013280	VWA1	von Willebrand factor A domain-containing protein 1 precursor [Source:RefSeq peptide;Acc:NP_001247567]	protein_coding	162.478	1.24615	0.167273	55.573	9.00523e-14	1.13209e-12
ENSMMUG00000013290	LURAP1L	leucine rich adaptor protein 1 like [Source:HGNC Symbol;Acc:HGNC:31452]	protein_coding	62.4551	2.12959	0.265412	66.3473	3.78069e-16	5.61296e-15
ENSMMUG00000013333	DIRAS3	GTP-binding protein Di-Ras3 [Source:RefSeq peptide;Acc:NP_001247797]	protein_coding	96.5836	1.94017	0.213896	83.795	5.48821e-20	9.93681e-19
ENSMMUG00000013346	MEDAG	mesenteric estrogen dependent adipogenesis [Source:HGNC Symbol;Acc:HGNC:25926]	protein_coding	110.004	1.79945	0.201113	80.9896	2.26914e-19	3.9583e-18
ENSMMUG00000013348	NOP53	glioma tumor suppressor candidate region gene 2 protein [Source:RefSeq peptide;Acc:NP_001248503]	protein_coding	596.244	0.993075	0.104616	89.5626	2.97091e-21	5.721e-20
ENSMMUG00000013358	FIBIN	fin bud initiation factor homolog (zebrafish) [Source:HGNC Symbol;Acc:HGNC:33747]	protein_coding	90.6165	2.49441	0.229881	123.66	9.99716e-29	2.69188e-27
ENSMMUG00000013366	NPR3	natriuretic peptide receptor 3 [Source:HGNC Symbol;Acc:HGNC:7945]	protein_coding	64.8889	4.671	0.41113	179.655	5.76373e-41	2.22525e-39
ENSMMUG00000013388			protein_coding	3745.55	0.873393	0.0741651	137.039	1.18231e-31	3.47458e-30
ENSMMUG00000013407	ADAMTS1	A disintegrin and metalloproteinase with thrombospondin motifs 1 [Source:RefSeq peptide;Acc:NP_001253193]	protein_coding	435.736	1.40853	0.117785	141.866	1.04061e-32	3.19526e-31
ENSMMUG00000013475	CAPN1	calpain 1 [Source:HGNC Symbol;Acc:HGNC:1476]	protein_coding	537.822	0.933899	0.107805	74.6816	5.53085e-18	9.0002e-17
ENSMMUG00000013637	NOTCH3	notch 3 [Source:HGNC Symbol;Acc:HGNC:7883]	protein_coding	390.428	3.36776	0.178188	340.159	5.89151e-76	5.04365e-74
ENSMMUG00000013644	KCNK17	potassium two pore domain channel subfamily K member 17 [Source:HGNC Symbol;Acc:HGNC:14465]	protein_coding	42.3981	5.658	0.645922	150.105	1.64451e-34	5.26511e-33
ENSMMUG00000013717	DNM1	dynamin 1 [Source:HGNC Symbol;Acc:HGNC:2972]	protein_coding	99.4979	3.14217	0.241779	186.648	1.71407e-42	6.99484e-41
ENSMMUG00000013736	ASB5	ankyrin repeat and SOCS box containing 5 [Source:HGNC Symbol;Acc:HGNC:17180]	protein_coding	172.621	6.19593	0.380014	565.41	5.5934e-125	9.57687e-123
ENSMMUG00000013767	BIRC5		protein_coding	153.905	1.6192	0.173521	87.4376	8.69826e-21	1.64287e-19
ENSMMUG00000013768	ARHGEF6	Rac/Cdc42 guanine nucleotide exchange factor 6 [Source:HGNC Symbol;Acc:HGNC:685]	protein_coding	87.8637	2.01404	0.229426	78.4497	8.20595e-19	1.38989e-17
ENSMMUG00000013782	LAMA4	laminin subunit alpha 4 [Source:HGNC Symbol;Acc:HGNC:6484]	protein_coding	758.833	1.11768	0.103071	116.347	3.98932e-27	1.02178e-25
ENSMMUG00000013798	FADS1	fatty acid desaturase 1 [Source:HGNC Symbol;Acc:HGNC:3574]	protein_coding	891.269	0.738987	0.10395	50.2585	1.34768e-12	1.56207e-11
ENSMMUG00000013865	WARS	tryptophanyl-tRNA synthetase [Source:HGNC Symbol;Acc:HGNC:12729]	protein_coding	1083.79	1.68337	0.0944341	309.459	2.86452e-69	2.14866e-67
ENSMMUG00000013989	NDNF	protein NDNF precursor [Source:RefSeq peptide;Acc:NP_001180399]	protein_coding	28.6791	5.68312	0.783039	108.927	1.68413e-25	4.04397e-24
ENSMMUG00000014011	IGFBP7	insulin like growth factor binding protein 7 [Source:HGNC Symbol;Acc:HGNC:5476]	protein_coding	482.819	1.07454	0.115291	86.2707	1.56919e-20	2.91141e-19
ENSMMUG00000014071	FLOT1	Flotillin-1 [Source:UniProtKB/Swiss-Prot;Acc:Q5TM70]	protein_coding	292.075	0.937229	0.135108	47.9799	4.30607e-12	4.79698e-11
ENSMMUG00000014150	CTGF	connective tissue growth factor [Source:HGNC Symbol;Acc:HGNC:2500]	protein_coding	861.393	2.05701	0.0985247	424.593	2.44183e-94	2.84916e-92
ENSMMUG00000014305	APOE	apolipoprotein E [Source:HGNC Symbol;Acc:HGNC:613]	protein_coding	1478.53	3.39507	0.100606	1057.49	5.73212e-232	2.57978e-229
ENSMMUG00000014384	APP	amyloid beta precursor protein [Source:HGNC Symbol;Acc:HGNC:620]	protein_coding	2992.71	1.31156	0.0767588	284.836	6.63366e-64	4.39048e-62
ENSMMUG00000014390	FITM1	fat storage-inducing transmembrane protein 1 [Source:RefSeq peptide;Acc:NP_001181453]	protein_coding	31.5685	8.70449	1.22067	134.252	4.81226e-31	1.38326e-29
ENSMMUG00000014411	CORO6	coronin-6 [Source:RefSeq peptide;Acc:NP_001181441]	protein_coding	176.857	1.17879	0.156421	56.9137	4.55358e-14	5.86013e-13
ENSMMUG00000014462	IVD	isovaleryl-CoA dehydrogenase [Source:HGNC Symbol;Acc:HGNC:6186]	protein_coding	282.959	1.68913	0.140361	144.122	3.34201e-33	1.05077e-31
ENSMMUG00000014471	BVES	blood vessel epicardial substance [Source:HGNC Symbol;Acc:HGNC:1152]	protein_coding	58.0373	2.35273	0.285166	70.747	4.06105e-17	6.36514e-16
ENSMMUG00000014473	POPDC3	popeye domain containing 3 [Source:HGNC Symbol;Acc:HGNC:17649]	protein_coding	11.4296	7.2368	1.27542	52.3666	4.60497e-13	5.52036e-12
ENSMMUG00000014542	CHAC1	ChaC glutathione specific gamma-glutamylcyclotransferase 1 [Source:HGNC Symbol;Acc:HGNC:28680]	protein_coding	101.062	2.16106	0.217914	100.458	1.20945e-23	2.63504e-22
ENSMMUG00000014603	NGFR	nerve growth factor receptor [Source:HGNC Symbol;Acc:HGNC:7809]	protein_coding	223.229	6.2605	0.340377	737.775	1.82675e-162	4.56746e-160
ENSMMUG00000014689	MYO1D	myosin ID [Source:HGNC Symbol;Acc:HGNC:7598]	protein_coding	752.953	2.69371	0.1073	614.842	9.89807e-136	1.87849e-133
ENSMMUG00000014726	ANK1	ankyrin 1 [Source:HGNC Symbol;Acc:HGNC:492]	protein_coding	103.613	2.15275	0.227204	90.5435	1.80956e-21	3.51903e-20
ENSMMUG00000014757	SYT17	synaptotagmin 17 [Source:HGNC Symbol;Acc:HGNC:24119]	protein_coding	12.7112	6.40842	1.27062	50.0398	1.5066e-12	1.73733e-11
ENSMMUG00000014782	STC2	stanniocalcin 2 [Source:HGNC Symbol;Acc:HGNC:11374]	protein_coding	348.651	2.83103	0.141872	402.752	1.38653e-89	1.50625e-87
ENSMMUG00000014833	IDH2	isocitrate dehydrogenase [Source:RefSeq peptide;Acc:NP_001244691]	protein_coding	577.683	1.26047	0.105579	141.245	1.42233e-32	4.33357e-31
ENSMMUG00000014888	RPLP1		protein_coding	2351.67	0.823276	0.107623	57.8518	2.82626e-14	3.67928e-13
ENSMMUG00000014899	GSTA4	glutathione S-transferase alpha 4 [Source:HGNC Symbol;Acc:HGNC:4629]	protein_coding	66.7925	1.76629	0.257898	47.4197	5.73026e-12	6.28573e-11
ENSMMUG00000015048	LIMA1	LIM domain and actin binding 1 [Source:HGNC Symbol;Acc:HGNC:24636]	protein_coding	913.73	0.659204	0.0922487	50.8884	9.77706e-13	1.14419e-11
ENSMMUG00000015093	VLDLR	very low-density lipoprotein receptor precursor [Source:RefSeq peptide;Acc:NP_001028079]	protein_coding	83.5888	1.90777	0.237538	65.1636	6.89324e-16	1.00726e-14
ENSMMUG00000015128	AKAP6	A-kinase anchoring protein 6 [Source:HGNC Symbol;Acc:HGNC:376]	protein_coding	67.4324	4.05078	0.341971	180.297	4.17476e-41	1.62372e-39
ENSMMUG00000015158	SLC6A9	solute carrier family 6 member 9 [Source:HGNC Symbol;Acc:HGNC:11056]	protein_coding	218.142	2.38255	0.157824	232.289	1.88905e-52	9.53727e-51
ENSMMUG00000015225	SKP2	S-phase kinase associated protein 2 [Source:HGNC Symbol;Acc:HGNC:10901]	protein_coding	183.218	2.21719	0.168129	176.555	2.73929e-40	1.03724e-38
ENSMMUG00000015238	OGT	O-linked N-acetylglucosamine (GlcNAc) transferase [Source:HGNC Symbol;Acc:HGNC:8127]	protein_coding	685.294	1.39439	0.0997943	192.97	7.14679e-44	2.98611e-42
ENSMMUG00000015260	PRSS12	serine protease 12 [Source:HGNC Symbol;Acc:HGNC:9477]	protein_coding	115.369	3.01128	0.226598	189.351	4.40635e-43	1.81699e-41
ENSMMUG00000015270			protein_coding	2614.5	0.808659	0.0945371	72.3922	1.76414e-17	2.80128e-16
ENSMMUG00000015273	NMRK2	nicotinamide riboside kinase 2 [Source:HGNC Symbol;Acc:HGNC:17871]	protein_coding	14.5321	6.61513	1.25443	60.5692	7.10357e-15	9.67117e-14
ENSMMUG00000015306	CNN2	calponin 2 [Source:HGNC Symbol;Acc:HGNC:2156]	protein_coding	852.418	0.772888	0.0924862	69.521	7.5604e-17	1.16528e-15
ENSMMUG00000015314	TSPAN15	tetraspanin 15 [Source:HGNC Symbol;Acc:HGNC:23298]	protein_coding	76.6122	4.83162	0.384894	241.265	2.08399e-54	1.12038e-52
ENSMMUG00000015348	FAM49B	protein FAM49B [Source:RefSeq peptide;Acc:NP_001248623]	protein_coding	243.761	1.07066	0.153737	48.2438	3.76393e-12	4.21688e-11
ENSMMUG00000015407	PDLIM3	PDZ and LIM domain 3 [Source:HGNC Symbol;Acc:HGNC:20767]	protein_coding	161.327	3.97841	0.239354	312.662	5.74536e-70	4.43632e-68
ENSMMUG00000015434	EVL	Enah/Vasp-like [Source:HGNC Symbol;Acc:HGNC:20234]	protein_coding	110.805	1.69295	0.204656	68.8609	1.05658e-16	1.61742e-15
ENSMMUG00000015442			protein_coding	24.4686	3.56297	0.508433	58.8822	1.674e-14	2.20844e-13
ENSMMUG00000015504	ATP5PO	ATP synthase subunit O, mitochondrial [Source:RefSeq peptide;Acc:NP_001182512]	protein_coding	415.882	0.954671	0.127325	55.8654	7.76072e-14	9.81115e-13
ENSMMUG00000015583			protein_coding	1350.41	1.68102	0.0934805	313.399	3.97087e-70	3.1119e-68
ENSMMUG00000015604	MYBPC3	myosin binding protein C, cardiac [Source:HGNC Symbol;Acc:HGNC:7551]	protein_coding	37.6502	4.8811	0.555656	120.178	5.78413e-28	1.52872e-26
ENSMMUG00000015634	CENPF	centromere protein F [Source:HGNC Symbol;Acc:HGNC:1857]	protein_coding	112.836	1.98074	0.204004	95.631	1.38421e-22	2.8502e-21
ENSMMUG00000015664	ZBTB18	zinc finger and BTB domain-containing protein 18 [Source:RefSeq peptide;Acc:NP_001244821]	protein_coding	71.5577	2.34847	0.2541	88.9692	4.01012e-21	7.70334e-20
ENSMMUG00000015689	ADGRG1	Adhesion G-protein coupled receptor G1 ADGRG1 N-terminal fragment ADGRG1 C-terminal fragment [Source:UniProtKB/Swiss-Prot;Acc:Q50DM8]	protein_coding	267.186	2.6089	0.149256	312.172	7.34554e-70	5.64424e-68
ENSMMUG00000015733	SORBS2	sorbin and SH3 domain containing 2 [Source:HGNC Symbol;Acc:HGNC:24098]	protein_coding	26.7444	4.08065	0.550075	70.2228	5.29716e-17	8.23701e-16
ENSMMUG00000015825	SCN5A	sodium voltage-gated channel alpha subunit 5 [Source:HGNC Symbol;Acc:HGNC:10593]	protein_coding	167.497	4.63241	0.429063	101.016	9.12415e-24	1.99471e-22
ENSMMUG00000015851	SFRP2	secreted frizzled related protein 2 [Source:HGNC Symbol;Acc:HGNC:10777]	protein_coding	3650.64	1.9487	0.0836493	513.035	1.38674e-113	2.12077e-111
ENSMMUG00000015907	RPL10A	60S ribosomal protein L10a [Source:RefSeq peptide;Acc:NP_001253155]	protein_coding	2047.15	0.832157	0.0929674	79.2896	5.36426e-19	9.14478e-18
ENSMMUG00000015932	SSH3	slingshot protein phosphatase 3 [Source:HGNC Symbol;Acc:HGNC:30581]	protein_coding	84.5851	2.65493	0.243268	126.387	2.53036e-29	6.91984e-28
ENSMMUG00000015959	ARPP21	cAMP regulated phosphoprotein 21 [Source:HGNC Symbol;Acc:HGNC:16968]	protein_coding	131.357	4.07692	0.255392	312.851	5.22597e-70	4.05515e-68
ENSMMUG00000016009			protein_coding	1143.64	0.893424	0.0871767	104.228	1.80315e-24	4.10451e-23
ENSMMUG00000016022	TCEA1	transcription elongation factor A1 [Source:HGNC Symbol;Acc:HGNC:11612]	protein_coding	476.047	0.969529	0.109483	78.1375	9.61128e-19	1.62095e-17
ENSMMUG00000016054	HFE2	hemochromatosis type 2 (juvenile) [Source:HGNC Symbol;Acc:HGNC:4887]	protein_coding	65.79	8.80153	1.19721	282.572	2.06586e-63	1.34469e-61
ENSMMUG00000016077	IDH1	isocitrate dehydrogenase (NADP(+)) 1, cytosolic [Source:HGNC Symbol;Acc:HGNC:5382]	protein_coding	303.574	1.86703	0.137322	183.909	6.79311e-42	2.72972e-40
ENSMMUG00000016226	ADAMTS12	ADAM metallopeptidase with thrombospondin type 1 motif 12 [Source:HGNC Symbol;Acc:HGNC:14605]	protein_coding	121.483	2.15707	0.203606	114.013	1.29444e-26	3.24682e-25
ENSMMUG00000016241	ATP5MC2	ATP synthase membrane subunit c locus 2 [Source:HGNC Symbol;Acc:HGNC:842]	protein_coding	409.964	1.13523	0.134144	70.9431	3.67674e-17	5.78004e-16
ENSMMUG00000016276	TRIM72	tripartite motif containing 72 [Source:HGNC Symbol;Acc:HGNC:32671]	protein_coding	73.5604	6.73631	0.676531	284.382	8.32993e-64	5.49009e-62
ENSMMUG00000016321	TPM2	tropomyosin 2 [Source:HGNC Symbol;Acc:HGNC:12011]	protein_coding	2639.67	2.50779	0.0873381	763.016	5.93193e-168	1.61103e-165
ENSMMUG00000016335	PALMD	palmdelphin [Source:HGNC Symbol;Acc:HGNC:15846]	protein_coding	46.9638	4.17984	0.430002	120.777	4.27689e-28	1.13608e-26
ENSMMUG00000016457	DMPK	DM1 locus, WD repeat containing [Source:HGNC Symbol;Acc:HGNC:2936]	protein_coding	545.779	1.68709	0.11053	229.936	6.15449e-52	3.0679e-50
ENSMMUG00000016485	TNFRSF11B	TNF receptor superfamily member 11b [Source:HGNC Symbol;Acc:HGNC:11909]	protein_coding	42.2056	2.87663	0.346704	75.3193	4.0043e-18	6.54313e-17
ENSMMUG00000016589	TNNT3	troponin T3, fast skeletal type [Source:HGNC Symbol;Acc:HGNC:11950]	protein_coding	82.5047	5.10984	0.401805	259.381	2.34131e-58	1.37102e-56
ENSMMUG00000016596	OLFM2	olfactomedin 2 [Source:HGNC Symbol;Acc:HGNC:17189]	protein_coding	208.724	1.31453	0.15649	70.3462	4.97578e-17	7.74492e-16
ENSMMUG00000016698	PNPLA3	patatin like phospholipase domain containing 3 [Source:HGNC Symbol;Acc:HGNC:18590]	protein_coding	109.968	3.29466	0.242449	203.117	4.36188e-46	1.9246e-44
ENSMMUG00000016702	PRSS35	inactive serine protease 35 precursor [Source:RefSeq peptide;Acc:NP_001041709]	protein_coding	53.3441	2.8609	0.31792	86.868	1.16014e-20	2.17037e-19
ENSMMUG00000016791	DCLK1	doublecortin like kinase 1 [Source:HGNC Symbol;Acc:HGNC:2700]	protein_coding	68.8762	5.78357	0.545205	191.586	1.43292e-43	5.93981e-42
ENSMMUG00000016844	RPL4	ribosomal protein L4 [Source:HGNC Symbol;Acc:HGNC:10353]	protein_coding	4201.49	0.624513	0.0862865	52.0303	5.46518e-13	6.507e-12
ENSMMUG00000016995	LUM		protein_coding	665.535	1.06965	0.110141	93.3445	4.39394e-22	8.82824e-21
ENSMMUG00000017017	FYN	FYN proto-oncogene, Src family tyrosine kinase [Source:HGNC Symbol;Acc:HGNC:4037]	protein_coding	260.395	1.10925	0.139306	63.2587	1.81264e-15	2.59335e-14
ENSMMUG00000017053	DAPK1	death-associated protein kinase 1 [Source:RefSeq peptide;Acc:NP_001244717]	protein_coding	97.867	2.1002	0.220562	92.4449	6.92241e-22	1.38028e-20
ENSMMUG00000017087	SLIT3	slit guidance ligand 3 [Source:HGNC Symbol;Acc:HGNC:11087]	protein_coding	134.897	2.6401	0.206027	169.445	9.78021e-39	3.59109e-37
ENSMMUG00000017115			protein_coding	119.859	1.41189	0.188038	56.6946	5.0903e-14	6.51889e-13
ENSMMUG00000017134			protein_coding	109.068	2.92422	0.227737	176.589	2.69352e-40	1.02237e-38
ENSMMUG00000017140	TBX1	T-box 1 [Source:HGNC Symbol;Acc:HGNC:11592]	protein_coding	51.6847	9.41871	1.20392	222.149	3.07377e-50	1.46721e-48
ENSMMUG00000017153	ARVCF	ARVCF, delta catenin family member [Source:HGNC Symbol;Acc:HGNC:728]	protein_coding	56.243	1.9696	0.284617	48.7255	2.94409e-12	3.3244e-11
ENSMMUG00000017187	LGALS1	galectin-1 [Source:RefSeq peptide;Acc:NP_001162098]	protein_coding	1688.72	1.10589	0.102362	114.635	9.45793e-27	2.3837e-25
ENSMMUG00000017202	MYMK	myomaker, myoblast fusion factor [Source:HGNC Symbol;Acc:HGNC:33778]	protein_coding	376.232	9.4241	0.730262	1247.76	2.54848e-273	1.4337e-270
ENSMMUG00000017204	PDCD4	programmed cell death protein 4 [Source:RefSeq peptide;Acc:NP_001244775]	protein_coding	101.879	1.77118	0.209221	72.4494	1.71367e-17	2.72389e-16
ENSMMUG00000017360	NT5DC2	5'-nucleotidase domain containing 2 [Source:HGNC Symbol;Acc:HGNC:25717]	protein_coding	380.227	1.01338	0.117423	74.272	6.80607e-18	1.10298e-16
ENSMMUG00000017381	RGMA	repulsive guidance molecule BMP co-receptor a [Source:HGNC Symbol;Acc:HGNC:30308]	protein_coding	42.5271	2.348	0.322441	55.6186	8.79883e-14	1.10702e-12
ENSMMUG00000017414	CACNA1S	calcium voltage-gated channel subunit alpha1 S [Source:HGNC Symbol;Acc:HGNC:1397]	protein_coding	54.9137	9.50547	1.20173	239.64	4.7117e-54	2.49895e-52
ENSMMUG00000017420			protein_coding	889.446	0.837798	0.0918991	82.6454	9.81753e-20	1.73955e-18
ENSMMUG00000017433	SLC8A3	solute carrier family 8 member A3 [Source:HGNC Symbol;Acc:HGNC:11070]	protein_coding	40.5281	5.87183	0.701276	146.431	1.04476e-33	3.31128e-32
ENSMMUG00000017440	IRX5	iroquois homeobox 5 [Source:HGNC Symbol;Acc:HGNC:14361]	protein_coding	40.2928	3.42627	0.393018	87.7725	7.34316e-21	1.39193e-19
ENSMMUG00000017443	NET1	neuroepithelial cell transforming 1 [Source:HGNC Symbol;Acc:HGNC:14592]	protein_coding	121.414	1.85595	0.195127	91.5054	1.11285e-21	2.19395e-20
ENSMMUG00000017489	RASSF4	Ras association domain family member 4 [Source:HGNC Symbol;Acc:HGNC:20793]	protein_coding	219.249	5.9832	0.318853	676.4	4.05264e-149	8.74482e-147
ENSMMUG00000017490	DEPP1	DEPP1, autophagy regulator [Source:HGNC Symbol;Acc:HGNC:23355]	protein_coding	57.3587	3.0235	0.319668	96.5146	8.85893e-23	1.83855e-21
ENSMMUG00000017505	TTC3	tetratricopeptide repeat domain 3 [Source:HGNC Symbol;Acc:HGNC:12393]	protein_coding	365.586	0.954025	0.118417	64.7805	8.37232e-16	1.21999e-14
ENSMMUG00000017506	OLFM1	olfactomedin 1 [Source:HGNC Symbol;Acc:HGNC:17187]	protein_coding	108.448	1.77205	0.204581	75.7758	3.17779e-18	5.22511e-17
ENSMMUG00000017683	ACTG2	actin, gamma 2, smooth muscle, enteric [Source:HGNC Symbol;Acc:HGNC:145]	protein_coding	80.4286	3.73737	0.318378	154.375	1.91722e-35	6.37131e-34
ENSMMUG00000017690	CHRNB1	cholinergic receptor nicotinic beta 1 subunit [Source:HGNC Symbol;Acc:HGNC:1961]	protein_coding	190.046	4.3014	0.228955	432.301	5.12954e-96	6.16798e-94
ENSMMUG00000017707	LRRC8B	leucine rich repeat containing 8 VRAC subunit B [Source:HGNC Symbol;Acc:HGNC:30692]	protein_coding	84.1062	2.41745	0.253757	92.7283	5.99908e-22	1.19769e-20
ENSMMUG00000017766	DEPDC1	DEP domain containing 1 [Source:HGNC Symbol;Acc:HGNC:22949]	protein_coding	37.0785	2.62073	0.364116	54.95	1.23636e-13	1.54076e-12
ENSMMUG00000017786	PABPC1	polyadenylate-binding protein 1 [Source:RefSeq peptide;Acc:NP_001244826]	protein_coding	4193.8	0.816465	0.0759851	114.21	1.1722e-26	2.94488e-25
ENSMMUG00000017809	TNKS1BP1	tankyrase 1 binding protein 1 [Source:HGNC Symbol;Acc:HGNC:19081]	protein_coding	757.211	0.860453	0.109556	61.2469	5.03472e-15	6.90827e-14
ENSMMUG00000017822	PPL	periplakin [Source:HGNC Symbol;Acc:HGNC:9273]	protein_coding	168.125	2.67882	0.197663	185.855	2.55419e-42	1.03695e-40
ENSMMUG00000017833	ATP1A2	ATPase Na+/K+ transporting subunit alpha 4 [Source:HGNC Symbol;Acc:HGNC:14073]	protein_coding	246.636	6.34014	0.332585	797.429	1.95422e-175	5.49694e-173
ENSMMUG00000017841			protein_coding	568.55	1.08922	0.110106	97.0554	6.74149e-23	1.40838e-21
ENSMMUG00000017928	RPL13	ribosomal protein L13 [Source:HGNC Symbol;Acc:HGNC:10303]	protein_coding	3375.63	0.64099	0.0893953	51.0577	8.96897e-13	1.05511e-11
ENSMMUG00000017933	DES	desmin [Source:HGNC Symbol;Acc:HGNC:2770]	protein_coding	4022.22	7.2743	0.13144	3724.07	0	0
ENSMMUG00000017936			protein_coding	20.2063	6.19252	1.09242	74.2103	7.02241e-18	1.1357e-16
ENSMMUG00000018025	EGR1	early growth response 1 [Source:HGNC Symbol;Acc:HGNC:3238]	protein_coding	267.542	1.68763	0.139411	146.392	1.06565e-33	3.37071e-32
ENSMMUG00000018058	ABCG1	ATP binding cassette subfamily G member 1 [Source:HGNC Symbol;Acc:HGNC:73]	protein_coding	38.1073	2.66331	0.355335	60.2095	8.52785e-15	1.15206e-13
ENSMMUG00000018096	HMG20B	high mobility group 20B [Source:HGNC Symbol;Acc:HGNC:5002]	protein_coding	311.061	1.18941	0.129474	84.1117	4.67603e-20	8.4956e-19
ENSMMUG00000018117	GANAB	neutral alpha-glucosidase AB precursor [Source:RefSeq peptide;Acc:NP_001181640]	protein_coding	2032.94	0.647361	0.0810637	63.4263	1.66484e-15	2.38622e-14
ENSMMUG00000018122	MEF2A	myocyte-specific enhancer factor 2A [Source:RefSeq peptide;Acc:NP_001247843]	protein_coding	459.55	1.08407	0.116978	85.3429	2.50859e-20	4.61088e-19
ENSMMUG00000018137	MYBL2	MYB proto-oncogene like 2 [Source:HGNC Symbol;Acc:HGNC:7548]	protein_coding	150.987	1.55568	0.173478	80.7909	2.50915e-19	4.36249e-18
ENSMMUG00000018142	CCNB1	cyclin B1 [Source:HGNC Symbol;Acc:HGNC:1579]	protein_coding	140.776	1.82033	0.178222	105.598	9.03219e-25	2.08614e-23
ENSMMUG00000018170	THEMIS2	thymocyte selection associated family member 2 [Source:HGNC Symbol;Acc:HGNC:16839]	protein_coding	15.3069	6.68452	1.24979	64.2318	1.10609e-15	1.60583e-14
ENSMMUG00000018201	NID2	nidogen 2 [Source:HGNC Symbol;Acc:HGNC:13389]	protein_coding	297.207	1.18085	0.148219	62.9898	2.07778e-15	2.95656e-14
ENSMMUG00000018360			protein_coding	1732.33	1.54185	0.0863793	309.587	2.68703e-69	2.02517e-67
ENSMMUG00000018384	SMAD1	SMAD family member 1 [Source:HGNC Symbol;Acc:HGNC:6767]	protein_coding	129.986	1.69074	0.190056	79.4954	4.83343e-19	8.27567e-18
ENSMMUG00000018488	HSPB3	heat shock protein family B (small) member 3 [Source:HGNC Symbol;Acc:HGNC:5248]	protein_coding	64.7147	7.87664	1.04356	259.729	1.96628e-58	1.1557e-56
ENSMMUG00000018507			protein_coding	47.8505	2.84205	0.332486	78.6433	7.44009e-19	1.26289e-17
ENSMMUG00000018520	PDLIM2	PDZ and LIM domain 2 [Source:HGNC Symbol;Acc:HGNC:13992]	protein_coding	385.942	1.13904	0.119934	89.7873	2.65192e-21	5.12552e-20
ENSMMUG00000018553	VASH1	vasohibin 1 [Source:HGNC Symbol;Acc:HGNC:19964]	protein_coding	71.3073	2.34283	0.268531	77.9568	1.0532e-18	1.77433e-17
ENSMMUG00000018600	MYL4	myosin light chain 4 [Source:HGNC Symbol;Acc:HGNC:7585]	protein_coding	119.023	8.76194	1.03626	445.655	6.36347e-99	7.83104e-97
ENSMMUG00000018611			protein_coding	179.13	2.88398	0.190728	235.585	3.60837e-53	1.87588e-51
ENSMMUG00000018677	NCAPD2	non-SMC condensin I complex subunit D2 [Source:HGNC Symbol;Acc:HGNC:24305]	protein_coding	117.798	1.45993	0.194457	56.5852	5.38148e-14	6.87503e-13
ENSMMUG00000018681	IFFO1	intermediate filament family orphan 1 [Source:HGNC Symbol;Acc:HGNC:24970]	protein_coding	75.3285	2.78719	0.265333	117.652	2.06622e-27	5.32685e-26
ENSMMUG00000018720	CKAP2	cytoskeleton associated protein 2 [Source:HGNC Symbol;Acc:HGNC:1990]	protein_coding	76.5096	2.12012	0.248186	74.5786	5.82715e-18	9.47257e-17
ENSMMUG00000018743	USP25	ubiquitin specific peptidase 25 [Source:HGNC Symbol;Acc:HGNC:12624]	protein_coding	308.432	1.42779	0.127548	125.106	4.8259e-29	1.30614e-27
ENSMMUG00000018827	MEGF10	multiple EGF like domains 10 [Source:HGNC Symbol;Acc:HGNC:29634]	protein_coding	18.8837	4.23015	0.664558	54.9563	1.23238e-13	1.53701e-12
ENSMMUG00000018837	RPL17	60S ribosomal protein L17 [Source:RefSeq peptide;Acc:NP_001180491]	protein_coding	2355.39	0.946825	0.108279	75.3202	4.00251e-18	6.54313e-17
ENSMMUG00000018861	HEYL	hes related family bHLH transcription factor with YRPW motif-like [Source:HGNC Symbol;Acc:HGNC:4882]	protein_coding	125.097	3.26929	0.246662	183.08	1.03021e-41	4.06714e-40
ENSMMUG00000018929	ANKRD10	ankyrin repeat domain 10 [Source:HGNC Symbol;Acc:HGNC:20265]	protein_coding	339.599	1.69033	0.131666	163.49	1.95466e-37	6.88809e-36
ENSMMUG00000018940	IGFBP2	insulin like growth factor binding protein 2 [Source:HGNC Symbol;Acc:HGNC:5471]	protein_coding	1204.55	3.48303	0.10716	994.249	3.1946e-218	1.19813e-215
ENSMMUG00000018977	CKB	creatine kinase B-type [Source:RefSeq peptide;Acc:NP_001253960]	protein_coding	169.417	1.54123	0.164348	88.273	5.7016e-21	1.08599e-19
ENSMMUG00000019012	EFEMP2	EGF containing fibulin extracellular matrix protein 2 [Source:HGNC Symbol;Acc:HGNC:3219]	protein_coding	698.632	0.775341	0.102092	57.4145	3.52991e-14	4.57262e-13
ENSMMUG00000019119	CSRP3	cysteine and glycine rich protein 3 [Source:HGNC Symbol;Acc:HGNC:2472]	protein_coding	138.63	7.97806	0.741741	485.6	1.29194e-107	1.80094e-105
ENSMMUG00000019136	TXLNB	taxilin beta [Source:HGNC Symbol;Acc:HGNC:21617]	protein_coding	23.5695	8.28244	1.23074	104.091	1.93229e-24	4.3858e-23
ENSMMUG00000019157	ASNS	asparagine synthetase (glutamine-hydrolyzing) [Source:HGNC Symbol;Acc:HGNC:753]	protein_coding	485.979	2.30565	0.121842	352.709	1.08936e-78	9.74978e-77
ENSMMUG00000019174	NNAT	neuronatin [Source:HGNC Symbol;Acc:HGNC:7860]	protein_coding	102.466	2.08445	0.212247	98.539	3.18681e-23	6.79277e-22
ENSMMUG00000019189	HERPUD1	homocysteine inducible ER protein with ubiquitin like domain 1 [Source:HGNC Symbol;Acc:HGNC:13744]	protein_coding	432.908	1.35705	0.117234	133.011	8.99096e-31	2.56104e-29
ENSMMUG00000019246	CYP39A1	24-hydroxycholesterol 7-alpha-hydroxylase [Source:RefSeq peptide;Acc:NP_001181799]	protein_coding	102.349	2.13773	0.216538	99.3546	2.11104e-23	4.53039e-22
ENSMMUG00000019250	SLC25A27	mitochondrial uncoupling protein 4 [Source:RefSeq peptide;Acc:NP_001247778]	protein_coding	51.6297	2.43468	0.312206	62.9405	2.13045e-15	3.02332e-14
ENSMMUG00000019254	PLA2G7	phospholipase A2 group VII [Source:HGNC Symbol;Acc:HGNC:9040]	protein_coding	50.7517	3.56487	0.360487	114.945	8.09265e-27	2.05606e-25
ENSMMUG00000019261	COL12A1	collagen type XII alpha 1 chain [Source:HGNC Symbol;Acc:HGNC:2188]	protein_coding	2988.96	1.15789	0.122696	86.9999	1.08529e-20	2.03518e-19
ENSMMUG00000019268	CD82	CD82 molecule [Source:HGNC Symbol;Acc:HGNC:6210]	protein_coding	354.519	1.49777	0.126173	140.048	2.59838e-32	7.81099e-31
ENSMMUG00000019275	FILIP1	filamin A interacting protein 1 [Source:HGNC Symbol;Acc:HGNC:21015]	protein_coding	29.7401	6.75301	1.06871	115.015	7.8087e-27	1.98712e-25
ENSMMUG00000019292	NFIX	nuclear factor I X [Source:HGNC Symbol;Acc:HGNC:7788]	protein_coding	1442.63	0.966236	0.0972554	97.509	5.36115e-23	1.12792e-21
ENSMMUG00000019377	CPA4	carboxypeptidase A4 [Source:HGNC Symbol;Acc:HGNC:15740]	protein_coding	140.726	2.07323	0.183987	129.223	6.06197e-30	1.68707e-28
ENSMMUG00000019385	FOXM1	forkhead box M1 [Source:HGNC Symbol;Acc:HGNC:3818]	protein_coding	107.788	2.15671	0.210233	107.503	3.45304e-25	8.13039e-24
ENSMMUG00000019402	CTHRC1	collagen triple helix repeat containing 1 [Source:HGNC Symbol;Acc:HGNC:18831]	protein_coding	268.535	0.987965	0.143901	46.9615	7.23936e-12	7.87665e-11
ENSMMUG00000019438	UTRN	utrophin [Source:HGNC Symbol;Acc:HGNC:12635]	protein_coding	484.133	0.883637	0.127232	47.9287	4.41999e-12	4.91346e-11
ENSMMUG00000019535	NUPR1	nuclear protein 1 [Source:RefSeq peptide;Acc:NP_001181402]	protein_coding	569.344	1.14798	0.117389	94.603	2.32663e-22	4.75962e-21
ENSMMUG00000019536	KCNQ4	potassium voltage-gated channel subfamily Q member 4 [Source:HGNC Symbol;Acc:HGNC:6298]	protein_coding	34.3466	5.3532	0.656609	118.929	1.08549e-27	2.83089e-26
ENSMMUG00000019561	GALNT12	polypeptide N-acetylgalactosaminyltransferase 12 [Source:HGNC Symbol;Acc:HGNC:19877]	protein_coding	128.603	2.48385	0.202402	155.394	1.14826e-35	3.86482e-34
ENSMMUG00000019628	TUBA4A	tubulin alpha 4a [Source:HGNC Symbol;Acc:HGNC:12407]	protein_coding	59.9742	2.20634	0.283892	61.8102	3.78202e-15	5.24423e-14
ENSMMUG00000019689			protein_coding	35.8186	4.2587	0.489429	102.114	5.24278e-24	1.16152e-22
ENSMMUG00000019701			protein_coding	64.8211	2.032	0.265952	59.515	1.21363e-14	1.6201e-13
ENSMMUG00000019876	CDK1	cyclin-dependent kinase 1 [Source:RefSeq peptide;Acc:NP_001248399]	protein_coding	58.1816	2.13235	0.276244	61.3436	4.79344e-15	6.60019e-14
ENSMMUG00000019879	DAB2	DAB2, clathrin adaptor protein [Source:HGNC Symbol;Acc:HGNC:2662]	protein_coding	373.845	1.30475	0.119382	118.947	1.07573e-27	2.81009e-26
ENSMMUG00000019883	RBM20	RNA binding motif protein 20 [Source:HGNC Symbol;Acc:HGNC:27424]	protein_coding	22.8171	6.36911	1.08467	84.8992	3.13969e-20	5.74407e-19
ENSMMUG00000019892	MYOM1	myomesin 1 [Source:HGNC Symbol;Acc:HGNC:7613]	protein_coding	57.6784	3.6668	0.356037	122.346	1.93902e-28	5.19446e-27
ENSMMUG00000019904	CCNI	cyclin I [Source:HGNC Symbol;Acc:HGNC:1595]	protein_coding	661.775	1.59146	0.106034	221.499	4.25954e-50	2.02708e-48
ENSMMUG00000019970	SDK2	sidekick cell adhesion molecule 2 [Source:HGNC Symbol;Acc:HGNC:19308]	protein_coding	64.1491	2.89064	0.296591	101.294	7.92769e-24	1.74409e-22
ENSMMUG00000020049	PGM1	phosphoglucomutase 1 [Source:HGNC Symbol;Acc:HGNC:8905]	protein_coding	261.973	1.31476	0.137176	91.7049	1.00615e-21	1.98856e-20
ENSMMUG00000020052	NRP2	neuropilin 2 [Source:HGNC Symbol;Acc:HGNC:8005]	protein_coding	151.373	2.14853	0.189448	129.636	4.92259e-30	1.37484e-28
ENSMMUG00000020074	PKDCC	protein kinase domain containing, cytoplasmic [Source:HGNC Symbol;Acc:HGNC:25123]	protein_coding	94.8527	3.09076	0.246431	172.616	1.98489e-39	7.40899e-38
ENSMMUG00000020082	BCAS1	breast carcinoma amplified sequence 1 [Source:HGNC Symbol;Acc:HGNC:974]	protein_coding	19.6486	5.54738	0.919281	68.5506	1.23661e-16	1.88204e-15
ENSMMUG00000020084	MYH3	myosin heavy chain 3 [Source:HGNC Symbol;Acc:HGNC:7573]	protein_coding	1738.27	9.54593	0.362406	2679.91	0	0
ENSMMUG00000020113	CMBL	carboxymethylenebutenolidase homolog [Source:HGNC Symbol;Acc:HGNC:25090]	protein_coding	62.8814	1.79201	0.256434	49.6976	1.79365e-12	2.0608e-11
ENSMMUG00000020114	CDH13	cadherin 13 [Source:HGNC Symbol;Acc:HGNC:1753]	protein_coding	389.259	1.18045	0.122542	92.2301	7.71633e-22	1.53083e-20
ENSMMUG00000020150	XIRP1	xin actin binding repeat containing 1 [Source:HGNC Symbol;Acc:HGNC:14301]	protein_coding	94.4875	5.95045	0.483257	282.135	2.57215e-63	1.66735e-61
ENSMMUG00000020172	KIAA1755	KIAA1755 [Source:HGNC Symbol;Acc:HGNC:29372]	protein_coding	20.8858	3.67854	0.570625	49.8677	1.64471e-12	1.89244e-11
ENSMMUG00000020200			protein_coding	488.791	1.75383	0.11829	216.627	4.92281e-49	2.28744e-47
ENSMMUG00000020285	RAD21	RAD21 cohesin complex component [Source:HGNC Symbol;Acc:HGNC:9811]	protein_coding	554.012	0.774407	0.103473	55.8565	7.79569e-14	9.84745e-13
ENSMMUG00000020334	PROS1	vitamin K-dependent protein S [Source:RefSeq peptide;Acc:NP_001038191]	protein_coding	299.829	2.92563	0.152196	377.607	4.13018e-84	4.09174e-82
ENSMMUG00000020346	CPXM2	carboxypeptidase X, M14 family member 2 [Source:HGNC Symbol;Acc:HGNC:26977]	protein_coding	282.252	3.12956	0.155937	422.941	5.58833e-94	6.3788e-92
ENSMMUG00000020349	SEL1L3	SEL1L family member 3 [Source:HGNC Symbol;Acc:HGNC:29108]	protein_coding	44.7716	4.84805	0.514953	129.81	4.50975e-30	1.26365e-28
ENSMMUG00000020415	IL34	interleukin-34 precursor [Source:RefSeq peptide;Acc:NP_001181288]	protein_coding	62.8798	3.60169	0.322977	148.169	4.3575e-34	1.38386e-32
ENSMMUG00000020416	MTSS1L	MTSS1L, I-BAR domain containing [Source:HGNC Symbol;Acc:HGNC:25094]	protein_coding	505.804	1.6403	0.124808	169.511	9.46109e-39	3.48204e-37
ENSMMUG00000020431	EPS8	epidermal growth factor receptor kinase substrate 8 [Source:RefSeq peptide;Acc:NP_001244846]	protein_coding	495.268	0.855836	0.108785	61.6921	4.01584e-15	5.55866e-14
ENSMMUG00000020471	ACTN2	actinin alpha 2 [Source:HGNC Symbol;Acc:HGNC:164]	protein_coding	645.821	8.20254	0.373624	1792.57	0	0
ENSMMUG00000020479	ITGB1BP2	integrin subunit beta 1 binding protein 2 [Source:HGNC Symbol;Acc:HGNC:6154]	protein_coding	22.235	4.09882	0.594232	62.9901	2.0775e-15	2.95656e-14
ENSMMUG00000020491	VWA5A	von Willebrand factor A domain containing 5A [Source:HGNC Symbol;Acc:HGNC:6658]	protein_coding	20.5455	4.35816	0.662777	59.2168	1.41225e-14	1.86939e-13
ENSMMUG00000020510	KLHL41	kelch like family member 41 [Source:HGNC Symbol;Acc:HGNC:16905]	protein_coding	802.816	3.85214	0.124825	941.312	1.02655e-206	3.44046e-204
ENSMMUG00000020516	GALNT16	polypeptide N-acetylgalactosaminyltransferase 16 [Source:HGNC Symbol;Acc:HGNC:23233]	protein_coding	110.969	2.04426	0.205138	101.069	8.88447e-24	1.94643e-22
ENSMMUG00000020644	CHRDL2	chordin like 2 [Source:HGNC Symbol;Acc:HGNC:24168]	protein_coding	47.5414	2.60246	0.332842	63.7859	1.38703e-15	1.9953e-14
ENSMMUG00000020660	MKX	mohawk homeobox [Source:HGNC Symbol;Acc:HGNC:23729]	protein_coding	172.954	4.40729	0.238332	446.903	3.40551e-99	4.22391e-97
ENSMMUG00000020678	SYNPO	synaptopodin [Source:HGNC Symbol;Acc:HGNC:30672]	protein_coding	310.293	3.22954	0.151037	483.37	3.94794e-107	5.45508e-105
ENSMMUG00000020711	SLC2A4RG	SLC2A4 regulator [Source:HGNC Symbol;Acc:HGNC:15930]	protein_coding	106.195	1.88491	0.209222	82.0672	1.31537e-19	2.31247e-18
ENSMMUG00000020772	CSRP1	cysteine and glycine rich protein 1 [Source:HGNC Symbol;Acc:HGNC:2469]	protein_coding	1447.17	1.76796	0.0946642	336.443	3.79774e-75	3.21624e-73
ENSMMUG00000020783	ANGPTL5	angiopoietin like 5 [Source:HGNC Symbol;Acc:HGNC:19705]	protein_coding	24.3997	3.15218	0.484084	47.189	6.44625e-12	7.03682e-11
ENSMMUG00000020798	LTBP4	latent transforming growth factor beta binding protein 4 [Source:HGNC Symbol;Acc:HGNC:6717]	protein_coding	188.33	2.20543	0.179697	150.358	1.44772e-34	4.64451e-33
ENSMMUG00000020838	NCOA1	nuclear receptor coactivator 1 [Source:HGNC Symbol;Acc:HGNC:7668]	protein_coding	131.269	1.90072	0.185895	106.042	7.21811e-25	1.67699e-23
ENSMMUG00000020942	LGR5	leucine rich repeat containing G protein-coupled receptor 5 [Source:HGNC Symbol;Acc:HGNC:4504]	protein_coding	147.311	2.52539	0.194926	172.197	2.45038e-39	9.12492e-38
ENSMMUG00000020951	NUAK1	NUAK family kinase 1 [Source:HGNC Symbol;Acc:HGNC:14311]	protein_coding	210.468	3.22503	0.176894	358.646	5.55184e-80	5.05506e-78
ENSMMUG00000020956	PARVA	parvin alpha [Source:HGNC Symbol;Acc:HGNC:14652]	protein_coding	773.953	1.24366	0.094744	170.533	5.65945e-39	2.09267e-37
ENSMMUG00000021002	HIF1A	hypoxia inducible factor 1 alpha subunit [Source:HGNC Symbol;Acc:HGNC:4910]	protein_coding	820.338	0.788284	0.0995564	62.3464	2.88062e-15	4.05139e-14
ENSMMUG00000021025	TNNC2	troponin C2, fast skeletal type [Source:HGNC Symbol;Acc:HGNC:11944]	protein_coding	75.2632	8.09761	1.03935	313.135	4.53218e-70	3.53421e-68
ENSMMUG00000021089	SFRP4	secreted frizzled-related protein 4 precursor [Source:RefSeq peptide;Acc:NP_001028134]	protein_coding	128.882	2.67254	0.205366	177.026	2.16124e-40	8.22315e-39
ENSMMUG00000021120	MAGED1	MAGE family member D1 [Source:HGNC Symbol;Acc:HGNC:6813]	protein_coding	950.448	1.33188	0.098024	181.503	2.27629e-41	8.91944e-40
ENSMMUG00000021138	DMBT1	deleted in malignant brain tumors 1 [Source:HGNC Symbol;Acc:HGNC:2926]	protein_coding	35.3839	6.41869	0.87916	142.661	6.97083e-33	2.15303e-31
ENSMMUG00000021144	DLL1	delta like canonical Notch ligand 1 [Source:HGNC Symbol;Acc:HGNC:2908]	protein_coding	55.8915	2.87134	0.31159	91.1594	1.32552e-21	2.60019e-20
ENSMMUG00000021186	ANLN	anillin actin binding protein [Source:HGNC Symbol;Acc:HGNC:14082]	protein_coding	250.791	1.91648	0.152275	157.738	3.53163e-36	1.20673e-34
ENSMMUG00000021221	HJURP	Holliday junction recognition protein [Source:HGNC Symbol;Acc:HGNC:25444]	protein_coding	60.849	2.07404	0.275312	58.0161	2.59983e-14	3.39011e-13
ENSMMUG00000021244	KLHL40	kelch like family member 40 [Source:HGNC Symbol;Acc:HGNC:30372]	protein_coding	23.7879	6.43093	1.0776	93.9501	3.23579e-22	6.55986e-21
ENSMMUG00000021261	ZNF423	zinc finger protein 423 [Source:HGNC Symbol;Acc:HGNC:16762]	protein_coding	55.4222	4.51095	0.416941	167.061	3.24393e-38	1.18283e-36
ENSMMUG00000021286	COL3A1	collagen alpha-1(III) chain precursor [Source:RefSeq peptide;Acc:NP_001252968]	protein_coding	16733.3	1.97289	0.0882915	465.964	2.42127e-103	3.17832e-101
ENSMMUG00000021290	COL5A2	collagen type V alpha 2 chain [Source:HGNC Symbol;Acc:HGNC:2210]	protein_coding	4665.07	1.38398	0.0853628	254.62	2.55476e-57	1.46871e-55
ENSMMUG00000021308	C10orf71	chromosome 10 open reading frame 71 [Source:HGNC Symbol;Acc:HGNC:26973]	protein_coding	12.6077	6.4121	1.2735	49.3733	2.11603e-12	2.42061e-11
ENSMMUG00000021314	RPS20	Macaca mulatta 40S ribosomal protein S20-like (LOC695327), mRNA. [Source:RefSeq mRNA;Acc:NM_001258347]	protein_coding	2597.68	0.731023	0.0929866	61.2687	4.97946e-15	6.84437e-14
ENSMMUG00000021429	PTGDS		protein_coding	762.821	5.04425	0.153777	1214.8	3.7127e-266	1.88653e-263
ENSMMUG00000021434	ABCA2	ATP binding cassette subfamily A member 2 [Source:HGNC Symbol;Acc:HGNC:32]	protein_coding	155.565	1.5986	0.190521	70.0428	5.80303e-17	8.99699e-16
ENSMMUG00000021577	DHCR24	24-dehydrocholesterol reductase [Source:HGNC Symbol;Acc:HGNC:2859]	protein_coding	139.628	2.59191	0.196118	181.369	2.43458e-41	9.49247e-40
ENSMMUG00000021586	TRIM55	tripartite motif containing 55 [Source:HGNC Symbol;Acc:HGNC:14215]	protein_coding	57.184	6.69345	0.756514	225.999	4.44454e-51	2.17424e-49
ENSMMUG00000021590	PCK2	phosphoenolpyruvate carboxykinase 2, mitochondrial [Source:HGNC Symbol;Acc:HGNC:8725]	protein_coding	275.371	1.92166	0.146784	170.235	6.57297e-39	2.42476e-37
ENSMMUG00000021642	FMOD	fibromodulin [Source:HGNC Symbol;Acc:HGNC:3774]	protein_coding	71.8386	3.3243	0.294181	143.689	4.15504e-33	1.29348e-31
ENSMMUG00000021653	AARS	alanyl-tRNA synthetase [Source:HGNC Symbol;Acc:HGNC:20]	protein_coding	1053.48	0.705145	0.0886607	62.9782	2.09005e-15	2.96925e-14
ENSMMUG00000021657	ABLIM3	actin binding LIM protein family member 3 [Source:HGNC Symbol;Acc:HGNC:29132]	protein_coding	125.88	4.1547	0.260624	323.774	2.18245e-72	1.81894e-70
ENSMMUG00000021692	PTGIS	prostaglandin I2 synthase [Source:HGNC Symbol;Acc:HGNC:9603]	protein_coding	116.953	3.45352	0.262329	183.186	9.77064e-42	3.86701e-40
ENSMMUG00000021752	CCL3	C-C motif chemokine 3 precursor [Source:RefSeq peptide;Acc:NP_001029372]	protein_coding	34.909	2.54801	0.377017	47.9058	4.47198e-12	4.96775e-11
ENSMMUG00000021784	NXPH4	neurexophilin 4 [Source:HGNC Symbol;Acc:HGNC:8078]	protein_coding	61.6298	2.70695	0.287928	94.0521	3.07326e-22	6.25451e-21
ENSMMUG00000021785	SHMT2	serine hydroxymethyltransferase 2 [Source:HGNC Symbol;Acc:HGNC:10852]	protein_coding	667.027	0.73668	0.105561	48.5034	3.29725e-12	3.70723e-11
ENSMMUG00000021786	NDUFA4L2	NDUFA4, mitochondrial complex associated like 2 [Source:HGNC Symbol;Acc:HGNC:29836]	protein_coding	261.196	2.43417	0.15893	233.794	8.86985e-53	4.56594e-51
ENSMMUG00000021787	STAC3	SH3 and cysteine-rich domain-containing protein 3 [Source:RefSeq peptide;Acc:NP_001181624]	protein_coding	65.5914	5.8815	0.556539	228.664	1.16584e-51	5.77495e-50
ENSMMUG00000021796	CHRNA1	cholinergic receptor nicotinic alpha 1 subunit [Source:HGNC Symbol;Acc:HGNC:1955]	protein_coding	913.895	8.05682	0.308338	1708.97	0	0
ENSMMUG00000021847	MYLPF	myosin light chain, phosphorylatable, fast skeletal muscle [Source:HGNC Symbol;Acc:HGNC:29824]	protein_coding	813.064	7.6759	0.289384	1617.73	0	0
ENSMMUG00000021931	AOX1	aldehyde oxidase [Source:RefSeq peptide;Acc:NP_001268238]	protein_coding	377.461	2.19221	0.134056	264.161	2.12551e-59	1.27304e-57
ENSMMUG00000021934	COPZ2	coatomer protein complex subunit zeta 2 [Source:HGNC Symbol;Acc:HGNC:19356]	protein_coding	159.251	1.77382	0.178846	98.5411	3.18341e-23	6.79277e-22
ENSMMUG00000021979	ESYT1	extended synaptotagmin-1 [Source:RefSeq peptide;Acc:NP_001181554]	protein_coding	695.93	0.785284	0.0999547	61.4649	4.50713e-15	6.22774e-14
ENSMMUG00000021980			protein_coding	1062.49	0.770177	0.0956206	64.4535	9.88384e-16	1.43626e-14
ENSMMUG00000022017	RARG	retinoic acid receptor gamma [Source:HGNC Symbol;Acc:HGNC:9866]	protein_coding	204.38	1.39283	0.149581	86.8744	1.15636e-20	2.16587e-19
ENSMMUG00000022060	ARHGAP9	Rho GTPase activating protein 9 [Source:HGNC Symbol;Acc:HGNC:14130]	protein_coding	12.9909	5.54211	1.1158	49.1118	2.41787e-12	2.74793e-11
ENSMMUG00000022086	ACTA1	actin, alpha 1, skeletal muscle [Source:HGNC Symbol;Acc:HGNC:129]	protein_coding	3289.42	9.23036	0.243403	3650.37	0	0
ENSMMUG00000022136	LAMA2	laminin subunit alpha 2 [Source:HGNC Symbol;Acc:HGNC:6482]	protein_coding	112.789	1.51648	0.201756	56.7188	5.02797e-14	6.44431e-13
ENSMMUG00000022147	CHRND	cholinergic receptor nicotinic delta subunit [Source:HGNC Symbol;Acc:HGNC:1965]	protein_coding	68.0619	8.84982	1.19747	284.997	6.11909e-64	4.08423e-62
ENSMMUG00000022149	CHRNG	cholinergic receptor nicotinic gamma subunit [Source:HGNC Symbol;Acc:HGNC:1967]	protein_coding	34.9578	8.85752	1.21213	159.257	1.64465e-36	5.65643e-35
ENSMMUG00000022158	RPL18		protein_coding	1723.56	0.750904	0.088121	72.0622	2.08519e-17	3.29778e-16
ENSMMUG00000022163	SLC1A5	solute carrier family 1 member 5 [Source:HGNC Symbol;Acc:HGNC:10943]	protein_coding	1157.69	0.669302	0.0876417	58.0615	2.54045e-14	3.31543e-13
ENSMMUG00000022194	SERPINF1	serpin family F member 1 [Source:HGNC Symbol;Acc:HGNC:8824]	protein_coding	201.047	3.80791	0.203981	393.437	1.47777e-87	1.52143e-85
ENSMMUG00000022205	PCBP4	poly(rC) binding protein 4 [Source:HGNC Symbol;Acc:HGNC:8652]	protein_coding	265.866	1.05096	0.144873	52.4079	4.50907e-13	5.40951e-12
ENSMMUG00000022218	ANXA3	annexin A3 [Source:HGNC Symbol;Acc:HGNC:541]	protein_coding	83.752	2.11207	0.230013	86.6896	1.2696e-20	2.36671e-19
ENSMMUG00000022246	PDLIM5	PDZ and LIM domain 5 [Source:HGNC Symbol;Acc:HGNC:17468]	protein_coding	825.166	1.1181	0.0938086	140.74	1.83429e-32	5.56719e-31
ENSMMUG00000022317	COL6A2	collagen type VI alpha 2 chain [Source:HGNC Symbol;Acc:HGNC:2212]	protein_coding	14827.2	0.93681	0.0675716	189.132	4.91784e-43	2.02261e-41
ENSMMUG00000022334			protein_coding	79.9684	1.78961	0.242532	54.9003	1.268e-13	1.57768e-12
ENSMMUG00000022341	RPL7A		protein_coding	2099.48	0.840296	0.0936513	79.6384	4.49591e-19	7.70615e-18
ENSMMUG00000022361	ESYT2	extended synaptotagmin 2 [Source:HGNC Symbol;Acc:HGNC:22211]	protein_coding	949.078	1.27323	0.0971968	169.021	1.21052e-38	4.43444e-37
ENSMMUG00000022426	DHDDS	dehydrodolichyl diphosphate synthase subunit [Source:HGNC Symbol;Acc:HGNC:20603]	protein_coding	716.492	0.716423	0.102193	48.9426	2.63562e-12	2.98249e-11
ENSMMUG00000022489			protein_coding	815.69	0.967135	0.118822	65.4771	5.87939e-16	8.64726e-15
ENSMMUG00000022507	GXYLT2	glucoside xylosyltransferase 2 [Source:HGNC Symbol;Acc:HGNC:33383]	protein_coding	138.305	3.67742	0.233305	283.278	1.44946e-63	9.47379e-62
ENSMMUG00000022526	EEF1A2	eukaryotic translation elongation factor 1 alpha 2 [Source:HGNC Symbol;Acc:HGNC:3192]	protein_coding	36.0398	4.1507	0.479571	97.6938	4.88337e-23	1.03114e-21
ENSMMUG00000022663	SLC25A6	solute carrier family 25 member 6 [Source:HGNC Symbol;Acc:HGNC:10992]	protein_coding	3158	1.09028	0.0873628	152.812	4.21179e-35	1.38217e-33
ENSMMUG00000022766	CDCA7L	cell division cycle associated 7 like [Source:HGNC Symbol;Acc:HGNC:30777]	protein_coding	98.0143	1.56386	0.211932	54.8199	1.321e-13	1.64103e-12
ENSMMUG00000022767	EEF2	eukaryotic translation elongation factor 2 [Source:HGNC Symbol;Acc:HGNC:3214]	protein_coding	11189.3	0.743185	0.0676197	119.59	7.77801e-28	2.04199e-26
ENSMMUG00000022872	LRP3	low-density lipoprotein receptor-related protein 3 [Source:RefSeq peptide;Acc:NP_001247470]	protein_coding	192.396	1.19816	0.153856	60.6898	6.68139e-15	9.11215e-14
ENSMMUG00000022881			protein_coding	284.114	1.68403	0.140383	143.147	5.45995e-33	1.69301e-31
ENSMMUG00000022906	VCAM1	vascular cell adhesion molecule 1 [Source:HGNC Symbol;Acc:HGNC:12663]	protein_coding	126.626	3.68339	0.243486	261.963	6.40754e-59	3.79442e-57
ENSMMUG00000023036	SLC25A3	solute carrier family 25 member 3 [Source:HGNC Symbol;Acc:HGNC:10989]	protein_coding	1590.61	0.804171	0.0914115	76.7359	1.95419e-18	3.25395e-17
ENSMMUG00000023042	OLFML2B	olfactomedin like 2B [Source:HGNC Symbol;Acc:HGNC:24558]	protein_coding	572.428	2.08212	0.108834	361.091	1.62905e-80	1.52742e-78
ENSMMUG00000023089	PHGDH	phosphoglycerate dehydrogenase [Source:HGNC Symbol;Acc:HGNC:8923]	protein_coding	656.569	2.1185	0.110575	358.297	6.61264e-80	5.98634e-78
ENSMMUG00000023116	LDB2	LIM domain-binding protein 2 [Source:RefSeq peptide;Acc:NP_001252815]	protein_coding	53.9862	2.59486	0.298178	80.4457	2.98799e-19	5.18357e-18
ENSMMUG00000023139	SNURF	small nuclear ribonucleoprotein polypeptide N [Source:HGNC Symbol;Acc:HGNC:11164]	protein_coding	303.094	1.03874	0.134396	59.4959	1.22549e-14	1.63328e-13
ENSMMUG00000023144			protein_coding	374.077	1.64118	0.1287	161.022	6.76496e-37	2.35756e-35
ENSMMUG00000023157	SNX18	sorting nexin-18 [Source:RefSeq peptide;Acc:NP_001248679]	protein_coding	142.729	1.47911	0.180466	67.3537	2.26914e-16	3.42044e-15
ENSMMUG00000023200	FHL3	four and a half LIM domains 3 [Source:HGNC Symbol;Acc:HGNC:3704]	protein_coding	85.3625	1.59363	0.231173	47.778	4.77317e-12	5.28369e-11
ENSMMUG00000023216	ASTN1	astrotactin 1 [Source:HGNC Symbol;Acc:HGNC:773]	protein_coding	77.1906	2.2286	0.252685	79.4746	4.88454e-19	8.35409e-18
ENSMMUG00000023221	MICAL1	microtubule associated monooxygenase, calponin and LIM domain containing 1 [Source:HGNC Symbol;Acc:HGNC:20619]	protein_coding	639.457	0.756088	0.104194	52.4592	4.3928e-13	5.27404e-12
ENSMMUG00000023274	SULF1	sulfatase 1 [Source:HGNC Symbol;Acc:HGNC:20391]	protein_coding	234.705	3.38244	0.171927	423.507	4.20796e-94	4.83823e-92
ENSMMUG00000023282	AKR1C1	aldo-keto reductase family 1 member C1 [Source:RefSeq peptide;Acc:NP_001182503]	protein_coding	682.176	0.772139	0.107615	51.2081	8.30738e-13	9.78743e-12
ENSMMUG00000023372	RCSD1	RCSD domain containing 1 [Source:HGNC Symbol;Acc:HGNC:28310]	protein_coding	50.3555	2.20969	0.308658	52.4731	4.36192e-13	5.24096e-12
ENSMMUG00000023375	SREBF1	sterol regulatory element binding transcription factor 1 [Source:HGNC Symbol;Acc:HGNC:11289]	protein_coding	895.584	0.742111	0.104886	49.7728	1.72624e-12	1.9848e-11
ENSMMUG00000023400	CPE	carboxypeptidase E precursor [Source:RefSeq peptide;Acc:NP_001245010]	protein_coding	477.462	1.212	0.118784	103.163	3.08673e-24	6.93611e-23
ENSMMUG00000023408	MYOM2	myomesin 2 [Source:HGNC Symbol;Acc:HGNC:7614]	protein_coding	30.7004	2.89275	0.433939	47.1691	6.51179e-12	7.09853e-11
ENSMMUG00000023467	DUSP27	dual specificity phosphatase 27, atypical [Source:HGNC Symbol;Acc:HGNC:25034]	protein_coding	51.1409	9.40412	1.20437	219.05	1.45785e-49	6.85494e-48
ENSMMUG00000023479	LTBP3	latent transforming growth factor beta binding protein 3 [Source:HGNC Symbol;Acc:HGNC:6716]	protein_coding	1561.37	1.78983	0.0871894	407.031	1.62301e-90	1.80039e-88
ENSMMUG00000023526	ATP2A1	ATPase sarcoplasmic/endoplasmic reticulum Ca2+ transporting 1 [Source:HGNC Symbol;Acc:HGNC:811]	protein_coding	39.3978	4.40997	0.480456	118.512	1.33915e-27	3.4809e-26
ENSMMUG00000023675	HYI	hydroxypyruvate isomerase (putative) [Source:HGNC Symbol;Acc:HGNC:26948]	protein_coding	78.9816	1.80999	0.234347	60.5119	7.31341e-15	9.94825e-14
ENSMMUG00000023678	PLEKHG5	pleckstrin homology and RhoGEF domain containing G5 [Source:HGNC Symbol;Acc:HGNC:29105]	protein_coding	73.9071	4.63325	0.373479	223.703	1.40825e-50	6.82546e-49
ENSMMUG00000023702	SEMA6B	semaphorin 6B [Source:HGNC Symbol;Acc:HGNC:10739]	protein_coding	180.167	2.49089	0.170894	219.335	1.26292e-49	5.97402e-48
ENSMMUG00000023719	TMPO	thymopoietin [Source:HGNC Symbol;Acc:HGNC:11875]	protein_coding	192.724	1.2256	0.155466	62.1575	3.1706e-15	4.43941e-14
ENSMMUG00000023737	VGLL2	vestigial like family member 2 [Source:HGNC Symbol;Acc:HGNC:20232]	protein_coding	25.8223	6.53891	1.07386	100.15	1.41295e-23	3.06991e-22
ENSMMUG00000023752	SIX2	SIX homeobox 2 [Source:HGNC Symbol;Acc:HGNC:10888]	protein_coding	88.5238	2.84192	0.246947	141.672	1.147e-32	3.51507e-31
ENSMMUG00000023785	TUBB2B	tubulin beta 2B class IIb [Source:HGNC Symbol;Acc:HGNC:30829]	protein_coding	642.701	0.800877	0.103781	59.2833	1.36531e-14	1.80878e-13
ENSMMUG00000023801	LCN2	lipocalin 2 [Source:HGNC Symbol;Acc:HGNC:6526]	protein_coding	155.029	2.98408	0.214206	198.501	4.43652e-45	1.9094e-43
ENSMMUG00000023803	MYH10	myosin heavy chain 10 [Source:HGNC Symbol;Acc:HGNC:7568]	protein_coding	2964.29	1.74617	0.10287	274.531	1.16772e-61	7.38714e-60
ENSMMUG00000023807			protein_coding	869.025	0.802041	0.104879	58.0708	2.5285e-14	3.3053e-13
ENSMMUG00000025378	RF00002		rRNA	1167.96	1.59345	0.0983244	255.507	1.6362e-57	9.4408e-56
ENSMMUG00000028670	CYTB	Cytochrome b [Source:UniProtKB/Swiss-Prot;Acc:Q6IYG6]	protein_coding	947.04	1.21622	0.100459	144.322	3.02134e-33	9.51842e-32
ENSMMUG00000028672	ND6	NADH dehydrogenase subunit 6 (mitochondrion) [Source:RefSeq peptide;Acc:YP_026115]	protein_coding	230.335	1.13608	0.163436	48.0211	4.21652e-12	4.70386e-11
ENSMMUG00000028673	ND5	NADH dehydrogenase subunit 5 (mitochondrion) [Source:RefSeq peptide;Acc:YP_026114]	protein_coding	666.297	0.832096	0.105915	61.3866	4.68991e-15	6.46895e-14
ENSMMUG00000028677	ND4	NADH dehydrogenase subunit 4 (mitochondrion) [Source:RefSeq peptide;Acc:YP_026113]	protein_coding	1185.84	1.12467	0.0964558	133.95	5.6031e-31	1.60473e-29
ENSMMUG00000028680	ND3	NADH dehydrogenase subunit 3 (mitochondrion) [Source:RefSeq peptide;Acc:YP_026111]	protein_coding	569.904	1.68582	0.12951	165.005	9.12484e-38	3.25929e-36
ENSMMUG00000028681			Mt_tRNA	27.9575	2.83804	0.422676	49.2119	2.29749e-12	2.61868e-11
ENSMMUG00000028682	COX3	cytochrome c oxidase subunit III (mitochondrion) [Source:RefSeq peptide;Acc:YP_026110]	protein_coding	2422.79	1.14399	0.122497	85.2705	2.60213e-20	4.77725e-19
ENSMMUG00000028689	COX1	cytochrome c oxidase subunit I (mitochondrion) [Source:RefSeq peptide;Acc:YP_026106]	protein_coding	2531.6	1.04565	0.104935	97.5083	5.3632e-23	1.12792e-21
ENSMMUG00000028695	ND2	NADH dehydrogenase subunit 2 (mitochondrion) [Source:RefSeq peptide;Acc:YP_026105]	protein_coding	251.623	1.37163	0.165324	68.007	1.6292e-16	2.46524e-15
ENSMMUG00000028699	ND1	NADH dehydrogenase subunit 1 (mitochondrion) [Source:RefSeq peptide;Acc:YP_026104]	protein_coding	545.65	1.26611	0.142484	77.5018	1.32601e-18	2.22679e-17
ENSMMUG00000028701			Mt_rRNA	13677.4	0.88602	0.103223	72.5761	1.60715e-17	2.56232e-16
ENSMMUG00000028703			Mt_rRNA	3537.16	0.889145	0.119843	54.2554	1.76052e-13	2.16315e-12
ENSMMUG00000028749	APOC1	apolipoprotein C1 [Source:HGNC Symbol;Acc:HGNC:607]	protein_coding	163.794	4.3249	0.256514	334.156	1.19547e-74	1.007e-72
ENSMMUG00000028927	SHD	Src homology 2 domain containing transforming protein D [Source:HGNC Symbol;Acc:HGNC:30633]	protein_coding	86.9696	5.47685	0.428553	300.179	3.01128e-67	2.16592e-65
ENSMMUG00000029267			protein_coding	4192.11	0.935212	0.0855675	117.697	2.02015e-27	5.21663e-26
ENSMMUG00000029283			protein_coding	21.5578	5.26819	0.805086	76.4571	2.25045e-18	3.71973e-17
ENSMMUG00000029628	CCNB2	cyclin B2 [Source:HGNC Symbol;Acc:HGNC:1580]	protein_coding	44.488	2.9243	0.34202	80.1394	3.4891e-19	6.01316e-18
ENSMMUG00000029940			protein_coding	437.235	1.0125	0.129861	60.2855	8.20478e-15	1.11128e-13
ENSMMUG00000030784	VAMP5	vesicle associated membrane protein 5 [Source:HGNC Symbol;Acc:HGNC:12646]	protein_coding	167.795	1.19076	0.166433	51.167	8.48334e-13	9.98726e-12
ENSMMUG00000031391	RBM38	RNA binding motif protein 38 [Source:HGNC Symbol;Acc:HGNC:15818]	protein_coding	78.4065	1.96412	0.252469	61.0116	5.67388e-15	7.75824e-14
ENSMMUG00000031416	LAMA5	laminin subunit alpha 5 [Source:HGNC Symbol;Acc:HGNC:6485]	protein_coding	328.046	3.13474	0.188899	262.292	5.43151e-59	3.22857e-57
ENSMMUG00000031542	IGSF8	immunoglobulin superfamily member 8 [Source:HGNC Symbol;Acc:HGNC:17813]	protein_coding	126.533	2.50175	0.203871	155.693	9.88165e-36	3.3331e-34
ENSMMUG00000031840			protein_coding	3151.19	0.908113	0.103089	76.4988	2.20345e-18	3.64587e-17
ENSMMUG00000031924	KRT83	keratin 83 [Source:HGNC Symbol;Acc:HGNC:6460]	protein_coding	15.2928	5.77764	1.13457	47.9507	4.37077e-12	4.86561e-11
ENSMMUG00000031925	KRT81	keratin 81 [Source:HGNC Symbol;Acc:HGNC:6458]	protein_coding	261.575	3.92743	0.202384	395.486	5.29081e-88	5.55606e-86
ENSMMUG00000032643	mml-mir-675	mml-mir-675 [Source:miRBase;Acc:MI0007908]	miRNA	806.791	6.6953	0.346135	296.537	1.87191e-66	1.3105e-64
ENSMMUG00000037449	CELF2	CUGBP Elav-like family member 2 [Source:HGNC Symbol;Acc:HGNC:2550]	protein_coding	257.55	1.66042	0.141684	137.147	1.11978e-31	3.30313e-30
ENSMMUG00000037527			protein_coding	17308.4	0.815672	0.109901	54.3774	1.65454e-13	2.0409e-12
ENSMMUG00000037545	LANCL1	LanC like 1 [Source:HGNC Symbol;Acc:HGNC:6508]	protein_coding	122.525	1.55121	0.195873	62.8689	2.20935e-15	3.12965e-14
ENSMMUG00000037608	SLC25A34	solute carrier family 25 member 34 [Source:HGNC Symbol;Acc:HGNC:27653]	protein_coding	22.2466	4.27786	0.62288	63.8067	1.37249e-15	1.97618e-14
ENSMMUG00000037972			protein_coding	28204	0.834752	0.102669	65.2139	6.7194e-16	9.82767e-15
ENSMMUG00000037980	CDKN1C	cyclin dependent kinase inhibitor 1C [Source:HGNC Symbol;Acc:HGNC:1786]	protein_coding	860.785	7.97165	0.305025	1911.85	0	0
ENSMMUG00000038008			protein_coding	4927.39	0.964172	0.107618	78.9126	6.49204e-19	1.10316e-17
ENSMMUG00000038194			protein_coding	17181.5	0.827308	0.103664	62.8533	2.22691e-15	3.15169e-14
ENSMMUG00000038237			lincRNA	106.257	4.54139	0.307746	303.388	6.02209e-68	4.39166e-66
ENSMMUG00000038253			protein_coding	14014.1	0.843964	0.106568	61.8635	3.68117e-15	5.10888e-14
ENSMMUG00000038258			lincRNA	1100.62	1.27069	0.128042	96.1481	1.06601e-22	2.20655e-21
ENSMMUG00000038331	RPS4Y1	ribosomal protein S4, Y-linked 1 [Source:HGNC Symbol;Acc:HGNC:10425]	protein_coding	953.741	0.765581	0.101607	56.3954	5.92684e-14	7.54726e-13
ENSMMUG00000038368			protein_coding	55.7476	2.5476	0.297816	76.906	1.79289e-18	2.98854e-17
ENSMMUG00000038395	DNAJB4	DnaJ heat shock protein family (Hsp40) member B4 [Source:HGNC Symbol;Acc:HGNC:14886]	protein_coding	182.684	2.17086	0.181237	143.035	5.77578e-33	1.78743e-31
ENSMMUG00000038475			miRNA	5486.3	1.26085	0.118364	110.213	8.79997e-26	2.13915e-24
ENSMMUG00000038588			lincRNA	23.9562	4.21213	0.585693	70.3656	4.92719e-17	7.67686e-16
ENSMMUG00000038622			protein_coding	58.2419	1.88066	0.270081	49.4283	2.05758e-12	2.35545e-11
ENSMMUG00000038857			miRNA	41429.7	1.25427	0.103252	143.181	5.36655e-33	1.66733e-31
ENSMMUG00000038908			lincRNA	141.968	1.35353	0.185333	53.2779	2.8955e-13	3.51387e-12
ENSMMUG00000038975			protein_coding	21144	0.808742	0.113089	50.4945	1.19498e-12	1.39329e-11
ENSMMUG00000039070			protein_coding	1523.99	1.15072	0.0873635	170.73	5.12457e-39	1.89935e-37
ENSMMUG00000039393			protein_coding	22272.3	0.842211	0.0978411	73.0854	1.24162e-17	1.99164e-16
ENSMMUG00000039441	MAB21L2	mab-21 like 2 [Source:HGNC Symbol;Acc:HGNC:6758]	protein_coding	45.5637	5.5416	0.602711	159.666	1.33859e-36	4.61388e-35
ENSMMUG00000039654	COL1A2	collagen type I alpha 2 chain [Source:HGNC Symbol;Acc:HGNC:2198]	protein_coding	53490.5	1.93445	0.0879727	451.512	3.38075e-100	4.22647e-98
ENSMMUG00000039790			protein_coding	27595.5	0.827821	0.104306	62.1518	3.17979e-15	4.44832e-14
ENSMMUG00000039955	MSMO1	methylsterol monooxygenase 1 [Source:HGNC Symbol;Acc:HGNC:10545]	protein_coding	257.758	1.24664	0.148656	69.8871	6.27963e-17	9.71677e-16
ENSMMUG00000039987			protein_coding	3624.72	1.0062	0.106577	87.5483	8.2247e-21	1.55716e-19
ENSMMUG00000039992	HES6	hes family bHLH transcription factor 6 [Source:HGNC Symbol;Acc:HGNC:18254]	protein_coding	67.3729	5.32413	0.466735	229.384	8.12282e-52	4.0363e-50
ENSMMUG00000040113	MFAP3L	microfibril associated protein 3 like [Source:HGNC Symbol;Acc:HGNC:29083]	protein_coding	71.4403	2.99876	0.277876	127.162	1.71226e-29	4.69887e-28
ENSMMUG00000040279	TMEM169	transmembrane protein 169 [Source:HGNC Symbol;Acc:HGNC:25130]	protein_coding	11.6336	6.28697	1.2707	47.7004	4.96594e-12	5.48936e-11
ENSMMUG00000040289	SEMA4C	semaphorin-4C precursor [Source:RefSeq peptide;Acc:NP_001253387]	protein_coding	169.095	1.46984	0.176322	69.3114	8.40839e-17	1.29345e-15
ENSMMUG00000040290	SMPX	small muscle protein, X-linked [Source:HGNC Symbol;Acc:HGNC:11122]	protein_coding	65.4479	7.89553	1.04371	264.714	1.61084e-59	9.75924e-58
ENSMMUG00000040362	EMP2	epithelial membrane protein 2 [Source:HGNC Symbol;Acc:HGNC:3334]	protein_coding	299.063	1.66029	0.133727	153.698	2.69641e-35	8.90438e-34
ENSMMUG00000040371			protein_coding	4626.33	1.01932	0.102591	96.8918	7.3223e-23	1.52567e-21
ENSMMUG00000040434	GP1BB	glycoprotein Ib platelet beta subunit [Source:HGNC Symbol;Acc:HGNC:4440]	protein_coding	23.6728	4.1966	0.590053	68.0967	1.55671e-16	2.36237e-15
ENSMMUG00000040701			miRNA	3265.2	1.25057	0.121781	102.568	4.16785e-24	9.29916e-23
ENSMMUG00000040763			protein_coding	28086.2	0.7734	0.0986027	60.8085	6.29047e-15	8.59389e-14
ENSMMUG00000040797			miRNA	1124.79	1.30991	0.131018	97.4072	5.64414e-23	1.18384e-21
ENSMMUG00000040925			miRNA	3526.33	1.27898	0.123928	103.442	2.68167e-24	6.04316e-23
ENSMMUG00000040993	RPS2	40S ribosomal protein S2 [Source:RefSeq peptide;Acc:NP_001180506]	protein_coding	3466.03	0.967647	0.0987145	94.5509	2.38866e-22	4.87385e-21
ENSMMUG00000041006	FAM171A2	family with sequence similarity 171 member A2 [Source:HGNC Symbol;Acc:HGNC:30480]	protein_coding	97.6787	1.96078	0.214473	85.0693	2.88083e-20	5.2766e-19
ENSMMUG00000041078			protein_coding	231.568	1.01138	0.14515	48.469	3.35545e-12	3.76998e-11
ENSMMUG00000041129	CAVIN4	caveolae associated protein 4 [Source:HGNC Symbol;Acc:HGNC:33742]	protein_coding	223.492	6.75332	0.395574	746.273	2.59296e-164	6.80738e-162
ENSMMUG00000041198			protein_coding	597.777	1.87383	0.106377	305.819	1.77809e-68	1.32115e-66
ENSMMUG00000041344			miRNA	10873.5	1.18514	0.104844	124.453	6.70384e-29	1.8113e-27
ENSMMUG00000041372	CD24	CD24 molecule [Source:HGNC Symbol;Acc:HGNC:1645]	protein_coding	39.9942	4.54245	0.493958	122.058	2.24151e-28	5.99461e-27
ENSMMUG00000041480	IGFBP5	insulin like growth factor binding protein 5 [Source:HGNC Symbol;Acc:HGNC:5474]	protein_coding	22579.5	2.93398	0.0829938	1086.75	2.50137e-238	1.15887e-235
ENSMMUG00000041652	MYL9	myosin light chain 9 [Source:HGNC Symbol;Acc:HGNC:15754]	protein_coding	1533.6	1.38189	0.0877972	242.222	1.28886e-54	7.02496e-53
ENSMMUG00000041677			miRNA	19116.1	1.03915	0.103553	98.6358	3.03481e-23	6.48633e-22
ENSMMUG00000041893			protein_coding	236.461	1.58951	0.15723	101.494	7.1675e-24	1.58349e-22
ENSMMUG00000041930	TMEM38A	transmembrane protein 38A [Source:HGNC Symbol;Acc:HGNC:28462]	protein_coding	83.0751	2.71736	0.268934	105.084	1.17058e-24	2.6879e-23
ENSMMUG00000041939			protein_coding	463.551	1.34432	0.128126	108.575	2.0106e-25	4.78414e-24
ENSMMUG00000042021	ASAP3	ArfGAP with SH3 domain, ankyrin repeat and PH domain 3 [Source:HGNC Symbol;Acc:HGNC:14987]	protein_coding	83.5721	1.97815	0.231438	74.4824	6.11819e-18	9.9252e-17
ENSMMUG00000042046	C14H11orf87	chromosome 11 open reading frame 87 [Source:HGNC Symbol;Acc:HGNC:33788]	protein_coding	59.8503	7.77177	1.04447	252.886	6.09789e-57	3.48021e-55
ENSMMUG00000042121			miRNA	694.49	1.25638	0.142367	76.2204	2.53707e-18	4.18471e-17
ENSMMUG00000042439			protein_coding	71.0322	1.75697	0.246263	51.5873	6.84829e-13	8.12918e-12
ENSMMUG00000042634			protein_coding	188.877	1.51063	0.16518	83.4669	6.47922e-20	1.16375e-18
ENSMMUG00000042740			protein_coding	14451.3	0.757445	0.109039	47.7214	4.91295e-12	5.43461e-11
ENSMMUG00000042881	AIF1L	allograft inflammatory factor 1-like [Source:RefSeq peptide;Acc:NP_001181270]	protein_coding	101.79	4.97878	0.353433	298.379	7.43076e-67	5.27249e-65
ENSMMUG00000043001	MFGE8	milk fat globule-EGF factor 8 protein [Source:HGNC Symbol;Acc:HGNC:7036]	protein_coding	3112.82	1.47433	0.0823374	310.388	1.79762e-69	1.37457e-67
ENSMMUG00000043072			protein_coding	50.8768	2.18886	0.294139	57.3109	3.72089e-14	4.81211e-13
ENSMMUG00000043581	AFAP1	actin filament associated protein 1 [Source:HGNC Symbol;Acc:HGNC:24017]	protein_coding	416.266	0.981614	0.126664	59.7087	1.09991e-14	1.47203e-13
ENSMMUG00000043626	MYOG	myogenin [Source:HGNC Symbol;Acc:HGNC:7612]	protein_coding	673.26	8.01169	0.346079	1709.33	0	0
ENSMMUG00000043656			protein_coding	2005.22	0.733445	0.0789387	85.7353	2.05709e-20	3.80321e-19
ENSMMUG00000043930			lincRNA	24.9729	3.27408	0.494762	48.8638	2.74362e-12	3.10248e-11
ENSMMUG00000044004			processed_pseudogene	803.089	0.889556	0.114006	60.3155	8.08069e-15	1.09541e-13
ENSMMUG00000044121	MKI67	marker of proliferation Ki-67 [Source:HGNC Symbol;Acc:HGNC:7107]	protein_coding	209.957	1.4249	0.163292	75.7353	3.24364e-18	5.32782e-17
ENSMMUG00000044175	FOXO6	forkhead box O6 [Source:HGNC Symbol;Acc:HGNC:24814]	protein_coding	11.8661	7.30243	1.27434	53.9318	2.07567e-13	2.54048e-12
ENSMMUG00000044293	RF00002		rRNA	2442.35	1.38144	0.0847849	258.374	3.88035e-58	2.26382e-56
ENSMMUG00000044345			protein_coding	12.1376	7.32633	1.26746	56.5631	5.44226e-14	6.94704e-13
ENSMMUG00000044382			protein_coding	1566.36	0.918878	0.116471	61.4011	4.65555e-15	6.42718e-14
ENSMMUG00000044533	ELN	elastin [Source:HGNC Symbol;Acc:HGNC:3327]	protein_coding	628.454	3.48214	0.132127	680.811	4.45132e-150	1.00167e-147
ENSMMUG00000044567	CLDN5	claudin 5 [Source:HGNC Symbol;Acc:HGNC:2047]	protein_coding	141.049	6.67448	0.481952	512.714	1.62815e-113	2.46602e-111
ENSMMUG00000044950			protein_coding	22.7484	3.34162	0.511135	49.2024	2.30868e-12	2.62953e-11
ENSMMUG00000045227			miRNA	10536.7	1.19424	0.107419	120.337	5.33707e-28	1.41293e-26
ENSMMUG00000045410	SCX	scleraxis bHLH transcription factor [Source:HGNC Symbol;Acc:HGNC:32322]	protein_coding	66.7396	2.61502	0.28919	84.4511	3.93835e-20	7.1802e-19
ENSMMUG00000045497			protein_coding	206.715	3.42273	0.183723	382.522	3.51543e-85	3.52707e-83
ENSMMUG00000045648	MXRA7	matrix remodeling associated 7 [Source:HGNC Symbol;Acc:HGNC:7541]	protein_coding	1004.19	1.45215	0.0944632	231.776	2.44379e-52	1.22986e-50
ENSMMUG00000045714	FAM178B	family with sequence similarity 178 member B [Source:HGNC Symbol;Acc:HGNC:28036]	protein_coding	134.117	7.11984	0.569145	491.224	7.71699e-109	1.09512e-106
ENSMMUG00000046062	DOK7	docking protein 7 [Source:HGNC Symbol;Acc:HGNC:26594]	protein_coding	192.148	6.8601	0.438943	675.244	7.23004e-149	1.53902e-146
ENSMMUG00000046222	TNNI1	troponin I1, slow skeletal type [Source:HGNC Symbol;Acc:HGNC:11945]	protein_coding	667.296	7.85544	0.330875	1687.2	0	0
ENSMMUG00000046381	ARF5	ADP ribosylation factor 5 [Source:HGNC Symbol;Acc:HGNC:658]	protein_coding	479.804	1.2165	0.121719	98.8387	2.73933e-23	5.86277e-22
ENSMMUG00000046573			protein_coding	15.3611	6.69472	1.24867	65.2244	6.68363e-16	9.78443e-15
ENSMMUG00000046867			protein_coding	32614.4	0.781283	0.0980131	62.7872	2.30295e-15	3.25345e-14
ENSMMUG00000047040	RF00002	RNA, 5.8S ribosomal N2 [Source:HGNC Symbol;Acc:HGNC:53521]	rRNA	6382.97	0.963939	0.0862465	122.859	1.49688e-28	4.01683e-27
ENSMMUG00000047093			protein_coding	43833.9	0.891055	0.101049	76.562	2.13404e-18	3.54219e-17
ENSMMUG00000047209			protein_coding	181.762	3.5134	0.196219	360.834	1.85302e-80	1.72715e-78
ENSMMUG00000047233			protein_coding	296.341	1.15882	0.12756	82.4218	1.09936e-19	1.94355e-18
ENSMMUG00000047267			protein_coding	317.893	0.9046	0.131159	47.4383	5.67634e-12	6.23526e-11
ENSMMUG00000047311			protein_coding	1656.37	1.1572	0.109809	108.803	1.79226e-25	4.28402e-24
ENSMMUG00000047411			protein_coding	719.545	0.850697	0.0957192	78.6246	7.511e-19	1.27356e-17
ENSMMUG00000047449	IGF2	insulin like growth factor 2 [Source:HGNC Symbol;Acc:HGNC:5466]	protein_coding	116.605	3.799	0.2544	264.225	2.05901e-59	1.23792e-57
ENSMMUG00000047454	SYNC	syncoilin, intermediate filament protein [Source:HGNC Symbol;Acc:HGNC:28897]	protein_coding	59.1816	2.38016	0.291326	68.8248	1.07609e-16	1.64408e-15
ENSMMUG00000047482	SELENOW	selenoprotein W [Source:RefSeq peptide;Acc:NP_001036202]	protein_coding	463.067	1.34664	0.128309	108.632	1.95359e-25	4.65551e-24
ENSMMUG00000047529			protein_coding	27086.3	0.804893	0.101553	62.0308	3.38135e-15	4.7219e-14
ENSMMUG00000047733	HMCN2	hemicentin 2 [Source:HGNC Symbol;Acc:HGNC:21293]	protein_coding	14.2695	7.56522	1.28417	55.667	8.58487e-14	1.08183e-12
ENSMMUG00000047796			protein_coding	65.4329	7.30876	0.859782	264.768	1.56736e-59	9.53248e-58
ENSMMUG00000048170			protein_coding	669.805	0.896419	0.0997629	80.3074	3.20471e-19	5.53516e-18
ENSMMUG00000048286			protein_coding	493.257	0.964759	0.133733	51.5408	7.01262e-13	8.31172e-12
ENSMMUG00000048418	PPDPF	pancreatic progenitor cell differentiation and proliferation factor [Source:RefSeq peptide;Acc:NP_001253878]	protein_coding	420.873	1.01479	0.129082	61.3335	4.81808e-15	6.62834e-14
ENSMMUG00000048424	SDC4	syndecan 4 [Source:HGNC Symbol;Acc:HGNC:10661]	protein_coding	289.92	1.89598	0.139046	185.542	2.98883e-42	1.21028e-40
ENSMMUG00000048563			miRNA	1464.03	1.10542	0.117312	87.1128	1.02506e-20	1.92452e-19
ENSMMUG00000048570			protein_coding	996.707	1.03476	0.12819	64.1316	1.16377e-15	1.68645e-14
ENSMMUG00000048634			protein_coding	3914.57	1.0673	0.103861	103.497	2.60789e-24	5.88532e-23
ENSMMUG00000048737	GADD45G	growth arrest and DNA damage inducible gamma [Source:HGNC Symbol;Acc:HGNC:4097]	protein_coding	110.445	3.08977	0.231749	193.186	6.41018e-44	2.68546e-42
ENSMMUG00000048768			protein_coding	235.419	1.29853	0.157015	67.9287	1.69517e-16	2.5626e-15
ENSMMUG00000049113	IGFBP6	insulin like growth factor binding protein 6 [Source:HGNC Symbol;Acc:HGNC:5475]	protein_coding	1066.73	1.09271	0.0934099	135.171	3.029e-31	8.7386e-30
ENSMMUG00000049145			protein_coding	289.271	1.53836	0.133236	133.078	8.69456e-31	2.4811e-29
ENSMMUG00000049154	BEX3	protein BEX3 [Source:RefSeq peptide;Acc:NP_001181845]	protein_coding	151.049	1.33016	0.168808	62.3001	2.94905e-15	4.14393e-14

## Sheet: MA0h vs. AT0h MA DOWN
Ensembl_ID	GeneSymbol	Description	GeneType	baseMean	log2FoldChange	lfcSE	stat	pvalue	FDR
ENSMMUG00000000023	PTGER2	prostaglandin E receptor 2 [Source:HGNC Symbol;Acc:HGNC:9594]	protein_coding	16.6979	-4.74859	0.916912	48.0065	4.2481e-12	4.73574e-11
ENSMMUG00000000145	PDPN	podoplanin [Source:HGNC Symbol;Acc:HGNC:29602]	protein_coding	1196.16	-0.973071	0.0879023	121.728	2.64755e-28	7.05655e-27
ENSMMUG00000000190	KLF7	Kruppel like factor 7 [Source:HGNC Symbol;Acc:HGNC:6350]	protein_coding	98.2918	-2.09077	0.230279	87.3026	9.31277e-21	1.75263e-19
ENSMMUG00000000306	RMDN3	regulator of microtubule dynamics protein 3 [Source:RefSeq peptide;Acc:NP_001248689]	protein_coding	193.095	-1.62627	0.161585	103.951	2.07392e-24	4.69374e-23
ENSMMUG00000000319	HCFC1	host cell factor C1 [Source:HGNC Symbol;Acc:HGNC:4839]	protein_coding	403.447	-0.962558	0.118464	66.2601	3.95179e-16	5.85593e-15
ENSMMUG00000000330	APC	APC, WNT signaling pathway regulator [Source:HGNC Symbol;Acc:HGNC:583]	protein_coding	624.588	-1.79863	0.118537	227.716	1.87653e-51	9.2372e-50
ENSMMUG00000000332	TGFBI	transforming growth factor beta induced [Source:HGNC Symbol;Acc:HGNC:11771]	protein_coding	1772.81	-1.30112	0.083067	241.18	2.1745e-54	1.16506e-52
ENSMMUG00000000366	TIPARP	TCDD inducible poly(ADP-ribose) polymerase [Source:HGNC Symbol;Acc:HGNC:23696]	protein_coding	139.936	-2.52089	0.206418	162.189	3.7625e-37	1.31704e-35
ENSMMUG00000000389	NOL6	nucleolar protein 6 [Source:HGNC Symbol;Acc:HGNC:19910]	protein_coding	388.789	-1.10728	0.119357	86.5581	1.35691e-20	2.52349e-19
ENSMMUG00000000507	STMN2	stathmin 2 [Source:HGNC Symbol;Acc:HGNC:10577]	protein_coding	89.2244	-6.21346	0.616611	286.294	3.19234e-64	2.14896e-62
ENSMMUG00000000517	FAM126A	hyccin [Source:RefSeq peptide;Acc:NP_001253085]	protein_coding	239.459	-1.86444	0.152788	153.065	3.70716e-35	1.22166e-33
ENSMMUG00000000526	ACKR4	atypical chemokine receptor 4 [Source:HGNC Symbol;Acc:HGNC:1611]	protein_coding	66.5135	-1.91974	0.267144	54.4923	1.56061e-13	1.92957e-12
ENSMMUG00000000535	AMD1	adenosylmethionine decarboxylase 1 [Source:HGNC Symbol;Acc:HGNC:457]	protein_coding	438.519	-1.10035	0.122679	80.3607	3.11946e-19	5.40568e-18
ENSMMUG00000000537	CTSK	Cathepsin K [Source:UniProtKB/Swiss-Prot;Acc:P61277]	protein_coding	690.08	-1.38572	0.107935	163.523	1.92312e-37	6.79214e-36
ENSMMUG00000000639	NEFM	neurofilament medium [Source:HGNC Symbol;Acc:HGNC:7734]	protein_coding	70.1146	-2.58099	0.285362	91.1347	1.34215e-21	2.62954e-20
ENSMMUG00000000698	ANGPTL4	angiopoietin like 4 [Source:HGNC Symbol;Acc:HGNC:16039]	protein_coding	99.1659	-2.65293	0.245685	129.807	4.51647e-30	1.26365e-28
ENSMMUG00000000717			protein_coding	155.651	-1.28473	0.181035	50.8962	9.73807e-13	1.14133e-11
ENSMMUG00000000729			protein_coding	700.369	-2.39485	0.107977	496.915	4.45924e-110	6.50389e-108
ENSMMUG00000000850	SST	somatostatin [Source:HGNC Symbol;Acc:HGNC:11329]	protein_coding	36.0289	-3.82004	0.493699	83.653	5.89717e-20	1.06284e-18
ENSMMUG00000000886	RRS1	ribosome biogenesis regulator homolog [Source:HGNC Symbol;Acc:HGNC:17083]	protein_coding	169.494	-1.29183	0.171554	57.5961	3.21864e-14	4.17628e-13
ENSMMUG00000000925	HOXC10	Homeobox protein Hox-C10 [Source:UniProtKB/Swiss-Prot;Acc:A2D635]	protein_coding	23.0445	-7.71416	1.22464	89.8673	2.54683e-21	4.92846e-20
ENSMMUG00000000946	CPM	carboxypeptidase M [Source:HGNC Symbol;Acc:HGNC:2311]	protein_coding	828.493	-3.77751	0.123802	1012.82	2.93714e-222	1.21752e-219
ENSMMUG00000000960	WDR1	WD repeat domain 1 [Source:HGNC Symbol;Acc:HGNC:12754]	protein_coding	2603.24	-0.591469	0.0771553	58.4997	2.03317e-14	2.66887e-13
ENSMMUG00000001005	DDX21	DExD-box helicase 21 [Source:HGNC Symbol;Acc:HGNC:2744]	protein_coding	480.387	-1.00463	0.126962	62.4561	2.72455e-15	3.83891e-14
ENSMMUG00000001031	ABHD5	abhydrolase domain containing 5 [Source:HGNC Symbol;Acc:HGNC:21396]	protein_coding	114.301	-1.51639	0.198467	60.1439	8.81697e-15	1.1901e-13
ENSMMUG00000001061	BICD2	protein bicaudal D homolog 2 [Source:RefSeq peptide;Acc:NP_001244885]	protein_coding	342.692	-1.01198	0.130397	60.4671	7.48175e-15	1.01597e-13
ENSMMUG00000001111	METRNL	meteorin like, glial cell differentiation regulator [Source:HGNC Symbol;Acc:HGNC:27584]	protein_coding	308.967	-1.33243	0.130259	105.916	7.69289e-25	1.78203e-23
ENSMMUG00000001137	MTAP	S-methyl-5'-thioadenosine phosphorylase [Source:RefSeq peptide;Acc:NP_001248666]	protein_coding	132.501	-2.16647	0.22747	92.413	7.03507e-22	1.40097e-20
ENSMMUG00000001155	ACSL5	acyl-CoA synthetase long chain family member 5 [Source:HGNC Symbol;Acc:HGNC:16526]	protein_coding	53.5947	-2.11575	0.305073	51.4874	7.20563e-13	8.53407e-12
ENSMMUG00000001186	PPRC1	peroxisome proliferator-activated receptor gamma, coactivator-related 1 [Source:HGNC Symbol;Acc:HGNC:30025]	protein_coding	297.429	-0.960887	0.132469	52.9737	3.38051e-13	4.0867e-12
ENSMMUG00000001325			protein_coding	39.7982	-3.25345	0.416668	75.8791	3.01576e-18	4.96387e-17
ENSMMUG00000001336	GHR	growth hormone receptor precursor [Source:RefSeq peptide;Acc:NP_001036132]	protein_coding	82.2848	-1.9846	0.250715	65.5137	5.77106e-16	8.50237e-15
ENSMMUG00000001342	IQSEC1	IQ motif and SEC7 domain-containing protein 1 [Source:RefSeq peptide;Acc:NP_001248732]	protein_coding	426.07	-1.46689	0.140336	108.311	2.29728e-25	5.44982e-24
ENSMMUG00000001363	C2CD4A	C2 calcium dependent domain containing 4A [Source:HGNC Symbol;Acc:HGNC:33627]	protein_coding	69.711	-3.60091	0.346063	139.266	3.85184e-32	1.14696e-30
ENSMMUG00000001388	TNFAIP8L3	TNF alpha induced protein 8 like 3 [Source:HGNC Symbol;Acc:HGNC:20620]	protein_coding	115.269	-2.80751	0.237024	157.195	4.63991e-36	1.57178e-34
ENSMMUG00000001475	TMEFF2	transmembrane protein with EGF like and two follistatin like domains 2 [Source:HGNC Symbol;Acc:HGNC:11867]	protein_coding	96.6222	-2.27015	0.234589	100.875	9.79601e-24	2.13721e-22
ENSMMUG00000001479	LAMC2	laminin subunit gamma 2 [Source:HGNC Symbol;Acc:HGNC:6493]	protein_coding	463.557	-5.45978	0.224835	1023.12	1.69524e-224	7.21715e-222
ENSMMUG00000001531	LRIG1	leucine rich repeats and immunoglobulin like domains 1 [Source:HGNC Symbol;Acc:HGNC:17360]	protein_coding	122.472	-1.91467	0.202291	93.8139	3.46636e-22	7.00926e-21
ENSMMUG00000001549			protein_coding	361.021	-1.19585	0.131973	82.3054	1.16601e-19	2.05678e-18
ENSMMUG00000001618	ATP6V0D2	ATPase H+ transporting V0 subunit d2 [Source:HGNC Symbol;Acc:HGNC:18266]	protein_coding	20.7406	-5.68594	1.08217	66.6109	3.30751e-16	4.92904e-15
ENSMMUG00000001731	GFPT2	glutamine-fructose-6-phosphate transaminase 2 [Source:HGNC Symbol;Acc:HGNC:4242]	protein_coding	397.974	-1.66238	0.125947	175.43	4.82324e-40	1.8176e-38
ENSMMUG00000001742	TGFBR3	transforming growth factor beta receptor 3 [Source:HGNC Symbol;Acc:HGNC:11774]	protein_coding	244.647	-1.75987	0.149889	141.157	1.48698e-32	4.52181e-31
ENSMMUG00000001765	TYMP	thymidine phosphorylase [Source:HGNC Symbol;Acc:HGNC:3148]	protein_coding	92.6784	-2.21285	0.241694	89.2116	3.54763e-21	6.82323e-20
ENSMMUG00000001780	CPT1A	carnitine palmitoyltransferase 1A [Source:HGNC Symbol;Acc:HGNC:2328]	protein_coding	258.867	-2.05868	0.168244	151.112	9.90407e-35	3.20347e-33
ENSMMUG00000001798	RAB7A	RAB7A, member RAS oncogene family [Source:HGNC Symbol;Acc:HGNC:9788]	protein_coding	583.858	-0.879576	0.108726	65.335	6.31875e-16	9.28067e-15
ENSMMUG00000001814	LMCD1	LIM and cysteine rich domains 1 [Source:HGNC Symbol;Acc:HGNC:6633]	protein_coding	464.265	-2.29047	0.123971	348.969	7.10702e-78	6.25417e-76
ENSMMUG00000001819	ISG15	ISG15 ubiquitin-like modifier [Source:HGNC Symbol;Acc:HGNC:4053]	protein_coding	37.5984	-3.75111	0.479629	82.8945	8.65499e-20	1.53702e-18
ENSMMUG00000001892	UGDH	UDP-glucose 6-dehydrogenase [Source:HGNC Symbol;Acc:HGNC:12525]	protein_coding	876.449	-0.853059	0.0986025	74.4983	6.0691e-18	9.85571e-17
ENSMMUG00000001944	C20H16orf72	chromosome 16 open reading frame 72 [Source:HGNC Symbol;Acc:HGNC:30103]	protein_coding	179.961	-1.39527	0.168653	69.575	7.35624e-17	1.13492e-15
ENSMMUG00000001952	SRGAP1	SLIT-ROBO Rho GTPase activating protein 1 [Source:HGNC Symbol;Acc:HGNC:17382]	protein_coding	94.9293	-2.72182	0.255985	125.921	3.19915e-29	8.70346e-28
ENSMMUG00000002037	MMP1	matrix metallopeptidase 1 [Source:HGNC Symbol;Acc:HGNC:7155]	protein_coding	310.837	-10.5059	1.18355	965.084	6.98176e-212	2.49947e-209
ENSMMUG00000002075			pseudogene	159.689	-1.36902	0.188292	53.3046	2.85639e-13	3.46907e-12
ENSMMUG00000002114	TFRC	transferrin receptor [Source:HGNC Symbol;Acc:HGNC:11763]	protein_coding	1713.62	-0.734198	0.0830724	77.7071	1.19511e-18	2.01126e-17
ENSMMUG00000002176	UHRF2	ubiquitin like with PHD and ring finger domains 2 [Source:HGNC Symbol;Acc:HGNC:12557]	protein_coding	497.754	-1.64657	0.11685	199.031	3.39846e-45	1.46664e-43
ENSMMUG00000002301			protein_coding	637.772	-1.09237	0.116965	86.6933	1.26728e-20	2.3652e-19
ENSMMUG00000002314	AREG	amphiregulin [Source:HGNC Symbol;Acc:HGNC:651]	protein_coding	20.9666	-4.05584	0.682939	52.3255	4.70228e-13	5.62845e-12
ENSMMUG00000002357	TMEM2	transmembrane protein 2 [Source:HGNC Symbol;Acc:HGNC:11869]	protein_coding	161.405	-1.93379	0.184718	113.471	1.70128e-26	4.2605e-25
ENSMMUG00000002368	CCND1	cyclin D1 [Source:HGNC Symbol;Acc:HGNC:1582]	protein_coding	7065.73	-2.67277	0.0715801	1267.95	1.0452e-277	6.09779e-275
ENSMMUG00000002468	KRT5	keratin 5 [Source:HGNC Symbol;Acc:HGNC:6442]	protein_coding	130.298	-1.26313	0.184801	47.65	5.09515e-12	5.62037e-11
ENSMMUG00000002481	HIPK2	homeodomain interacting protein kinase 2 [Source:HGNC Symbol;Acc:HGNC:14402]	protein_coding	167.963	-3.7224	0.235664	314.42	2.37941e-70	1.88344e-68
ENSMMUG00000002536			protein_coding	21.5592	-4.09776	0.680784	54.2656	1.75145e-13	2.1537e-12
ENSMMUG00000002561	NSUN2	NOP2/Sun RNA methyltransferase family member 2 [Source:HGNC Symbol;Acc:HGNC:25994]	protein_coding	444.961	-0.956293	0.11395	70.6703	4.22195e-17	6.61075e-16
ENSMMUG00000002680	CSF1	colony stimulating factor 1 [Source:HGNC Symbol;Acc:HGNC:2432]	protein_coding	1127.16	-1.62015	0.0901327	318.752	2.70862e-71	2.21069e-69
ENSMMUG00000002741	CSMD2	CUB and Sushi multiple domains 2 [Source:HGNC Symbol;Acc:HGNC:19290]	protein_coding	97.2619	-2.43599	0.242268	109.777	1.09644e-25	2.64894e-24
ENSMMUG00000002768	NREP	neuronal regeneration related protein [Source:HGNC Symbol;Acc:HGNC:16834]	protein_coding	578.507	-1.98627	0.112956	310.212	1.96376e-69	1.49435e-67
ENSMMUG00000002777	PTP4A1	protein tyrosine phosphatase type IVA, member 1 [Source:HGNC Symbol;Acc:HGNC:9634]	protein_coding	2005.15	-1.84612	0.0876692	427.541	5.57259e-95	6.5507e-93
ENSMMUG00000002779	CHST2	carbohydrate sulfotransferase 2 [Source:HGNC Symbol;Acc:HGNC:1970]	protein_coding	118.238	-2.24918	0.214259	117.824	1.89506e-27	4.90163e-26
ENSMMUG00000002889	FOXP1		protein_coding	181.682	-1.16201	0.169947	47.2401	6.28026e-12	6.86038e-11
ENSMMUG00000002909	PGF	placental growth factor [Source:HGNC Symbol;Acc:HGNC:8893]	protein_coding	109.152	-3.4891	0.272377	204.427	2.25894e-46	1.00233e-44
ENSMMUG00000002933	NR1D1	nuclear receptor subfamily 1 group D member 1 [Source:HGNC Symbol;Acc:HGNC:7962]	protein_coding	325.97	-1.49587	0.132917	127.93	1.16284e-29	3.21351e-28
ENSMMUG00000002975	DUSP14	dual specificity phosphatase 14 [Source:HGNC Symbol;Acc:HGNC:17007]	protein_coding	209.411	-1.37404	0.155017	79.7621	4.22319e-19	7.24659e-18
ENSMMUG00000003120	HECTD1	HECT domain E3 ubiquitin protein ligase 1 [Source:HGNC Symbol;Acc:HGNC:20157]	protein_coding	530.535	-1.01217	0.127252	62.9778	2.09046e-15	2.96925e-14
ENSMMUG00000003128	LIMK1	LIM domain kinase 1 [Source:HGNC Symbol;Acc:HGNC:6613]	protein_coding	394.018	-1.00183	0.116724	74.0672	7.55018e-18	1.21855e-16
ENSMMUG00000003152	ELOVL1	ELOVL fatty acid elongase 1 [Source:HGNC Symbol;Acc:HGNC:14418]	protein_coding	600.792	-1.25148	0.103898	145.122	2.01953e-33	6.37508e-32
ENSMMUG00000003164	GATAD2A	GATA zinc finger domain containing 2A [Source:HGNC Symbol;Acc:HGNC:29989]	protein_coding	397.926	-1.02467	0.126817	65.3341	6.32184e-16	9.28067e-15
ENSMMUG00000003173	ELOA	elongin A [Source:HGNC Symbol;Acc:HGNC:11620]	protein_coding	344.337	-1.00522	0.123483	66.6934	3.17194e-16	4.73595e-15
ENSMMUG00000003189	PPIF	peptidyl-prolyl cis-trans isomerase F, mitochondrial [Source:RefSeq peptide;Acc:NP_001253053]	protein_coding	192.993	-2.29823	0.174598	183.301	9.21785e-42	3.66666e-40
ENSMMUG00000003193	VIM	vimentin [Source:HGNC Symbol;Acc:HGNC:12692]	protein_coding	17910.3	-0.785689	0.0738055	112.014	3.54823e-26	8.788e-25
ENSMMUG00000003210	CDKN1A	cyclin dependent kinase inhibitor 1A [Source:HGNC Symbol;Acc:HGNC:1784]	protein_coding	2396.14	-2.12272	0.0914968	510.335	5.36111e-113	8.04268e-111
ENSMMUG00000003280	HBEGF	heparin binding EGF like growth factor [Source:HGNC Symbol;Acc:HGNC:3059]	protein_coding	388.536	-2.29815	0.131528	315.188	1.61826e-70	1.28741e-68
ENSMMUG00000003289			protein_coding	154.649	-2.89009	0.211459	208.264	3.28545e-47	1.47443e-45
ENSMMUG00000003317	KDM6A	lysine demethylase 6A [Source:HGNC Symbol;Acc:HGNC:12637]	protein_coding	86.3145	-1.85269	0.237555	63.4807	1.61943e-15	2.32325e-14
ENSMMUG00000003333	ANTXR2	anthrax toxin receptor 2 [Source:HGNC Symbol;Acc:HGNC:21732]	protein_coding	402.229	-1.9909	0.145168	186.745	1.63223e-42	6.67815e-41
ENSMMUG00000003386	LRRFIP1	LRR binding FLII interacting protein 1 [Source:HGNC Symbol;Acc:HGNC:6702]	protein_coding	1021.32	-1.1902	0.0994614	141.535	1.229e-32	3.75907e-31
ENSMMUG00000003400	BIRC2	baculoviral IAP repeat-containing protein 2 [Source:RefSeq peptide;Acc:NP_001248250]	protein_coding	439.362	-1.84088	0.123882	222.261	2.90611e-50	1.39564e-48
ENSMMUG00000003435	TRPS1	transcriptional repressor GATA binding 1 [Source:HGNC Symbol;Acc:HGNC:12340]	protein_coding	102.564	-1.73981	0.233706	56.7259	5.01003e-14	6.42655e-13
ENSMMUG00000003464	MDN1	midasin AAA ATPase 1 [Source:HGNC Symbol;Acc:HGNC:18302]	protein_coding	279.709	-1.314	0.169471	59.8112	1.04406e-14	1.40085e-13
ENSMMUG00000003468	GADD45B	growth arrest and DNA damage inducible beta [Source:HGNC Symbol;Acc:HGNC:4096]	protein_coding	336.033	-1.89512	0.137265	193.595	5.21983e-44	2.19261e-42
ENSMMUG00000003492	SIPA1L3	signal induced proliferation associated 1 like 3 [Source:HGNC Symbol;Acc:HGNC:23801]	protein_coding	188.08	-2.14418	0.207681	106.854	4.79269e-25	1.11844e-23
ENSMMUG00000003555	CACNA1A	calcium voltage-gated channel subunit alpha1 A [Source:HGNC Symbol;Acc:HGNC:1388]	protein_coding	78.7572	-4.57592	0.406349	209.661	1.62869e-47	7.37218e-46
ENSMMUG00000003562	EPG5	ectopic P-granules autophagy protein 5 homolog [Source:HGNC Symbol;Acc:HGNC:29331]	protein_coding	166.906	-2.12624	0.210803	102.83	3.65204e-24	8.17143e-23
ENSMMUG00000003572	NAMPT	nicotinamide phosphoribosyltransferase [Source:HGNC Symbol;Acc:HGNC:30092]	protein_coding	274.645	-1.50059	0.138053	120.139	5.89669e-28	1.55586e-26
ENSMMUG00000003644	RRP9	ribosomal RNA processing 9, U3 small nucleolar RNA binding protein [Source:HGNC Symbol;Acc:HGNC:16829]	protein_coding	226.885	-1.16371	0.14755	62.8779	2.19923e-15	3.11811e-14
ENSMMUG00000003717	PRSS23	Serine protease 23 [Source:UniProtKB/Swiss-Prot;Acc:Q1WK23]	protein_coding	923.632	-2.65466	0.113581	531.809	1.14114e-117	1.85313e-115
ENSMMUG00000003748	VEGFC	vascular endothelial growth factor C [Source:HGNC Symbol;Acc:HGNC:12682]	protein_coding	322.426	-2.07403	0.142412	216.592	5.01032e-49	2.32125e-47
ENSMMUG00000003753	TSC22D1	TSC22 domain family member 1 [Source:HGNC Symbol;Acc:HGNC:16826]	protein_coding	264.5	-2.07846	0.151716	193.648	5.08245e-44	2.14061e-42
ENSMMUG00000003755	ITGA5	integrin subunit alpha 5 [Source:HGNC Symbol;Acc:HGNC:6141]	protein_coding	4672.2	-1.2391	0.0757038	261.662	7.45271e-59	4.39682e-57
ENSMMUG00000003760	B2M	beta-2-microglobulin precursor [Source:RefSeq peptide;Acc:NP_001040602]	protein_coding	2685.06	-1.16799	0.0940194	151.152	9.70778e-35	3.14644e-33
ENSMMUG00000003820	DHX30	DExH-box helicase 30 [Source:HGNC Symbol;Acc:HGNC:16716]	protein_coding	339.014	-0.899059	0.123887	52.9902	3.35219e-13	4.05559e-12
ENSMMUG00000003846	EHD4	EH domain containing 4 [Source:HGNC Symbol;Acc:HGNC:3245]	protein_coding	302.401	-1.24102	0.138383	80.8856	2.39173e-19	4.16754e-18
ENSMMUG00000003909	FTL		protein_coding	4069.99	-1.30409	0.107096	143.994	3.56339e-33	1.11814e-31
ENSMMUG00000003927	PAQR9	progestin and adipoQ receptor family member 9 [Source:HGNC Symbol;Acc:HGNC:30131]	protein_coding	116.135	-3.92786	0.289915	249.049	4.1862e-56	2.34666e-54
ENSMMUG00000003996	HNRNPAB	heterogeneous nuclear ribonucleoprotein A/B [Source:RefSeq peptide;Acc:NP_001244741]	protein_coding	1526.99	-0.727412	0.0832696	75.9712	2.87833e-18	4.74262e-17
ENSMMUG00000004012	PHRF1	PHD and ring finger domains 1 [Source:HGNC Symbol;Acc:HGNC:24351]	protein_coding	281.601	-0.994723	0.137296	52.8272	3.64223e-13	4.39299e-12
ENSMMUG00000004054	YES1	tyrosine-protein kinase Yes [Source:RefSeq peptide;Acc:NP_001244441]	protein_coding	210.833	-1.21287	0.170207	51.0122	9.17953e-13	1.07827e-11
ENSMMUG00000004125	YWHAG	tyrosine 3-monooxygenase/tryptophan 5-monooxygenase activation protein gamma [Source:HGNC Symbol;Acc:HGNC:12852]	protein_coding	1487.06	-0.641709	0.0873214	53.7941	2.2264e-13	2.72073e-12
ENSMMUG00000004132	NUP50	nucleoporin 50 [Source:HGNC Symbol;Acc:HGNC:8065]	protein_coding	163.603	-1.60039	0.177648	83.0414	8.03533e-20	1.43344e-18
ENSMMUG00000004188	ACSL4	acyl-CoA synthetase long chain family member 4 [Source:HGNC Symbol;Acc:HGNC:3571]	protein_coding	769.242	-1.44924	0.0990874	212.822	3.32894e-48	1.52879e-46
ENSMMUG00000004224	PARP12	poly(ADP-ribose) polymerase family member 12 [Source:HGNC Symbol;Acc:HGNC:21919]	protein_coding	81.5195	-3.02097	0.283577	133.624	6.60274e-31	1.88759e-29
ENSMMUG00000004249	MMP3	matrix metallopeptidase 3 [Source:HGNC Symbol;Acc:HGNC:7173]	protein_coding	3659.1	-7.72498	0.173529	3528.19	0	0
ENSMMUG00000004250	MMP12	matrix metallopeptidase 12 [Source:HGNC Symbol;Acc:HGNC:7158]	protein_coding	40.4258	-8.52626	1.20515	157.609	3.76786e-36	1.28188e-34
ENSMMUG00000004327	CD44	CD44 molecule (Indian blood group) [Source:HGNC Symbol;Acc:HGNC:1681]	protein_coding	1792.36	-1.76644	0.0818422	453.933	1.00495e-100	1.28699e-98
ENSMMUG00000004331	FJX1	four jointed box 1 [Source:HGNC Symbol;Acc:HGNC:17166]	protein_coding	214.494	-1.32497	0.158664	70.4872	4.63253e-17	7.23207e-16
ENSMMUG00000004347	ADTRP	androgen dependent TFPI regulating protein [Source:HGNC Symbol;Acc:HGNC:21214]	protein_coding	36.3346	-2.79954	0.400879	56.645	5.22029e-14	6.67994e-13
ENSMMUG00000004403	ID1	inhibitor of DNA binding 1, HLH protein [Source:HGNC Symbol;Acc:HGNC:5360]	protein_coding	256.469	-2.39833	0.15913	238.125	1.00825e-53	5.27641e-52
ENSMMUG00000004433	ABCE1	ATP binding cassette subfamily E member 1 [Source:HGNC Symbol;Acc:HGNC:69]	protein_coding	325.549	-0.877179	0.128539	46.809	7.8252e-12	8.47165e-11
ENSMMUG00000004466	NIPAL3	NIPA like domain containing 3 [Source:HGNC Symbol;Acc:HGNC:25233]	protein_coding	216.009	-1.20129	0.156646	59.4213	1.27281e-14	1.6905e-13
ENSMMUG00000004475	MMP2	matrix metallopeptidase 2 [Source:HGNC Symbol;Acc:HGNC:7166]	protein_coding	3568.03	-1.09533	0.0723114	225.682	5.21381e-51	2.54266e-49
ENSMMUG00000004504	KITLG	KIT ligand [Source:HGNC Symbol;Acc:HGNC:6343]	protein_coding	372.518	-3.80092	0.168512	610.922	7.04869e-135	1.30625e-132
ENSMMUG00000004568	PDP1	pyruvate dehyrogenase phosphatase catalytic subunit 1 [Source:HGNC Symbol;Acc:HGNC:9279]	protein_coding	465.236	-3.12231	0.140216	529.099	4.43475e-117	7.05619e-115
ENSMMUG00000004574	SLC20A1	sodium-dependent phosphate transporter 1 [Source:RefSeq peptide;Acc:NP_001180783]	protein_coding	953.781	-2.01319	0.100419	395.438	5.42062e-88	5.65468e-86
ENSMMUG00000004577	VEGFA	vascular endothelial growth factor A isoform 3 precursor [Source:RefSeq peptide;Acc:NP_001265339]	protein_coding	1895.13	-2.20649	0.0853657	642.3	1.05619e-141	2.13296e-139
ENSMMUG00000004598	BPGM	bisphosphoglycerate mutase [Source:RefSeq peptide;Acc:NP_001253001]	protein_coding	210.621	-2.11581	0.162166	178.483	1.03927e-40	3.99282e-39
ENSMMUG00000004605	CLIC6	chloride intracellular channel 6 [Source:HGNC Symbol;Acc:HGNC:2065]	protein_coding	61.3985	-3.58289	0.362633	127.514	1.43403e-29	3.94221e-28
ENSMMUG00000004616	PLAUR	plasminogen activator, urokinase receptor [Source:HGNC Symbol;Acc:HGNC:9053]	protein_coding	492.907	-2.1324	0.125185	291.148	2.7953e-65	1.91442e-63
ENSMMUG00000004657	FURIN	furin, paired basic amino acid cleaving enzyme [Source:HGNC Symbol;Acc:HGNC:8568]	protein_coding	1800.05	-2.44292	0.0933096	652.287	7.10762e-144	1.45402e-141
ENSMMUG00000004696	HSPA8	heat shock cognate 71 kDa protein [Source:RefSeq peptide;Acc:NP_001248586]	protein_coding	6704.9	-0.833361	0.0773354	114.725	9.04228e-27	2.28626e-25
ENSMMUG00000004761	CBL	Cbl proto-oncogene [Source:HGNC Symbol;Acc:HGNC:1541]	protein_coding	156.969	-1.42372	0.187297	58.5118	2.02075e-14	2.65479e-13
ENSMMUG00000004885	QSOX2	quiescin sulfhydryl oxidase 2 [Source:HGNC Symbol;Acc:HGNC:30249]	protein_coding	126.658	-1.59746	0.196349	68.1192	1.53903e-16	2.33779e-15
ENSMMUG00000004897	GPD2	glycerol-3-phosphate dehydrogenase 2 [Source:HGNC Symbol;Acc:HGNC:4456]	protein_coding	294.373	-2.13862	0.142829	232.574	1.63646e-52	8.28857e-51
ENSMMUG00000004917	PLXDC1	plexin domain containing 1 [Source:HGNC Symbol;Acc:HGNC:20945]	protein_coding	29.6173	-4.3453	0.620938	77.1879	1.55446e-18	2.59935e-17
ENSMMUG00000004935			protein_coding	1781.58	-1.85924	0.0823199	496.11	6.67218e-110	9.58919e-108
ENSMMUG00000005024	GKAP1	G kinase-anchoring protein 1 [Source:RefSeq peptide;Acc:NP_001253388]	protein_coding	598.017	-0.768717	0.102587	56.2101	6.51253e-14	8.26635e-13
ENSMMUG00000005119	HM13	histocompatibility minor 13 [Source:HGNC Symbol;Acc:HGNC:16435]	protein_coding	1119.56	-0.884441	0.101386	75.4637	3.72183e-18	6.0942e-17
ENSMMUG00000005193	CLPTM1L	CLPTM1 like [Source:HGNC Symbol;Acc:HGNC:24308]	protein_coding	485.858	-0.94428	0.119091	62.7915	2.29789e-15	3.24923e-14
ENSMMUG00000005232	RARRES2	retinoic acid receptor responder 2 [Source:HGNC Symbol;Acc:HGNC:9868]	protein_coding	63.8597	-4.57511	0.452901	166.667	3.95551e-38	1.43565e-36
ENSMMUG00000005300	DUSP7	dual specificity phosphatase 7 [Source:HGNC Symbol;Acc:HGNC:3073]	protein_coding	75.4341	-1.9834	0.2535	64.8463	8.09743e-16	1.18103e-14
ENSMMUG00000005312	GLRX	glutaredoxin [Source:HGNC Symbol;Acc:HGNC:4330]	protein_coding	631.658	-1.07498	0.106777	101.015	9.1302e-24	1.99471e-22
ENSMMUG00000005314			protein_coding	557.47	-1.0893	0.105859	105.99	7.41182e-25	1.71945e-23
ENSMMUG00000005352	USP36	ubiquitin specific peptidase 36 [Source:HGNC Symbol;Acc:HGNC:20062]	protein_coding	291.159	-1.01194	0.138554	53.6239	2.42792e-13	2.95553e-12
ENSMMUG00000005357	MAST4	microtubule associated serine/threonine kinase family member 4 [Source:HGNC Symbol;Acc:HGNC:19037]	protein_coding	129.55	-2.02008	0.202745	103.995	2.0287e-24	4.59799e-23
ENSMMUG00000005372	YRDC	yrdC N6-threonylcarbamoyltransferase domain containing [Source:HGNC Symbol;Acc:HGNC:28905]	protein_coding	70.8685	-1.92429	0.272263	51.9974	5.55737e-13	6.61176e-12
ENSMMUG00000005458	GJC1	gap junction protein gamma 1 [Source:HGNC Symbol;Acc:HGNC:4280]	protein_coding	80.9241	-1.93824	0.263856	55.7154	8.37586e-14	1.05634e-12
ENSMMUG00000005502	GDI1	GDP dissociation inhibitor 1 [Source:HGNC Symbol;Acc:HGNC:4226]	protein_coding	872.469	-0.731724	0.0952742	58.8444	1.70651e-14	2.24945e-13
ENSMMUG00000005596	ALAS1	5'-aminolevulinate synthase 1 [Source:HGNC Symbol;Acc:HGNC:396]	protein_coding	331.375	-2.20656	0.148921	222.495	2.58285e-50	1.24419e-48
ENSMMUG00000005620	PCDH9	protocadherin 9 [Source:HGNC Symbol;Acc:HGNC:8661]	protein_coding	353.684	-3.92836	0.174958	629.963	5.09065e-139	1.00235e-136
ENSMMUG00000005631	NOV	nephroblastoma overexpressed [Source:HGNC Symbol;Acc:HGNC:7885]	protein_coding	27.5581	-4.46026	0.663181	73.6215	9.46266e-18	1.52253e-16
ENSMMUG00000005638	RGS16	regulator of G protein signaling 16 [Source:HGNC Symbol;Acc:HGNC:9997]	protein_coding	608.882	-1.5347	0.114032	179.756	5.47819e-41	2.12543e-39
ENSMMUG00000005723	DDX39A	DExD-box helicase 39A [Source:HGNC Symbol;Acc:HGNC:17821]	protein_coding	306.168	-0.985059	0.138872	50.4051	1.25071e-12	1.45397e-11
ENSMMUG00000005742	CDCP1	CUB domain containing protein 1 [Source:HGNC Symbol;Acc:HGNC:24357]	protein_coding	153.032	-5.1639	0.348383	402.183	1.84344e-89	1.98889e-87
ENSMMUG00000005768	DKC1	dyskerin pseudouridine synthase 1 [Source:HGNC Symbol;Acc:HGNC:2890]	protein_coding	305.65	-0.970133	0.136596	50.6514	1.10317e-12	1.2872e-11
ENSMMUG00000005829	BST2	bone marrow stromal antigen 2 [Source:RefSeq peptide;Acc:NP_001155138]	protein_coding	73.7707	-5.70622	0.58279	217.87	2.63659e-49	1.22875e-47
ENSMMUG00000005985	BCL2L1	BCL2 like 1 [Source:HGNC Symbol;Acc:HGNC:992]	protein_coding	348.02	-1.48226	0.127298	137.126	1.13146e-31	3.33136e-30
ENSMMUG00000006035	THBS1	thrombospondin 1 [Source:HGNC Symbol;Acc:HGNC:11785]	protein_coding	4727.7	-1.58697	0.124903	154.504	1.79672e-35	5.98349e-34
ENSMMUG00000006102	ZNF503	zinc finger protein 503 [Source:HGNC Symbol;Acc:HGNC:23589]	protein_coding	422.787	-1.30111	0.12035	117.284	2.48725e-27	6.40182e-26
ENSMMUG00000006161	SERPINE2	serpin family E member 2 [Source:HGNC Symbol;Acc:HGNC:8951]	protein_coding	4398.59	-1.40176	0.0810878	289.849	5.3634e-65	3.65733e-63
ENSMMUG00000006171	SLC16A1	solute carrier family 16 member 1 [Source:HGNC Symbol;Acc:HGNC:10922]	protein_coding	227.555	-1.01628	0.145652	49.1759	2.34002e-12	2.6633e-11
ENSMMUG00000006221	PRDX1	peroxiredoxin-1 [Source:RefSeq peptide;Acc:NP_001247862]	protein_coding	2014.08	-1.11679	0.0828777	178.992	8.04354e-41	3.09785e-39
ENSMMUG00000006227	DUSP6	dual specificity protein phosphatase 6 [Source:RefSeq peptide;Acc:NP_001244721]	protein_coding	193.389	-2.12586	0.169644	164.735	1.04529e-37	3.71681e-36
ENSMMUG00000006300	LMX1A	LIM homeobox transcription factor 1 alpha [Source:HGNC Symbol;Acc:HGNC:6653]	protein_coding	19.2122	-7.45357	1.23621	73.2784	1.12593e-17	1.80792e-16
ENSMMUG00000006441	OASL	2'-5'-oligoadenylate synthetase like [Source:HGNC Symbol;Acc:HGNC:8090]	protein_coding	65.9	-9.23153	1.19749	239.426	5.24542e-54	2.76341e-52
ENSMMUG00000006457	ARHGEF40	Rho guanine nucleotide exchange factor 40 [Source:HGNC Symbol;Acc:HGNC:25516]	protein_coding	338.234	-1.37429	0.137809	99.7709	1.71086e-23	3.69171e-22
ENSMMUG00000006659	ALDH1A3	aldehyde dehydrogenase 1 family member A3 [Source:HGNC Symbol;Acc:HGNC:409]	protein_coding	2284.03	-3.50716	0.0938824	1306.4	4.58778e-286	2.89067e-283
ENSMMUG00000006727	VDR	vitamin D receptor [Source:HGNC Symbol;Acc:HGNC:12679]	protein_coding	132.762	-1.88707	0.197107	95.2004	1.72056e-22	3.53355e-21
ENSMMUG00000006734	TIMP3	Metalloproteinase inhibitor 3 [Source:UniProtKB/Swiss-Prot;Acc:Q5PXZ9]	protein_coding	721.297	-2.03582	0.105774	369.17	2.837e-82	2.70839e-80
ENSMMUG00000006929	ST3GAL4	ST3 beta-galactoside alpha-2,3-sialyltransferase 4 [Source:HGNC Symbol;Acc:HGNC:10864]	protein_coding	202.603	-1.62056	0.157289	108.907	1.70074e-25	4.07763e-24
ENSMMUG00000007030	C2CD2	C2 domain-containing protein 2 [Source:RefSeq peptide;Acc:NP_001252675]	protein_coding	56.6699	-2.00338	0.289368	51.0374	9.06229e-13	1.06529e-11
ENSMMUG00000007037	UPP1	uridine phosphorylase 1 [Source:HGNC Symbol;Acc:HGNC:12576]	protein_coding	512.945	-4.84691	0.183493	1007.93	3.39132e-221	1.3355e-218
ENSMMUG00000007153	SYNJ2	synaptojanin 2 [Source:HGNC Symbol;Acc:HGNC:11504]	protein_coding	418.899	-1.70271	0.132455	165.158	8.4492e-38	3.02481e-36
ENSMMUG00000007221	HMOX1	heme oxygenase 1 [Source:HGNC Symbol;Acc:HGNC:5013]	protein_coding	2122.01	-2.8559	0.0910996	923.37	8.15864e-203	2.5703e-200
ENSMMUG00000007266	METTL13	methyltransferase like 13 [Source:HGNC Symbol;Acc:HGNC:24248]	protein_coding	166.512	-1.74087	0.173236	104.393	1.65886e-24	3.78153e-23
ENSMMUG00000007334	ZNF281	zinc finger protein 281 [Source:HGNC Symbol;Acc:HGNC:13075]	protein_coding	285.219	-0.945791	0.134634	49.6755	1.81396e-12	2.08262e-11
ENSMMUG00000007365	PALLD	palladin, cytoskeletal associated protein [Source:HGNC Symbol;Acc:HGNC:17068]	protein_coding	3637.18	-0.945939	0.0729188	166.17	5.07797e-38	1.83039e-36
ENSMMUG00000007405	FKBP4	FK506 binding protein 4 [Source:HGNC Symbol;Acc:HGNC:3720]	protein_coding	361.231	-0.996965	0.128365	60.3979	7.74956e-15	1.05143e-13
ENSMMUG00000007434	RASA3	RAS p21 protein activator 3 [Source:HGNC Symbol;Acc:HGNC:20331]	protein_coding	494.401	-1.38662	0.111528	155.267	1.2243e-35	4.11198e-34
ENSMMUG00000007513	SLC25A22	solute carrier family 25 member 22 [Source:HGNC Symbol;Acc:HGNC:19954]	protein_coding	192.511	-1.55332	0.160954	95.3031	1.63354e-22	3.35921e-21
ENSMMUG00000007526	GPAM	glycerol-3-phosphate acyltransferase, mitochondrial [Source:HGNC Symbol;Acc:HGNC:24865]	protein_coding	337.149	-2.40326	0.143457	291.238	2.6716e-65	1.83769e-63
ENSMMUG00000007545			protein_coding	196.193	-1.11344	0.155217	52.0521	5.40466e-13	6.44468e-12
ENSMMUG00000007557			protein_coding	548.542	-1.422	0.113182	157.596	3.79228e-36	1.28741e-34
ENSMMUG00000007565	CBLB	Cbl proto-oncogene B [Source:HGNC Symbol;Acc:HGNC:1542]	protein_coding	356.232	-0.991757	0.126348	61.892	3.6282e-15	5.04425e-14
ENSMMUG00000007612	LRP8	LDL receptor related protein 8 [Source:HGNC Symbol;Acc:HGNC:6700]	protein_coding	114.966	-1.66038	0.223438	56.1826	6.60421e-14	8.37596e-13
ENSMMUG00000007669	ISG20	interferon stimulated exonuclease gene 20 [Source:HGNC Symbol;Acc:HGNC:6130]	protein_coding	58.9791	-2.82	0.318118	91.0156	1.42541e-21	2.78573e-20
ENSMMUG00000007740			protein_coding	625.456	-0.755297	0.102505	54.322	1.70189e-13	2.09602e-12
ENSMMUG00000007752	PHLDA2	pleckstrin homology like domain family A member 2 [Source:HGNC Symbol;Acc:HGNC:12385]	protein_coding	181.173	-2.83093	0.196464	227.473	2.12081e-51	1.04072e-49
ENSMMUG00000007798	CLMP	CXADR like membrane protein [Source:HGNC Symbol;Acc:HGNC:24039]	protein_coding	413.269	-2.26108	0.131954	299.489	4.25687e-67	3.04792e-65
ENSMMUG00000007866	LRRC15	leucine rich repeat containing 15 [Source:HGNC Symbol;Acc:HGNC:20818]	protein_coding	889.985	-2.34258	0.106668	474.554	3.27228e-105	4.36821e-103
ENSMMUG00000007943	TBL3	transducin beta like 3 [Source:HGNC Symbol;Acc:HGNC:11587]	protein_coding	331.686	-0.858056	0.124739	47.5819	5.27521e-12	5.80679e-11
ENSMMUG00000008003	LRRC8C	leucine rich repeat containing 8 VRAC subunit C [Source:HGNC Symbol;Acc:HGNC:25075]	protein_coding	144.533	-1.70896	0.184754	88.3768	5.41029e-21	1.03175e-19
ENSMMUG00000008033	IFRD1	interferon related developmental regulator 1 [Source:HGNC Symbol;Acc:HGNC:5456]	protein_coding	206.639	-1.35078	0.154922	77.307	1.46344e-18	2.44975e-17
ENSMMUG00000008045	AGO2	argonaute 2, RISC catalytic component [Source:HGNC Symbol;Acc:HGNC:3263]	protein_coding	130.789	-1.68592	0.200165	72.8498	1.39903e-17	2.23731e-16
ENSMMUG00000008050	HS3ST3A1	heparan sulfate glucosamine 3-O-sulfotransferase 3A1 [Source:RefSeq peptide;Acc:NP_001181572]	protein_coding	226.386	-2.42904	0.166894	224.572	9.10087e-51	4.42459e-49
ENSMMUG00000008094	DUSP4	dual specificity phosphatase 4 [Source:HGNC Symbol;Acc:HGNC:3070]	protein_coding	31.5408	-2.78502	0.430836	48.2221	3.80576e-12	4.26072e-11
ENSMMUG00000008142	TGFB1	transforming growth factor beta 1 [Source:HGNC Symbol;Acc:HGNC:11766]	protein_coding	1205.77	-1.10627	0.0884713	155.001	1.39976e-35	4.68133e-34
ENSMMUG00000008172	LARP4	La ribonucleoprotein domain family member 4 [Source:HGNC Symbol;Acc:HGNC:24320]	protein_coding	242.098	-1.10785	0.161146	47.424	5.71771e-12	6.27634e-11
ENSMMUG00000008173			protein_coding	102.676	-1.51403	0.211064	53.0154	3.30946e-13	4.01005e-12
ENSMMUG00000008221	MCL1	MCL1, BCL2 family apoptosis regulator [Source:HGNC Symbol;Acc:HGNC:6943]	protein_coding	466.535	-0.903099	0.130473	47.7949	4.73221e-12	5.24573e-11
ENSMMUG00000008239	DNAH17	dynein axonemal heavy chain 17 [Source:HGNC Symbol;Acc:HGNC:2946]	protein_coding	73.4383	-9.38718	1.19406	278.084	1.96368e-62	1.26253e-60
ENSMMUG00000008263	ATP2A3	ATPase sarcoplasmic/endoplasmic reticulum Ca2+ transporting 3 [Source:HGNC Symbol;Acc:HGNC:813]	protein_coding	39.8918	-8.50518	1.20758	150.082	1.66373e-34	5.31584e-33
ENSMMUG00000008269	PDE3A	phosphodiesterase 3A [Source:HGNC Symbol;Acc:HGNC:8778]	protein_coding	115.784	-1.60697	0.203689	64.1396	1.15906e-15	1.68117e-14
ENSMMUG00000008293	PPM1G	protein phosphatase, Mg2+/Mn2+ dependent 1G [Source:HGNC Symbol;Acc:HGNC:9278]	protein_coding	579.428	-0.887815	0.108421	67.0462	2.65222e-16	3.98263e-15
ENSMMUG00000008335	SAT1	spermidine/spermine N1-acetyltransferase 1 [Source:HGNC Symbol;Acc:HGNC:10540]	protein_coding	269.498	-1.50899	0.151526	99.6278	1.83901e-23	3.95738e-22
ENSMMUG00000008338	WNT9A	Wnt family member 9A [Source:HGNC Symbol;Acc:HGNC:12778]	protein_coding	407.378	-1.78075	0.123408	210.883	8.81719e-48	4.00255e-46
ENSMMUG00000008362	PCDH18	protocadherin 18 [Source:HGNC Symbol;Acc:HGNC:14268]	protein_coding	977.595	-1.55691	0.0944522	268.793	2.07975e-60	1.28977e-58
ENSMMUG00000008435			protein_coding	230.795	-1.20536	0.14424	70.8215	3.91043e-17	6.13517e-16
ENSMMUG00000008460	SOX13	SRY-box 13 [Source:HGNC Symbol;Acc:HGNC:11192]	protein_coding	104.778	-1.70986	0.20922	69.6095	7.22891e-17	1.11637e-15
ENSMMUG00000008507	GBA	glucosylceramidase beta [Source:HGNC Symbol;Acc:HGNC:4177]	protein_coding	281.447	-1.22605	0.139125	78.3018	8.84402e-19	1.49636e-17
ENSMMUG00000008542	DHX32	DEAH-box helicase 32 (putative) [Source:HGNC Symbol;Acc:HGNC:16717]	protein_coding	302.786	-0.904207	0.132376	46.877	7.55863e-12	8.19432e-11
ENSMMUG00000008653	FOSL1	FOS like 1, AP-1 transcription factor subunit [Source:HGNC Symbol;Acc:HGNC:13718]	protein_coding	894.952	-3.59257	0.119534	942.959	4.50019e-207	1.57527e-204
ENSMMUG00000008655	DRAP1	DR1 associated protein 1 [Source:HGNC Symbol;Acc:HGNC:3019]	protein_coding	652.978	-1.25281	0.10582	139.605	3.24822e-32	9.69051e-31
ENSMMUG00000008670			protein_coding	207.78	-1.23741	0.151897	67.3237	2.3039e-16	3.4695e-15
ENSMMUG00000008679	ANKRD52	ankyrin repeat domain 52 [Source:HGNC Symbol;Acc:HGNC:26614]	protein_coding	144.366	-1.58086	0.206048	59.4758	1.23807e-14	1.64714e-13
ENSMMUG00000008693	C3	complement C3 [Source:HGNC Symbol;Acc:HGNC:1318]	protein_coding	435.848	-5.64961	0.244836	968.949	1.00845e-212	3.6942e-210
ENSMMUG00000008847	SH2D5	SH2 domain containing 5 [Source:HGNC Symbol;Acc:HGNC:28819]	protein_coding	166.081	-1.78702	0.179686	101.485	7.20118e-24	1.5887e-22
ENSMMUG00000008869	TNFAIP3	TNF alpha induced protein 3 [Source:HGNC Symbol;Acc:HGNC:11896]	protein_coding	36.3365	-2.79658	0.40939	53.2357	2.95827e-13	3.58727e-12
ENSMMUG00000009004	PTPN12	protein tyrosine phosphatase, non-receptor type 12 [Source:HGNC Symbol;Acc:HGNC:9645]	protein_coding	443.756	-1.26231	0.119882	110.965	6.02362e-26	1.47794e-24
ENSMMUG00000009063	ETS2	ETS proto-oncogene 2, transcription factor [Source:HGNC Symbol;Acc:HGNC:3489]	protein_coding	113.977	-1.42893	0.201688	51.4006	7.5315e-13	8.89327e-12
ENSMMUG00000009076	PRG4	proteoglycan 4 [Source:HGNC Symbol;Acc:HGNC:9364]	protein_coding	499.178	-6.96827	0.338303	1242.91	2.89e-272	1.56977e-269
ENSMMUG00000009112	TLR4	toll-like receptor 4 precursor [Source:RefSeq peptide;Acc:NP_001032169]	protein_coding	152.031	-1.72603	0.190862	83.5988	6.061e-20	1.09112e-18
ENSMMUG00000009119	MLC1	megalencephalic leukoencephalopathy with subcortical cysts 1 [Source:HGNC Symbol;Acc:HGNC:17082]	protein_coding	35.61	-7.37325	1.20909	129.45	5.40592e-30	1.50715e-28
ENSMMUG00000009156	LIMS1	LIM zinc finger domain containing 1 [Source:HGNC Symbol;Acc:HGNC:6616]	protein_coding	1230.91	-1.31456	0.0878228	221.402	4.47374e-50	2.1226e-48
ENSMMUG00000009159	PXN	paxillin [Source:HGNC Symbol;Acc:HGNC:9718]	protein_coding	364.484	-1.58371	0.141068	125.876	3.27377e-29	8.8911e-28
ENSMMUG00000009183	SMURF1	E3 ubiquitin-protein ligase SMURF1 [Source:RefSeq peptide;Acc:NP_001244560]	protein_coding	88.9175	-1.7427	0.230389	59.6427	1.13739e-14	1.52089e-13
ENSMMUG00000009188			protein_coding	1923.36	-0.914479	0.0805022	127.897	1.18233e-29	3.26166e-28
ENSMMUG00000009194	ANXA5	annexin A5 [Source:HGNC Symbol;Acc:HGNC:543]	protein_coding	2270.57	-0.716269	0.0865263	68.0544	1.59048e-16	2.41059e-15
ENSMMUG00000009223	PPP1R15A	protein phosphatase 1 regulatory subunit 15A [Source:HGNC Symbol;Acc:HGNC:14375]	protein_coding	954.966	-1.47061	0.0949731	237.227	1.58294e-53	8.25642e-52
ENSMMUG00000009238	IL1RL1	interleukin 1 receptor like 1 [Source:HGNC Symbol;Acc:HGNC:5998]	protein_coding	87.5493	-5.95041	0.574874	270.31	9.71274e-61	6.07123e-59
ENSMMUG00000009301	SLC22A4	solute carrier family 22 member 4 [Source:HGNC Symbol;Acc:HGNC:10968]	protein_coding	31.5398	-3.25313	0.474031	57.693	3.06393e-14	3.97881e-13
ENSMMUG00000009318	BCL9L	B cell CLL/lymphoma 9 like [Source:HGNC Symbol;Acc:HGNC:23688]	protein_coding	768.917	-1.10484	0.104331	111.503	4.59115e-26	1.13532e-24
ENSMMUG00000009425			protein_coding	11477.8	-0.931128	0.0681832	183.632	7.80792e-42	3.12158e-40
ENSMMUG00000009461	SMURF2	SMAD specific E3 ubiquitin protein ligase 2 [Source:HGNC Symbol;Acc:HGNC:16809]	protein_coding	601.406	-1.43979	0.106208	183.682	7.61185e-42	3.05094e-40
ENSMMUG00000009504	C1QTNF1	complement C1q tumor necrosis factor-related protein 1 precursor [Source:RefSeq peptide;Acc:NP_001253003]	protein_coding	204.365	-2.41419	0.174473	202.957	4.72803e-46	2.08033e-44
ENSMMUG00000009637	DHX15	DEAH-box helicase 15 [Source:HGNC Symbol;Acc:HGNC:2738]	protein_coding	485.091	-0.818392	0.111863	53.6321	2.41776e-13	2.94544e-12
ENSMMUG00000009663	C10orf90	chromosome 10 open reading frame 90 [Source:HGNC Symbol;Acc:HGNC:26563]	protein_coding	74.0007	-2.83468	0.291753	107.458	3.534e-25	8.30859e-24
ENSMMUG00000009842	FGF7	fibroblast growth factor 7 [Source:HGNC Symbol;Acc:HGNC:3685]	protein_coding	250.848	-1.81911	0.148925	152.93	3.96778e-35	1.30481e-33
ENSMMUG00000009906	PLAU	plasminogen activator, urokinase [Source:HGNC Symbol;Acc:HGNC:9052]	protein_coding	600.734	-2.25784	0.11717	371.782	7.65928e-83	7.44747e-81
ENSMMUG00000009926	SERPINE1	serpin family E member 1 [Source:HGNC Symbol;Acc:HGNC:8583]	protein_coding	16044	-3.00407	0.0678201	1718.61	0	0
ENSMMUG00000009961	FAM129B	niban-like protein 1 [Source:RefSeq peptide;Acc:NP_001180968]	protein_coding	1518.79	-1.26475	0.104416	143.85	3.83086e-33	1.19968e-31
ENSMMUG00000010093	CTSH	cathepsin H [Source:HGNC Symbol;Acc:HGNC:2535]	protein_coding	189.678	-2.26267	0.179232	166.55	4.19526e-38	1.51917e-36
ENSMMUG00000010102	SH3PXD2B	SH3 and PX domains 2B [Source:HGNC Symbol;Acc:HGNC:29242]	protein_coding	473.029	-1.12858	0.132056	72.6841	1.52153e-17	2.43074e-16
ENSMMUG00000010107	DOT1L	DOT1 like histone lysine methyltransferase [Source:HGNC Symbol;Acc:HGNC:24948]	protein_coding	317.03	-1.5571	0.136721	131.053	2.4105e-30	6.82918e-29
ENSMMUG00000010121	SLC16A3	solute carrier family 16 member 3 [Source:HGNC Symbol;Acc:HGNC:10924]	protein_coding	586.107	-1.76967	0.111817	250.207	2.34038e-56	1.33089e-54
ENSMMUG00000010139	ANGPT2	angiopoietin 2 [Source:HGNC Symbol;Acc:HGNC:485]	protein_coding	14.3051	-7.02823	1.24998	56.2966	6.23233e-14	7.91707e-13
ENSMMUG00000010164	VGF	VGF nerve growth factor inducible [Source:HGNC Symbol;Acc:HGNC:12684]	protein_coding	180.347	-2.49061	0.184414	196.097	1.48488e-44	6.30452e-43
ENSMMUG00000010168	MGA	MGA, MAX dimerization protein [Source:HGNC Symbol;Acc:HGNC:14010]	protein_coding	120.979	-1.46948	0.211605	48.9904	2.57215e-12	2.91906e-11
ENSMMUG00000010194	A4GALT	alpha 1,4-galactosyltransferase (P blood group) [Source:HGNC Symbol;Acc:HGNC:18149]	protein_coding	107.518	-1.5002	0.206375	54.3813	1.65124e-13	2.03842e-12
ENSMMUG00000010200	NDRG1	N-myc downstream regulated 1 [Source:HGNC Symbol;Acc:HGNC:7679]	protein_coding	3264.22	-1.07665	0.0735067	211.217	7.45255e-48	3.39285e-46
ENSMMUG00000010265	ALK	ALK receptor tyrosine kinase [Source:HGNC Symbol;Acc:HGNC:427]	protein_coding	36.7474	-5.17961	0.700039	110.579	7.31841e-26	1.78176e-24
ENSMMUG00000010295	URB1	URB1 ribosome biogenesis 1 homolog (S. cerevisiae) [Source:HGNC Symbol;Acc:HGNC:17344]	protein_coding	197.723	-1.21602	0.171894	50.3239	1.30352e-12	1.51313e-11
ENSMMUG00000010305	PURA	purine rich element binding protein A [Source:HGNC Symbol;Acc:HGNC:9701]	protein_coding	263.619	-0.958457	0.139472	47.5907	5.2517e-12	5.78495e-11
ENSMMUG00000010474	HMCN1	hemicentin 1 [Source:HGNC Symbol;Acc:HGNC:19194]	protein_coding	55.4948	-3.1824	0.353678	97.9449	4.30184e-23	9.10788e-22
ENSMMUG00000010496	RBM19	RNA binding motif protein 19 [Source:HGNC Symbol;Acc:HGNC:29098]	protein_coding	215.798	-1.34682	0.151032	80.8478	2.43791e-19	4.24332e-18
ENSMMUG00000010596	PFKFB3	6-phosphofructo-2-kinase/fructose-2,6-biphosphatase 3 [Source:HGNC Symbol;Acc:HGNC:8874]	protein_coding	120.112	-2.51658	0.222107	139.611	3.23765e-32	9.67731e-31
ENSMMUG00000010653	MFSD12	major facilitator superfamily domain containing 12 [Source:HGNC Symbol;Acc:HGNC:28299]	protein_coding	178.165	-1.56852	0.166074	91.3827	1.18408e-21	2.33145e-20
ENSMMUG00000010696	KLF6	Kruppel like factor 6 [Source:HGNC Symbol;Acc:HGNC:2235]	protein_coding	939.26	-1.09091	0.0962598	127.574	1.39141e-29	3.83173e-28
ENSMMUG00000010746	NAT16	N-acetyltransferase 16 (putative) [Source:HGNC Symbol;Acc:HGNC:22030]	protein_coding	111.829	-2.66008	0.239845	134.03	5.3804e-31	1.54375e-29
ENSMMUG00000010811	MAP4K4	mitogen-activated protein kinase kinase kinase kinase 4 [Source:HGNC Symbol;Acc:HGNC:6866]	protein_coding	1852.12	-0.716633	0.0910772	61.5334	4.35285e-15	6.01986e-14
ENSMMUG00000010813	GTPBP4	GTP binding protein 4 [Source:HGNC Symbol;Acc:HGNC:21535]	protein_coding	280.002	-1.48463	0.141715	110.904	6.21211e-26	1.52182e-24
ENSMMUG00000010847	DKK1	dickkopf WNT signaling pathway inhibitor 1 [Source:HGNC Symbol;Acc:HGNC:2891]	protein_coding	412.462	-3.3244	0.154968	496.103	6.69636e-110	9.58919e-108
ENSMMUG00000010858	P4HA2	prolyl 4-hydroxylase subunit alpha-2 precursor [Source:RefSeq peptide;Acc:NP_001247763]	protein_coding	882.847	-1.00985	0.0965724	108.77	1.82248e-25	4.34964e-24
ENSMMUG00000010903			protein_coding	170.903	-2.09126	0.186751	129.905	4.29962e-30	1.20727e-28
ENSMMUG00000010904	MAP2K3	mitogen-activated protein kinase kinase 3 [Source:HGNC Symbol;Acc:HGNC:6843]	protein_coding	730.531	-1.63622	0.105326	239.294	5.60562e-54	2.94332e-52
ENSMMUG00000010934	EIF4G1	eukaryotic translation initiation factor 4 gamma 1 [Source:HGNC Symbol;Acc:HGNC:3296]	protein_coding	2685.42	-0.720588	0.0909862	62.2461	3.03102e-15	4.25531e-14
ENSMMUG00000010942	ECE1	endothelin converting enzyme 1 [Source:HGNC Symbol;Acc:HGNC:3146]	protein_coding	413.331	-0.891113	0.120173	55.1244	1.13139e-13	1.41442e-12
ENSMMUG00000010982	RTN4RL2	reticulon 4 receptor like 2 [Source:HGNC Symbol;Acc:HGNC:23053]	protein_coding	25.8715	-3.77345	0.582018	57.2197	3.89744e-14	5.03217e-13
ENSMMUG00000011042	CD70	CD70 molecule [Source:HGNC Symbol;Acc:HGNC:11937]	protein_coding	62.403	-4.04827	0.405388	139.649	3.17635e-32	9.51213e-31
ENSMMUG00000011142	CAPN2	calpain 2 [Source:HGNC Symbol;Acc:HGNC:1479]	protein_coding	1858.04	-0.982769	0.0792926	152.142	5.89829e-35	1.92759e-33
ENSMMUG00000011146	TP53BP2	tumor protein p53 binding protein 2 [Source:HGNC Symbol;Acc:HGNC:12000]	protein_coding	273.245	-1.41182	0.141176	101.278	7.99225e-24	1.75584e-22
ENSMMUG00000011153	ACTB	actin, cytoplasmic 1 [Source:RefSeq peptide;Acc:NP_001028256]	protein_coding	27276.6	-0.817082	0.0801251	102.664	3.97194e-24	8.8746e-23
ENSMMUG00000011264	MFSD2A	major facilitator superfamily domain containing 2A [Source:HGNC Symbol;Acc:HGNC:25897]	protein_coding	85.2195	-2.62608	0.261807	112.167	3.28493e-26	8.14869e-25
ENSMMUG00000011410	NR4A3	nuclear receptor subfamily 4 group A member 3 [Source:HGNC Symbol;Acc:HGNC:7982]	protein_coding	334.738	-0.872376	0.125351	48.7165	2.95775e-12	3.33742e-11
ENSMMUG00000011436	EIF4G2	eukaryotic translation initiation factor 4 gamma 2 [Source:HGNC Symbol;Acc:HGNC:3297]	protein_coding	4402.92	-0.53167	0.0730602	52.7248	3.83708e-13	4.62446e-12
ENSMMUG00000011454	IFI6	interferon alpha-inducible protein 6 precursor [Source:RefSeq peptide;Acc:NP_001041635]	protein_coding	1575.24	-5.1858	0.131125	1821.14	0	0
ENSMMUG00000011516	ARL4C	ADP ribosylation factor like GTPase 4C [Source:HGNC Symbol;Acc:HGNC:698]	protein_coding	266.61	-2.47184	0.154304	272.912	2.6323e-61	1.65856e-59
ENSMMUG00000011532	PIK3R1	phosphoinositide-3-kinase regulatory subunit 1 [Source:HGNC Symbol;Acc:HGNC:8979]	protein_coding	109.343	-1.55469	0.220004	50.9128	9.65596e-13	1.13254e-11
ENSMMUG00000011588	MYO9B	myosin IXB [Source:HGNC Symbol;Acc:HGNC:7609]	protein_coding	1114.39	-1.74179	0.0945968	333.086	2.04445e-74	1.71299e-72
ENSMMUG00000011593	RGCC	regulator of cell cycle RGCC [Source:RefSeq peptide;Acc:NP_001180851]	protein_coding	69.7657	-3.82927	0.362441	150.716	1.20883e-34	3.89395e-33
ENSMMUG00000011607	NR4A2	nuclear receptor subfamily 4 group A member 2 [Source:RefSeq peptide;Acc:NP_001253839]	protein_coding	75.2449	-3.045	0.295284	126.151	2.85008e-29	7.78066e-28
ENSMMUG00000011713	LPXN	leupaxin [Source:HGNC Symbol;Acc:HGNC:14061]	protein_coding	105.815	-1.93082	0.227067	74.7092	5.45414e-18	8.88455e-17
ENSMMUG00000011744	FGF16	fibroblast growth factor 16 [Source:RefSeq peptide;Acc:NP_001181044]	protein_coding	31.315	-6.28621	1.05996	106.986	4.48342e-25	1.04937e-23
ENSMMUG00000011816	ASB6	ankyrin repeat and SOCS box containing 6 [Source:HGNC Symbol;Acc:HGNC:17181]	protein_coding	190.146	-1.4667	0.159328	86.6047	1.32529e-20	2.46761e-19
ENSMMUG00000011835	TRPC6	transient receptor potential cation channel subfamily C member 6 [Source:HGNC Symbol;Acc:HGNC:12338]	protein_coding	131.12	-4.7943	0.33811	338.288	1.50555e-75	1.28192e-73
ENSMMUG00000011862	FAM214B	family with sequence similarity 214 member B [Source:HGNC Symbol;Acc:HGNC:25666]	protein_coding	227.264	-1.18219	0.146447	66.0262	4.44971e-16	6.57522e-15
ENSMMUG00000011892	BASP1	brain abundant membrane attached signal protein 1 [Source:HGNC Symbol;Acc:HGNC:957]	protein_coding	1182.61	-0.971781	0.0882373	120.482	4.96037e-28	1.31542e-26
ENSMMUG00000011898	PCDH7	protocadherin 7 [Source:HGNC Symbol;Acc:HGNC:8659]	protein_coding	280.867	-1.46773	0.145664	102.372	4.60102e-24	1.02366e-22
ENSMMUG00000012009	ARHGAP31	Rho GTPase activating protein 31 [Source:HGNC Symbol;Acc:HGNC:29216]	protein_coding	257.845	-1.24847	0.160322	60.7519	6.47407e-15	8.83705e-14
ENSMMUG00000012032	ATP13A3	ATPase 13A3 [Source:HGNC Symbol;Acc:HGNC:24113]	protein_coding	1140.53	-1.79545	0.0937776	359.889	2.9765e-80	2.74186e-78
ENSMMUG00000012054	ACTG1	actin gamma 1 [Source:HGNC Symbol;Acc:HGNC:144]	protein_coding	24203.7	-0.766367	0.0728413	109.459	1.28728e-25	3.09575e-24
ENSMMUG00000012091	TXNRD1	Macaca mulatta thioredoxin reductase 1 (TXNRD1), transcript variant 1, mRNA. [Source:RefSeq mRNA;Acc:NM_001351765]	protein_coding	1447.32	-1.11563	0.0833715	177.327	1.85798e-40	7.10361e-39
ENSMMUG00000012141	CYP26B1	cytochrome P450 family 26 subfamily B member 1 [Source:HGNC Symbol;Acc:HGNC:20581]	protein_coding	34.2361	-4.80124	0.6526	96.7551	7.84548e-23	1.63037e-21
ENSMMUG00000012249	OAF	out at first homolog [Source:HGNC Symbol;Acc:HGNC:28752]	protein_coding	980.188	-1.21448	0.0912857	175.776	4.0527e-40	1.53089e-38
ENSMMUG00000012303	CSTB	cystatin B [Source:HGNC Symbol;Acc:HGNC:2482]	protein_coding	382.573	-1.56466	0.132312	139.919	2.77329e-32	8.32092e-31
ENSMMUG00000012304	RRP1	ribosomal RNA processing 1 [Source:HGNC Symbol;Acc:HGNC:18785]	protein_coding	237.086	-1.03115	0.145918	50.3186	1.30706e-12	1.51611e-11
ENSMMUG00000012324			protein_coding	780.911	-1.20698	0.114052	110.629	7.1359e-26	1.74001e-24
ENSMMUG00000012406	PCOLCE2	procollagen C-endopeptidase enhancer 2 [Source:HGNC Symbol;Acc:HGNC:8739]	protein_coding	2936.47	-0.808679	0.0771743	108.817	1.77972e-25	4.2605e-24
ENSMMUG00000012499	ABL1	ABL proto-oncogene 1, non-receptor tyrosine kinase [Source:HGNC Symbol;Acc:HGNC:76]	protein_coding	617.62	-1.06308	0.127835	68.5759	1.22086e-16	1.85987e-15
ENSMMUG00000012531	ST3GAL1	ST3 beta-galactoside alpha-2,3-sialyltransferase 1 [Source:HGNC Symbol;Acc:HGNC:10862]	protein_coding	265.155	-1.49179	0.140411	114.743	8.95764e-27	2.27215e-25
ENSMMUG00000012605	SLCO2A1	solute carrier organic anion transporter family member 2A1 [Source:HGNC Symbol;Acc:HGNC:10955]	protein_coding	55.0294	-2.4937	0.318406	67.6226	1.97981e-16	2.98716e-15
ENSMMUG00000012608			protein_coding	16.5427	-4.7575	0.923589	47.5187	5.44818e-12	5.99299e-11
ENSMMUG00000012626	ADRM1	adhesion regulating molecule 1 [Source:HGNC Symbol;Acc:HGNC:15759]	protein_coding	525.424	-0.791537	0.109537	52.231	4.93406e-13	5.90124e-12
ENSMMUG00000012635	ZYX	zyxin [Source:RefSeq peptide;Acc:NP_001247977]	protein_coding	2500.91	-0.631333	0.0789179	63.6695	1.47145e-15	2.11481e-14
ENSMMUG00000012645	RHOF	ras homolog family member F, filopodia associated [Source:HGNC Symbol;Acc:HGNC:15703]	protein_coding	23.2032	-3.76697	0.617187	50.0125	1.52772e-12	1.7604e-11
ENSMMUG00000012648	GPNMB	glycoprotein nmb [Source:HGNC Symbol;Acc:HGNC:4462]	protein_coding	1153.3	-1.22408	0.0959722	160.634	8.22452e-37	2.85988e-35
ENSMMUG00000012672	MYO10	myosin X [Source:HGNC Symbol;Acc:HGNC:7593]	protein_coding	1458.75	-3.6653	0.132925	691.657	1.94964e-152	4.45082e-150
ENSMMUG00000012742	SLC6A8	sodium- and chloride-dependent creatine transporter 1 [Source:RefSeq peptide;Acc:NP_001253205]	protein_coding	1332.91	-3.01774	0.0978675	931.772	1.21621e-204	3.90974e-202
ENSMMUG00000012749			protein_coding	384.696	-1.00858	0.141206	50.7664	1.04041e-12	1.21487e-11
ENSMMUG00000012846	TCP1		protein_coding	1127.77	-0.690322	0.0877124	61.7921	3.81699e-15	5.28806e-14
ENSMMUG00000012856	NUFIP2	NUFIP2, FMR1 interacting protein 2 [Source:HGNC Symbol;Acc:HGNC:17634]	protein_coding	123.862	-1.30604	0.192643	46.9291	7.36006e-12	7.99006e-11
ENSMMUG00000012886	PTGS1	prostaglandin-endoperoxide synthase 1 [Source:HGNC Symbol;Acc:HGNC:9604]	protein_coding	69.9182	-2.65088	0.294191	90.1619	2.19452e-21	4.25191e-20
ENSMMUG00000012891	UTP20	UTP20, small subunit processome component [Source:HGNC Symbol;Acc:HGNC:17897]	protein_coding	203.873	-1.45764	0.160871	83.4075	6.67673e-20	1.19786e-18
ENSMMUG00000012897	KIF3B	kinesin family member 3B [Source:HGNC Symbol;Acc:HGNC:6320]	protein_coding	526.33	-1.06333	0.108563	96.1151	1.08397e-22	2.24077e-21
ENSMMUG00000012933	MYO1E	myosin IE [Source:HGNC Symbol;Acc:HGNC:7599]	protein_coding	458.844	-0.954606	0.111356	73.7515	8.85963e-18	1.42696e-16
ENSMMUG00000013014	IL1RN	interleukin 1 receptor antagonist [Source:HGNC Symbol;Acc:HGNC:6000]	protein_coding	21.5586	-4.71494	0.798231	62.1881	3.12168e-15	4.3748e-14
ENSMMUG00000013050	HAS1	hyaluronan synthase 1 [Source:HGNC Symbol;Acc:HGNC:4818]	protein_coding	1440.5	-5.93568	0.158595	2021.89	0	0
ENSMMUG00000013067	EMP3	epithelial membrane protein 3 [Source:HGNC Symbol;Acc:HGNC:3335]	protein_coding	984.344	-1.1619	0.106077	118.415	1.40671e-27	3.65049e-26
ENSMMUG00000013098			protein_coding	4024.76	-1.31978	0.0852752	233.033	1.2998e-52	6.60467e-51
ENSMMUG00000013189	PAPD7	non-canonical poly(A) RNA polymerase PAPD7 [Source:RefSeq peptide;Acc:NP_001248228]	protein_coding	224.39	-1.03352	0.145524	50.9899	9.28417e-13	1.08975e-11
ENSMMUG00000013313	CYTH1	cytohesin-1 [Source:RefSeq peptide;Acc:NP_001248726]	protein_coding	81.8212	-1.96092	0.24956	64.607	9.14295e-16	1.33105e-14
ENSMMUG00000013458	HOXA7	homeobox A7 [Source:HGNC Symbol;Acc:HGNC:5108]	protein_coding	16.8345	-7.26181	1.2393	66.4553	3.57926e-16	5.32897e-15
ENSMMUG00000013459	HOXA10	homeobox A10 [Source:HGNC Symbol;Acc:HGNC:5100]	protein_coding	81.0715	-9.53034	1.19272	305.561	2.02411e-68	1.49689e-66
ENSMMUG00000013499	EIF4A1	eukaryotic translation initiation factor 4A1 [Source:HGNC Symbol;Acc:HGNC:3282]	protein_coding	3222.54	-0.911931	0.0874164	107.409	3.62126e-25	8.50107e-24
ENSMMUG00000013510	FXR2	fragile X mental retardation syndrome-related protein 2 [Source:RefSeq peptide;Acc:NP_001253605]	protein_coding	385.496	-1.39512	0.127769	119.568	7.86476e-28	2.06133e-26
ENSMMUG00000013578	DENND3	DENN domain containing 3 [Source:HGNC Symbol;Acc:HGNC:29134]	protein_coding	39.095	-2.55663	0.379837	50.4763	1.20612e-12	1.40524e-11
ENSMMUG00000013625	ATP11A	ATPase phospholipid transporting 11A [Source:HGNC Symbol;Acc:HGNC:13552]	protein_coding	117.428	-1.81719	0.231454	62.4123	2.78572e-15	3.92142e-14
ENSMMUG00000013639	PRRC2C	proline rich coiled-coil 2C [Source:HGNC Symbol;Acc:HGNC:24903]	protein_coding	659.494	-0.757577	0.108472	48.7133	2.96252e-12	3.34042e-11
ENSMMUG00000013665	MMP14	matrix metalloproteinase-14 precursor [Source:RefSeq peptide;Acc:NP_001253739]	protein_coding	2937.15	-1.08634	0.0768543	196.718	1.08659e-44	4.63848e-43
ENSMMUG00000013681	PLEKHO1	pleckstrin homology domain containing O1 [Source:HGNC Symbol;Acc:HGNC:24310]	protein_coding	258.257	-1.5669	0.143184	121.966	2.34793e-28	6.26856e-27
ENSMMUG00000013707	HSPH1	heat shock protein family H (Hsp110) member 1 [Source:HGNC Symbol;Acc:HGNC:16969]	protein_coding	381.51	-1.2981	0.134537	92.931	5.41494e-22	1.08381e-20
ENSMMUG00000013739	RAI14	retinoic acid induced 14 [Source:HGNC Symbol;Acc:HGNC:14873]	protein_coding	569.925	-0.783688	0.105121	55.6572	8.62773e-14	1.08636e-12
ENSMMUG00000013764	IGFBP3	insulin-like growth factor-binding protein 3 precursor [Source:RefSeq peptide;Acc:NP_001247476]	protein_coding	36597.3	-0.973247	0.0691324	194.641	3.08611e-44	1.30328e-42
ENSMMUG00000013808	SH3BP4	SH3 domain binding protein 4 [Source:HGNC Symbol;Acc:HGNC:10826]	protein_coding	343.72	-1.23411	0.130624	89.6489	2.84411e-21	5.48353e-20
ENSMMUG00000013881	WNK2	WNK lysine deficient protein kinase 2 [Source:HGNC Symbol;Acc:HGNC:14542]	protein_coding	22.0409	-4.73249	0.795708	62.7448	2.35296e-15	3.32113e-14
ENSMMUG00000013888	NOP56	NOP56 ribonucleoprotein [Source:HGNC Symbol;Acc:HGNC:15911]	protein_coding	533.285	-0.968876	0.110261	77.1698	1.56875e-18	2.62046e-17
ENSMMUG00000013945	CYP1B1	cytochrome P450 1B1 [Source:RefSeq peptide;Acc:NP_001253797]	protein_coding	851.478	-1.31738	0.0984156	177.816	1.45338e-40	5.57022e-39
ENSMMUG00000013997			protein_coding	659.302	-5.84404	0.212981	1370.58	5.20333e-300	3.41512e-297
ENSMMUG00000014028	TSHZ3	teashirt zinc finger homeobox 3 [Source:HGNC Symbol;Acc:HGNC:30700]	protein_coding	214.786	-2.00569	0.15978	163.903	1.58841e-37	5.62262e-36
ENSMMUG00000014072	IER3	immediate early response 3 [Source:HGNC Symbol;Acc:HGNC:5392]	protein_coding	298.557	-2.28615	0.149954	239.555	4.91781e-54	2.59951e-52
ENSMMUG00000014076	AFF1	AF4/FMR2 family member 1 [Source:HGNC Symbol;Acc:HGNC:7135]	protein_coding	62.3084	-1.94473	0.288983	47.2623	6.20949e-12	6.78778e-11
ENSMMUG00000014086	RGMB	RGM domain family member B [Source:RefSeq peptide;Acc:NP_001252549]	protein_coding	389.457	-1.29363	0.120099	116.917	2.99329e-27	7.69172e-26
ENSMMUG00000014122	CAV1	caveolin-1 [Source:RefSeq peptide;Acc:NP_001162085]	protein_coding	1069.1	-0.70933	0.0923723	58.7951	1.74975e-14	2.30452e-13
ENSMMUG00000014166	RANGAP1	Ran GTPase activating protein 1 [Source:HGNC Symbol;Acc:HGNC:9854]	protein_coding	534.851	-1.20651	0.109742	121.016	3.7901e-28	1.00847e-26
ENSMMUG00000014175	SPRY4	sprouty RTK signaling antagonist 4 [Source:HGNC Symbol;Acc:HGNC:15533]	protein_coding	292.612	-3.69624	0.18208	500.269	8.30861e-111	1.22315e-108
ENSMMUG00000014181	B3GNT2	UDP-GlcNAc:betaGal beta-1,3-N-acetylglucosaminyltransferase 2 [Source:HGNC Symbol;Acc:HGNC:15629]	protein_coding	214.965	-3.06042	0.187625	298.281	7.80249e-67	5.51142e-65
ENSMMUG00000014193	MDM2	MDM2 proto-oncogene [Source:HGNC Symbol;Acc:HGNC:6973]	protein_coding	120.72	-1.68739	0.209151	66.7294	3.11463e-16	4.6548e-15
ENSMMUG00000014277	SSFA2	sperm specific antigen 2 [Source:HGNC Symbol;Acc:HGNC:11319]	protein_coding	343.711	-1.02566	0.130593	61.9341	3.55147e-15	4.94631e-14
ENSMMUG00000014430	FOSB	FosB proto-oncogene, AP-1 transcription factor subunit [Source:HGNC Symbol;Acc:HGNC:3797]	protein_coding	42.1804	-4.67735	0.571919	112.784	2.40579e-26	6.01524e-25
ENSMMUG00000014438	PIWIL2	piwi like RNA-mediated gene silencing 2 [Source:HGNC Symbol;Acc:HGNC:17644]	protein_coding	39.8027	-2.44414	0.365894	49.2951	2.20209e-12	2.51539e-11
ENSMMUG00000014450	ELAC2	elaC ribonuclease Z 2 [Source:HGNC Symbol;Acc:HGNC:14198]	protein_coding	216.681	-1.07444	0.157794	46.6891	8.31891e-12	8.98761e-11
ENSMMUG00000014454	SOX4	SRY-box 4 [Source:HGNC Symbol;Acc:HGNC:11200]	protein_coding	261.618	-1.55238	0.145932	114.72	9.06126e-27	2.28739e-25
ENSMMUG00000014555	STX1A	syntaxin-1A [Source:RefSeq peptide;Acc:NP_001028037]	protein_coding	82.4187	-1.98395	0.24411	69.8064	6.54187e-17	1.01126e-15
ENSMMUG00000014711	RBP4	retinol binding protein 4 [Source:HGNC Symbol;Acc:HGNC:9922]	protein_coding	409.289	-1.22054	0.121564	101.07	8.88117e-24	1.94643e-22
ENSMMUG00000014721	GPAT4	glycerol-3-phosphate acyltransferase 4 [Source:HGNC Symbol;Acc:HGNC:20880]	protein_coding	472.241	-0.85773	0.109921	61.093	5.44422e-15	7.45069e-14
ENSMMUG00000014831	ZNF710	zinc finger protein 710 [Source:HGNC Symbol;Acc:HGNC:25352]	protein_coding	79.1908	-1.63868	0.237794	49.3512	2.14003e-12	2.44628e-11
ENSMMUG00000014983	ANPEP	alanyl aminopeptidase, membrane [Source:HGNC Symbol;Acc:HGNC:500]	protein_coding	691.355	-3.14042	0.122504	678.737	1.25742e-149	2.75096e-147
ENSMMUG00000015032	ACTR3	ARP3 actin related protein 3 homolog [Source:HGNC Symbol;Acc:HGNC:170]	protein_coding	1467.32	-0.609474	0.0875541	48.2775	3.69969e-12	4.14786e-11
ENSMMUG00000015051	PDE2A	cGMP-dependent 3',5'-cyclic phosphodiesterase [Source:RefSeq peptide;Acc:NP_001124298]	protein_coding	90.5984	-2.11264	0.238021	83.7524	5.60794e-20	1.01187e-18
ENSMMUG00000015070	TBX3	T-box 3 [Source:HGNC Symbol;Acc:HGNC:11602]	protein_coding	559.781	-3.62695	0.138649	768.699	3.4483e-169	9.52941e-167
ENSMMUG00000015154	ATP6V0B	ATPase H+ transporting V0 subunit b [Source:HGNC Symbol;Acc:HGNC:861]	protein_coding	407.908	-1.51091	0.120825	157.629	3.72913e-36	1.27146e-34
ENSMMUG00000015185	ERN1	endoplasmic reticulum to nucleus signaling 1 [Source:HGNC Symbol;Acc:HGNC:3449]	protein_coding	171.032	-1.7824	0.171782	111.351	4.95763e-26	1.22211e-24
ENSMMUG00000015246	TBC1D9	TBC1 domain family member 9 [Source:HGNC Symbol;Acc:HGNC:21710]	protein_coding	123.517	-1.84725	0.21384	76.5648	2.13109e-18	3.54103e-17
ENSMMUG00000015302	HK1	hexokinase 1 [Source:HGNC Symbol;Acc:HGNC:4922]	protein_coding	1042.17	-0.891613	0.0888285	100.378	1.25904e-23	2.73928e-22
ENSMMUG00000015324	SLK	STE20 like kinase [Source:HGNC Symbol;Acc:HGNC:11088]	protein_coding	272.83	-0.998385	0.14312	48.9487	2.62742e-12	2.97537e-11
ENSMMUG00000015338	ITPRIP	inositol 1,4,5-trisphosphate receptor interacting protein [Source:HGNC Symbol;Acc:HGNC:29370]	protein_coding	146.51	-2.37199	0.195725	158.483	2.42729e-36	8.32998e-35
ENSMMUG00000015362	JARID2	jumonji and AT-rich interaction domain containing 2 [Source:HGNC Symbol;Acc:HGNC:6196]	protein_coding	231.848	-2.3015	0.160851	215.664	7.98482e-49	3.68847e-47
ENSMMUG00000015453	ZEB1	zinc finger E-box binding homeobox 1 [Source:HGNC Symbol;Acc:HGNC:11642]	protein_coding	476.077	-0.78948	0.1096	52.0474	5.41775e-13	6.4554e-12
ENSMMUG00000015529	EIF3B	eukaryotic translation initiation factor 3 subunit B [Source:HGNC Symbol;Acc:HGNC:3280]	protein_coding	1413.82	-0.751913	0.0837191	80.3206	3.18338e-19	5.50434e-18
ENSMMUG00000015540	BTBD11	BTB domain containing 11 [Source:HGNC Symbol;Acc:HGNC:23844]	protein_coding	40.0984	-4.43456	0.547466	105.049	1.19137e-24	2.73166e-23
ENSMMUG00000015653	MSN	moesin [Source:HGNC Symbol;Acc:HGNC:7373]	protein_coding	4353.23	-1.00394	0.0735613	183.434	8.62368e-42	3.43899e-40
ENSMMUG00000015864	TMTC3	transmembrane and tetratricopeptide repeat containing 3 [Source:HGNC Symbol;Acc:HGNC:26899]	protein_coding	181.18	-1.30534	0.160646	67.2081	2.44303e-16	3.672e-15
ENSMMUG00000015877	GBE1	1,4-alpha-glucan branching enzyme 1 [Source:HGNC Symbol;Acc:HGNC:4180]	protein_coding	764.17	-1.70778	0.099434	293.94	6.88744e-66	4.77933e-64
ENSMMUG00000015910	MBNL1	muscleblind like splicing regulator 1 [Source:HGNC Symbol;Acc:HGNC:6923]	protein_coding	969.7	-0.699241	0.0905873	59.4739	1.23929e-14	1.64737e-13
ENSMMUG00000015913	KRT6A	keratin 6A [Source:HGNC Symbol;Acc:HGNC:6443]	protein_coding	48.616	-6.93078	1.04892	166.752	3.78877e-38	1.37831e-36
ENSMMUG00000015996	FKBP1A	peptidyl-prolyl cis-trans isomerase FKBP1A [Source:RefSeq peptide;Acc:NP_001244183]	protein_coding	873.412	-1.00344	0.096818	106.855	4.79019e-25	1.11844e-23
ENSMMUG00000016030	KLHL29	kelch like family member 29 [Source:HGNC Symbol;Acc:HGNC:29404]	protein_coding	189.984	-1.13871	0.154913	54.8578	1.29576e-13	1.61095e-12
ENSMMUG00000016040	RND3	Rho family GTPase 3 [Source:HGNC Symbol;Acc:HGNC:671]	protein_coding	606.217	-0.731035	0.10112	52.3356	4.67822e-13	5.6039e-12
ENSMMUG00000016104	CSPG4	chondroitin sulfate proteoglycan 4 [Source:HGNC Symbol;Acc:HGNC:2466]	protein_coding	1396.54	-2.90066	0.106863	699.695	3.48321e-154	8.18918e-152
ENSMMUG00000016292	PHACTR3	phosphatase and actin regulator 3 [Source:HGNC Symbol;Acc:HGNC:15833]	protein_coding	18.3623	-6.41343	1.23844	63.1161	1.94879e-15	2.78307e-14
ENSMMUG00000016301	PRPF3	pre-mRNA processing factor 3 [Source:HGNC Symbol;Acc:HGNC:17348]	protein_coding	209.175	-1.14358	0.149278	59.4958	1.22558e-14	1.63328e-13
ENSMMUG00000016385	PSD3	pleckstrin and Sec7 domain containing 3 [Source:HGNC Symbol;Acc:HGNC:19093]	protein_coding	141.745	-1.68926	0.210679	64.9634	7.63032e-16	1.11393e-14
ENSMMUG00000016387	ADM	adrenomedullin [Source:HGNC Symbol;Acc:HGNC:259]	protein_coding	366.418	-1.13891	0.129305	77.6591	1.22452e-18	2.05855e-17
ENSMMUG00000016450	PTBP1	polypyrimidine tract binding protein 1 [Source:HGNC Symbol;Acc:HGNC:9583]	protein_coding	1232.12	-0.749164	0.0860029	75.6094	3.4571e-18	5.67253e-17
ENSMMUG00000016549	MMP9	matrix metallopeptidase 9 [Source:HGNC Symbol;Acc:HGNC:7176]	protein_coding	1152.36	-4.48705	0.127154	1388.6	6.31026e-304	4.3217e-301
ENSMMUG00000016617	SERPINB2	serpin family B member 2 [Source:HGNC Symbol;Acc:HGNC:8584]	protein_coding	299.897	-8.23778	0.655422	909.449	8.66622e-200	2.67667e-197
ENSMMUG00000016673	TTR	transthyretin [Source:HGNC Symbol;Acc:HGNC:12405]	protein_coding	17.1709	-4.79728	0.915168	50.2216	1.37325e-12	1.58938e-11
ENSMMUG00000016675	GRIN3A	glutamate ionotropic receptor NMDA type subunit 3A [Source:HGNC Symbol;Acc:HGNC:16767]	protein_coding	17.939	-6.377	1.23979	61.2542	5.01625e-15	6.88892e-14
ENSMMUG00000016755	LIMD2	LIM domain containing 2 [Source:HGNC Symbol;Acc:HGNC:28142]	protein_coding	96.2193	-1.58105	0.219645	53.3748	2.75611e-13	3.34986e-12
ENSMMUG00000016789	KCNJ15	potassium voltage-gated channel subfamily J member 15 [Source:HGNC Symbol;Acc:HGNC:6261]	protein_coding	25.5595	-7.86468	1.22079	99.1218	2.37436e-23	5.08857e-22
ENSMMUG00000016814	THBD	thrombomodulin [Source:HGNC Symbol;Acc:HGNC:11784]	protein_coding	37.6272	-3.6357	0.470442	78.1792	9.41028e-19	1.59046e-17
ENSMMUG00000016840	MAP2K1	mitogen-activated protein kinase kinase 1 [Source:HGNC Symbol;Acc:HGNC:6840]	protein_coding	485.423	-1.07288	0.110913	93.7676	3.54837e-22	7.16588e-21
ENSMMUG00000016848	SLCO4A1	solute carrier organic anion transporter family member 4A1 [Source:HGNC Symbol;Acc:HGNC:10953]	protein_coding	54.9626	-3.34143	0.378223	93.4771	4.10917e-22	8.26663e-21
ENSMMUG00000016857	PTGS2	prostaglandin-endoperoxide synthase 2 [Source:HGNC Symbol;Acc:HGNC:9605]	protein_coding	468.483	-3.29327	0.140232	606.683	5.8899e-134	1.07881e-131
ENSMMUG00000016997	DCN	decorin [Source:HGNC Symbol;Acc:HGNC:2705]	protein_coding	8047.37	-0.900069	0.0788585	128.406	9.14767e-30	2.53241e-28
ENSMMUG00000017010	NCEH1	neutral cholesterol ester hydrolase 1 [Source:HGNC Symbol;Acc:HGNC:29260]	protein_coding	78.053	-1.76859	0.251304	51.4538	7.33028e-13	8.67517e-12
ENSMMUG00000017033	LCP1	lymphocyte cytosolic protein 1 [Source:HGNC Symbol;Acc:HGNC:6528]	protein_coding	36.9394	-5.18897	0.698849	112.454	2.84239e-26	7.09562e-25
ENSMMUG00000017036	NCLN	nicalin [Source:HGNC Symbol;Acc:HGNC:26923]	protein_coding	427.56	-0.976271	0.124082	61.9185	3.57967e-15	4.98118e-14
ENSMMUG00000017127	CHST11	carbohydrate sulfotransferase 11 [Source:HGNC Symbol;Acc:HGNC:17422]	protein_coding	60.6749	-2.72466	0.314743	84.4056	4.03015e-20	7.33906e-19
ENSMMUG00000017131	XYLT1	xylosyltransferase 1 [Source:HGNC Symbol;Acc:HGNC:15516]	protein_coding	87.0779	-3.77519	0.32	186.576	1.77726e-42	7.23393e-41
ENSMMUG00000017164	FRMD4A	FERM domain containing 4A [Source:HGNC Symbol;Acc:HGNC:25491]	protein_coding	454.124	-2.73544	0.131508	453.662	1.15151e-100	1.46279e-98
ENSMMUG00000017169	FAM107B	family with sequence similarity 107 member B [Source:HGNC Symbol;Acc:HGNC:23726]	protein_coding	224.286	-1.51396	0.151131	102.317	4.73172e-24	1.05126e-22
ENSMMUG00000017234	LRRC59	leucine rich repeat containing 59 [Source:HGNC Symbol;Acc:HGNC:28817]	protein_coding	1829.97	-0.811695	0.0788642	105.261	1.07071e-24	2.46576e-23
ENSMMUG00000017395	PDGFRA	platelet derived growth factor receptor alpha [Source:HGNC Symbol;Acc:HGNC:8803]	protein_coding	1157.82	-1.82898	0.0925864	383.24	2.45219e-85	2.47608e-83
ENSMMUG00000017466			protein_coding	2399.07	-0.901548	0.0941417	90.5798	1.77665e-21	3.46358e-20
ENSMMUG00000017510	MAGI1	membrane associated guanylate kinase, WW and PDZ domain containing 1 [Source:HGNC Symbol;Acc:HGNC:946]	protein_coding	113.544	-1.61768	0.218516	55.8225	7.93178e-14	1.00113e-12
ENSMMUG00000017519	TSR1	TSR1, ribosome maturation factor [Source:HGNC Symbol;Acc:HGNC:25542]	protein_coding	300.184	-1.14369	0.130658	77.347	1.4341e-18	2.40318e-17
ENSMMUG00000017522	SOCS3	suppressor of cytokine signaling 3 [Source:RefSeq peptide;Acc:NP_001181255]	protein_coding	136.989	-1.9856	0.19862	104.123	1.90098e-24	4.32097e-23
ENSMMUG00000017562	PES1	pescadillo ribosomal biogenesis factor 1 [Source:HGNC Symbol;Acc:HGNC:8848]	protein_coding	504.21	-0.77263	0.109264	50.0908	1.46794e-12	1.69399e-11
ENSMMUG00000017575	PUS7	pseudouridylate synthase 7 (putative) [Source:HGNC Symbol;Acc:HGNC:26033]	protein_coding	138.497	-1.27156	0.185786	47.6611	5.06654e-12	5.59272e-11
ENSMMUG00000017631	GPRC5A	G protein-coupled receptor class C group 5 member A [Source:HGNC Symbol;Acc:HGNC:9836]	protein_coding	331.733	-2.57771	0.151601	299.202	4.91704e-67	3.50467e-65
ENSMMUG00000017659	FBLN2	fibulin 2 [Source:HGNC Symbol;Acc:HGNC:3601]	protein_coding	648.853	-2.14544	0.111475	370.413	1.52178e-82	1.46165e-80
ENSMMUG00000017846	M6PR	mannose-6-phosphate receptor, cation dependent [Source:HGNC Symbol;Acc:HGNC:6752]	protein_coding	550.134	-0.721142	0.105342	46.9428	7.30884e-12	7.9454e-11
ENSMMUG00000017904	MAP1B	microtubule-associated protein 1B [Source:RefSeq peptide;Acc:NP_001252616]	protein_coding	2148.14	-0.832614	0.0917798	81.5232	1.73218e-19	3.03169e-18
ENSMMUG00000017907	SLC44A5	solute carrier family 44 member 5 [Source:HGNC Symbol;Acc:HGNC:28524]	protein_coding	65.1269	-2.86351	0.308549	99.4874	1.97418e-23	4.24248e-22
ENSMMUG00000017922	PTGIR	prostaglandin I2 receptor [Source:HGNC Symbol;Acc:HGNC:9602]	protein_coding	81.548	-3.21132	0.298615	137.679	8.56798e-32	2.53689e-30
ENSMMUG00000017930	STRN4	striatin 4 [Source:HGNC Symbol;Acc:HGNC:15721]	protein_coding	498.224	-1.00045	0.109338	83.895	5.21775e-20	9.458e-19
ENSMMUG00000018011	SPHK1	sphingosine kinase 1 [Source:HGNC Symbol;Acc:HGNC:11240]	protein_coding	106.806	-2.66026	0.243447	130.505	3.1766e-30	8.96735e-29
ENSMMUG00000018015	LTBP2	latent transforming growth factor beta binding protein 2 [Source:HGNC Symbol;Acc:HGNC:6715]	protein_coding	1620.12	-0.899365	0.126187	50.1818	1.40144e-12	1.61963e-11
ENSMMUG00000018033	ASAP2	ArfGAP with SH3 domain, ankyrin repeat and PH domain 2 [Source:HGNC Symbol;Acc:HGNC:2721]	protein_coding	343.613	-1.03692	0.131819	62.0527	3.34395e-15	4.67382e-14
ENSMMUG00000018053	ZBTB21	zinc finger and BTB domain containing 21 [Source:HGNC Symbol;Acc:HGNC:13083]	protein_coding	131.564	-1.53883	0.20034	59.9354	9.80234e-15	1.31634e-13
ENSMMUG00000018094	NCL	nucleolin [Source:HGNC Symbol;Acc:HGNC:7667]	protein_coding	3332.2	-0.789846	0.0742275	112.239	3.16744e-26	7.86963e-25
ENSMMUG00000018111	FHOD1	formin homology 2 domain containing 1 [Source:HGNC Symbol;Acc:HGNC:17905]	protein_coding	321.688	-2.06641	0.137323	233.282	1.147e-52	5.84711e-51
ENSMMUG00000018145	ELK3	ELK3, ETS transcription factor [Source:HGNC Symbol;Acc:HGNC:3325]	protein_coding	619.325	-1.60113	0.105278	231.529	2.76562e-52	1.38739e-50
ENSMMUG00000018181	KLHL21	kelch like family member 21 [Source:HGNC Symbol;Acc:HGNC:29041]	protein_coding	156.943	-2.12536	0.189357	131.963	1.52459e-30	4.3271e-29
ENSMMUG00000018219	KRT75	keratin 75 [Source:HGNC Symbol;Acc:HGNC:24431]	protein_coding	151.181	-5.54595	0.389028	430.845	1.06396e-95	1.26966e-93
ENSMMUG00000018220			protein_coding	57.7893	-7.17697	1.04399	199.142	3.21434e-45	1.391e-43
ENSMMUG00000018260	PODXL	podocalyxin like [Source:HGNC Symbol;Acc:HGNC:9171]	protein_coding	18.0552	-6.3873	1.23557	63.9699	1.26334e-15	1.82068e-14
ENSMMUG00000018274	FRMD6	FERM domain containing 6 [Source:HGNC Symbol;Acc:HGNC:19839]	protein_coding	1834.6	-1.83685	0.09021	400.376	4.5621e-89	4.85556e-87
ENSMMUG00000018282	IL17RC	interleukin 17 receptor C [Source:HGNC Symbol;Acc:HGNC:18358]	protein_coding	128.685	-2.31727	0.208017	132.903	9.49215e-31	2.69892e-29
ENSMMUG00000018290	EMC3	ER membrane protein complex subunit 3 [Source:HGNC Symbol;Acc:HGNC:23999]	protein_coding	236.427	-0.992306	0.14482	47.2939	6.11016e-12	6.68848e-11
ENSMMUG00000018292	SPRY2	sprouty RTK signaling antagonist 2 [Source:HGNC Symbol;Acc:HGNC:11270]	protein_coding	293.538	-3.38364	0.175079	423.898	3.45972e-94	4.00717e-92
ENSMMUG00000018390	KCNMA1	calcium-activated potassium channel subunit alpha-1 [Source:RefSeq peptide;Acc:NP_001027982]	protein_coding	323.073	-2.55574	0.155265	279.23	1.10517e-62	7.13471e-61
ENSMMUG00000018519	ARC	activity regulated cytoskeleton associated protein [Source:HGNC Symbol;Acc:HGNC:648]	protein_coding	55.1305	-8.97407	1.19867	211.823	5.49796e-48	2.51026e-46
ENSMMUG00000018623			protein_coding	774.12	-0.665163	0.0944992	49.552	1.93179e-12	2.21467e-11
ENSMMUG00000018668	AGPAT5	1-acylglycerol-3-phosphate O-acyltransferase 5 [Source:HGNC Symbol;Acc:HGNC:20886]	protein_coding	308.212	-1.05188	0.129254	66.7821	3.03236e-16	4.54478e-15
ENSMMUG00000018683	NOP2	NOP2 nucleolar protein [Source:HGNC Symbol;Acc:HGNC:7867]	protein_coding	292.123	-1.07262	0.142313	56.9068	4.56959e-14	5.87593e-13
ENSMMUG00000018918	SCG2	secretogranin II [Source:HGNC Symbol;Acc:HGNC:10575]	protein_coding	47.7647	-3.38608	0.399848	88.7408	4.50088e-21	8.62505e-20
ENSMMUG00000018931	ACLY	ATP citrate lyase [Source:HGNC Symbol;Acc:HGNC:115]	protein_coding	1455.5	-1.40662	0.0855503	266.111	7.98968e-60	4.89702e-58
ENSMMUG00000018963	GDNF	glial cell derived neurotrophic factor [Source:HGNC Symbol;Acc:HGNC:4232]	protein_coding	246.453	-3.90374	0.20329	476.329	1.34449e-105	1.81012e-103
ENSMMUG00000019082	SFRP1	secreted frizzled related protein 1 [Source:HGNC Symbol;Acc:HGNC:10776]	protein_coding	1707.07	-1.10699	0.0816117	181.891	1.87317e-41	7.37653e-40
ENSMMUG00000019096	TBC1D24	TBC1 domain family member 24 [Source:RefSeq peptide;Acc:NP_001244494]	protein_coding	1060.03	-0.835093	0.0914901	82.9256	8.51988e-20	1.51644e-18
ENSMMUG00000019126	PNP	purine nucleoside phosphorylase [Source:RefSeq peptide;Acc:NP_001180480]	protein_coding	372.971	-1.10508	0.120742	84.276	4.30315e-20	7.82717e-19
ENSMMUG00000019196	GDA	guanine deaminase [Source:HGNC Symbol;Acc:HGNC:4212]	protein_coding	71.0595	-2.15489	0.263368	72.1802	1.9642e-17	3.10955e-16
ENSMMUG00000019293	KIF3C	kinesin family member 3C [Source:HGNC Symbol;Acc:HGNC:6321]	protein_coding	269.94	-1.17645	0.137298	74.1939	7.0808e-18	1.14397e-16
ENSMMUG00000019327	SLC4A7	solute carrier family 4 member 7 [Source:HGNC Symbol;Acc:HGNC:11033]	protein_coding	474.822	-2.1707	0.122375	319.602	1.76861e-71	1.451e-69
ENSMMUG00000019372	SUPT5H	SPT5 homolog, DSIF elongation factor subunit [Source:HGNC Symbol;Acc:HGNC:11469]	protein_coding	988.924	-0.864616	0.095812	81.0794	2.16833e-19	3.78664e-18
ENSMMUG00000019393	TNS3	tensin 3 [Source:HGNC Symbol;Acc:HGNC:21616]	protein_coding	423.35	-1.26824	0.129528	95.6892	1.34413e-22	2.7713e-21
ENSMMUG00000019457	EZR	ezrin [Source:HGNC Symbol;Acc:HGNC:12691]	protein_coding	1628.31	-1.82775	0.0839726	462.036	1.73353e-102	2.25675e-100
ENSMMUG00000019504	ALDH1A2	aldehyde dehydrogenase 1 family member A2 [Source:HGNC Symbol;Acc:HGNC:15472]	protein_coding	87.5642	-5.75916	0.541078	270.717	7.91705e-61	4.9685e-59
ENSMMUG00000019513	UHMK1	U2AF homology motif kinase 1 [Source:HGNC Symbol;Acc:HGNC:19683]	protein_coding	281.138	-1.54557	0.188287	66.4016	3.67805e-16	5.47088e-15
ENSMMUG00000019514	UAP1	UDP-N-acetylhexosamine pyrophosphorylase [Source:RefSeq peptide;Acc:NP_001253838]	protein_coding	1378.89	-1.24049	0.0846118	212.494	3.92477e-48	1.79718e-46
ENSMMUG00000019529	HMGA1	high mobility group AT-hook 1 [Source:HGNC Symbol;Acc:HGNC:5010]	protein_coding	1419.55	-2.23872	0.0886744	620.9	4.76553e-137	9.15446e-135
ENSMMUG00000019662	LGALS3BP	galectin 3 binding protein [Source:HGNC Symbol;Acc:HGNC:6564]	protein_coding	87.5314	-1.82192	0.23195	64.5641	9.3442e-16	1.35909e-14
ENSMMUG00000019777	IL1A	interleukin-1 alpha precursor [Source:RefSeq peptide;Acc:NP_001036222]	protein_coding	73.138	-6.5128	0.747351	245.782	2.15802e-55	1.19694e-53
ENSMMUG00000019804	SLC35E4	solute carrier family 35 member E4 [Source:HGNC Symbol;Acc:HGNC:17058]	protein_coding	51.0654	-2.72579	0.345513	69.9336	6.13336e-17	9.49978e-16
ENSMMUG00000019812	NCDN	neurochondrin [Source:HGNC Symbol;Acc:HGNC:17597]	protein_coding	256.304	-0.962789	0.138952	48.4078	3.46195e-12	3.88409e-11
ENSMMUG00000019849	BMP2	bone morphogenetic protein 2 [Source:HGNC Symbol;Acc:HGNC:1069]	protein_coding	260.728	-7.03105	0.473157	743.106	1.26611e-163	3.26947e-161
ENSMMUG00000019914	CEP170	centrosomal protein 170 [Source:HGNC Symbol;Acc:HGNC:28920]	protein_coding	712.005	-1.94443	0.113853	287.674	1.59718e-64	1.08443e-62
ENSMMUG00000019948	LETM1	leucine zipper and EF-hand containing transmembrane protein 1 [Source:HGNC Symbol;Acc:HGNC:6556]	protein_coding	294.119	-1.07298	0.141511	57.7458	2.98283e-14	3.8767e-13
ENSMMUG00000019961	PPP1R18	phostensin [Source:RefSeq peptide;Acc:NP_001098634]	protein_coding	570.619	-0.764755	0.104085	54.076	1.92886e-13	2.36263e-12
ENSMMUG00000019983	IL6	interleukin 6 [Source:HGNC Symbol;Acc:HGNC:6018]	protein_coding	343.493	-2.66964	0.143675	367.215	7.56209e-82	7.17579e-80
ENSMMUG00000020005			protein_coding	116.443	-1.87499	0.210101	82.9222	8.53455e-20	1.51734e-18
ENSMMUG00000020010	CDH17	cadherin 17 [Source:HGNC Symbol;Acc:HGNC:1756]	protein_coding	22.0612	-5.17169	0.898039	68.1841	1.48923e-16	2.26431e-15
ENSMMUG00000020038	DLK1	delta like non-canonical Notch ligand 1 [Source:HGNC Symbol;Acc:HGNC:2907]	protein_coding	14.0402	-6.01856	1.25093	48.547	3.22474e-12	3.6283e-11
ENSMMUG00000020051	TRIM28	tripartite motif containing 28 [Source:HGNC Symbol;Acc:HGNC:16384]	protein_coding	1030.45	-0.618674	0.0884923	48.82	2.80558e-12	3.17027e-11
ENSMMUG00000020098	DGCR8	DGCR8, microprocessor complex subunit [Source:HGNC Symbol;Acc:HGNC:2847]	protein_coding	256.285	-1.04553	0.144165	53.0073	3.32305e-13	4.02342e-12
ENSMMUG00000020147	CSRNP1	cysteine and serine rich nuclear protein 1 [Source:HGNC Symbol;Acc:HGNC:14300]	protein_coding	128.558	-1.77378	0.197217	83.7638	5.57568e-20	1.00836e-18
ENSMMUG00000020186	SLC20A2	solute carrier family 20 member 2 [Source:HGNC Symbol;Acc:HGNC:10947]	protein_coding	292.107	-2.23717	0.144922	248.477	5.57745e-56	3.11546e-54
ENSMMUG00000020190	VCP	valosin containing protein [Source:HGNC Symbol;Acc:HGNC:12666]	protein_coding	1718.49	-0.597529	0.0807091	54.645	1.44391e-13	1.78949e-12
ENSMMUG00000020197	NTM	neurotrimin [Source:HGNC Symbol;Acc:HGNC:17941]	protein_coding	363.18	-1.37115	0.12612	119.011	1.04138e-27	2.72488e-26
ENSMMUG00000020251	CAMKK1	calcium/calmodulin dependent protein kinase kinase 1 [Source:HGNC Symbol;Acc:HGNC:1469]	protein_coding	89.0022	-1.53876	0.228129	46.9345	7.33984e-12	7.9736e-11
ENSMMUG00000020289	CD83	CD83 molecule [Source:HGNC Symbol;Acc:HGNC:1703]	protein_coding	43.1057	-3.97467	0.476802	96.8698	7.40377e-23	1.54061e-21
ENSMMUG00000020392	SMS	spermine synthase [Source:HGNC Symbol;Acc:HGNC:11123]	protein_coding	405.784	-1.27709	0.121926	110.035	9.62747e-26	2.3367e-24
ENSMMUG00000020441	ODC1	ornithine decarboxylase 1 [Source:HGNC Symbol;Acc:HGNC:8109]	protein_coding	2390.36	-2.40516	0.0857981	742.933	1.38038e-163	3.50706e-161
ENSMMUG00000020448	ITGA2	integrin alpha-2 precursor [Source:RefSeq peptide;Acc:NP_001247751]	protein_coding	110.491	-4.76124	0.369976	264.487	1.80499e-59	1.08936e-57
ENSMMUG00000020520	PPP6R1	protein phosphatase 6 regulatory subunit 1 [Source:HGNC Symbol;Acc:HGNC:29195]	protein_coding	459.443	-0.86869	0.11204	60.2652	8.29008e-15	1.1209e-13
ENSMMUG00000020527	CLUH	clustered mitochondria homolog [Source:HGNC Symbol;Acc:HGNC:29094]	protein_coding	429.945	-0.873034	0.125492	48.4259	3.43e-12	3.85099e-11
ENSMMUG00000020565	CBR1	carbonyl reductase 1 [Source:HGNC Symbol;Acc:HGNC:1548]	protein_coding	589.226	-1.23374	0.106011	135.357	2.75775e-31	7.97064e-30
ENSMMUG00000020581	TFPI2	tissue factor pathway inhibitor 2 [Source:HGNC Symbol;Acc:HGNC:11761]	protein_coding	330.979	-1.17881	0.130754	81.7577	1.53833e-19	2.69541e-18
ENSMMUG00000020761	EAF1	ELL associated factor 1 [Source:HGNC Symbol;Acc:HGNC:20907]	protein_coding	81.4097	-2.28938	0.259842	83.2335	7.29116e-20	1.30364e-18
ENSMMUG00000020805	KCNJ8	potassium voltage-gated channel subfamily J member 8 [Source:HGNC Symbol;Acc:HGNC:6269]	protein_coding	123.827	-3.48946	0.255885	231.503	2.80238e-52	1.40137e-50
ENSMMUG00000020806	ABCC9	ATP binding cassette subfamily C member 9 [Source:HGNC Symbol;Acc:HGNC:60]	protein_coding	128.79	-2.48161	0.218793	137.934	7.53486e-32	2.2352e-30
ENSMMUG00000020912	SMOX	spermine oxidase [Source:HGNC Symbol;Acc:HGNC:15862]	protein_coding	561.1	-3.25754	0.131505	658.546	3.09403e-145	6.41279e-143
ENSMMUG00000020994	SUSD2	sushi domain containing 2 [Source:HGNC Symbol;Acc:HGNC:30667]	protein_coding	45.8264	-2.22195	0.331661	48.6041	3.13206e-12	3.52906e-11
ENSMMUG00000020996	NCALD	neurocalcin delta [Source:HGNC Symbol;Acc:HGNC:7655]	protein_coding	41.7266	-2.68816	0.385684	53.6719	2.36933e-13	2.89091e-12
ENSMMUG00000021045	CYGB	cytoglobin [Source:RefSeq peptide;Acc:NP_001244859]	protein_coding	394.185	-1.19385	0.124366	92.365	7.2076e-22	1.4317e-20
ENSMMUG00000021051	TNIP1	TNFAIP3 interacting protein 1 [Source:HGNC Symbol;Acc:HGNC:16903]	protein_coding	412.539	-0.862472	0.115957	55.5124	9.28718e-14	1.1666e-12
ENSMMUG00000021055	SQSTM1	sequestosome-1 [Source:RefSeq peptide;Acc:NP_001253287]	protein_coding	2124.43	-1.54147	0.082226	342.454	1.86417e-76	1.60462e-74
ENSMMUG00000021078	ATP1B1	ATPase Na+/K+ transporting subunit beta 1 [Source:HGNC Symbol;Acc:HGNC:804]	protein_coding	288.666	-1.59467	0.140745	130.107	3.88245e-30	1.09208e-28
ENSMMUG00000021081	TUBA1C	tubulin alpha 1c [Source:HGNC Symbol;Acc:HGNC:20768]	protein_coding	1519.64	-0.789895	0.0899752	76.5381	2.16009e-18	3.57788e-17
ENSMMUG00000021098	HNRNPU	heterogeneous nuclear ribonucleoprotein U [Source:HGNC Symbol;Acc:HGNC:5048]	protein_coding	1716.62	-0.606481	0.0852935	50.3739	1.27075e-12	1.47617e-11
ENSMMUG00000021147	RBM46	RNA binding motif protein 46 [Source:HGNC Symbol;Acc:HGNC:28401]	protein_coding	15.6059	-5.25988	1.09439	49.262	2.23956e-12	2.5545e-11
ENSMMUG00000021267	KCNN4	potassium calcium-activated channel subfamily N member 4 [Source:HGNC Symbol;Acc:HGNC:6293]	protein_coding	105.843	-1.86687	0.222885	72.5038	1.66711e-17	2.65524e-16
ENSMMUG00000021332	CPXM1	probable carboxypeptidase X1 precursor [Source:RefSeq peptide;Acc:NP_001253858]	protein_coding	141.776	-2.52012	0.212481	150.458	1.3766e-34	4.42535e-33
ENSMMUG00000021338	CA12	carbonic anhydrase 12 precursor [Source:RefSeq peptide;Acc:NP_001244753]	protein_coding	168.688	-2.04	0.192559	114.731	9.01493e-27	2.28301e-25
ENSMMUG00000021420	PLEK2	pleckstrin 2 [Source:HGNC Symbol;Acc:HGNC:19238]	protein_coding	29.9677	-6.22706	1.06305	102.518	4.27378e-24	9.52201e-23
ENSMMUG00000021423	PLA2G4A	phospholipase A2 group IVA [Source:HGNC Symbol;Acc:HGNC:9035]	protein_coding	149.157	-3.17297	0.221135	241.748	1.63538e-54	8.8524e-53
ENSMMUG00000021436	LTBP1	latent transforming growth factor beta binding protein 1 [Source:HGNC Symbol;Acc:HGNC:6714]	protein_coding	648.444	-0.984531	0.10521	87.403	8.8518e-21	1.66986e-19
ENSMMUG00000021447	TNFRSF1B	TNF receptor superfamily member 1B [Source:HGNC Symbol;Acc:HGNC:11917]	protein_coding	66.9259	-3.917	0.375837	150.821	1.14695e-34	3.7022e-33
ENSMMUG00000021549	ADAM19	ADAM metallopeptidase domain 19 [Source:HGNC Symbol;Acc:HGNC:197]	protein_coding	186.406	-1.40357	0.195602	51.4384	7.38786e-13	8.73675e-12
ENSMMUG00000021649	NEK7	NIMA related kinase 7 [Source:HGNC Symbol;Acc:HGNC:13386]	protein_coding	1089.11	-1.12321	0.0879223	162.132	3.87091e-37	1.35199e-35
ENSMMUG00000021716	DPP9	dipeptidyl peptidase 9 [Source:HGNC Symbol;Acc:HGNC:18648]	protein_coding	409.557	-0.959474	0.120605	63.4971	1.60606e-15	2.30617e-14
ENSMMUG00000021759	TRIB1	tribbles pseudokinase 1 [Source:HGNC Symbol;Acc:HGNC:16891]	protein_coding	210.599	-1.60951	0.157761	106.239	6.53568e-25	1.52068e-23
ENSMMUG00000021764	MMP10	matrix metallopeptidase 10 [Source:HGNC Symbol;Acc:HGNC:7156]	protein_coding	167.016	-9.60902	1.18663	564.162	1.0453e-124	1.77049e-122
ENSMMUG00000021790	IRS2	insulin receptor substrate 2 [Source:HGNC Symbol;Acc:HGNC:6126]	protein_coding	146.106	-2.51025	0.205761	160.293	9.76354e-37	3.38012e-35
ENSMMUG00000021825	SEMA7A	semaphorin-7A precursor [Source:RefSeq peptide;Acc:NP_001253691]	protein_coding	586.91	-2.18546	0.116289	354.54	4.35091e-79	3.91632e-77
ENSMMUG00000021909	TWIST2	twist family bHLH transcription factor 2 [Source:HGNC Symbol;Acc:HGNC:20670]	protein_coding	157.685	-1.79781	0.189091	92.3705	7.18784e-22	1.42958e-20
ENSMMUG00000022074	SNX8	sorting nexin 8 [Source:HGNC Symbol;Acc:HGNC:14972]	protein_coding	237.139	-1.245	0.14448	75.2521	4.1428e-18	6.76242e-17
ENSMMUG00000022110	PPP1R14C	protein phosphatase 1 regulatory inhibitor subunit 14C [Source:HGNC Symbol;Acc:HGNC:14952]	protein_coding	116.318	-1.79932	0.202326	82.5544	1.02802e-19	1.81948e-18
ENSMMUG00000022111	RPS6KA1	ribosomal protein S6 kinase A1 [Source:HGNC Symbol;Acc:HGNC:10430]	protein_coding	84.1487	-2.33048	0.254236	90.9088	1.50451e-21	2.93669e-20
ENSMMUG00000022224	IL13RA2	interleukin 13 receptor subunit alpha 2 [Source:HGNC Symbol;Acc:HGNC:5975]	protein_coding	27.3759	-6.99198	1.21863	97.3017	5.95278e-23	1.24692e-21
ENSMMUG00000022247	OSTM1	osteopetrosis associated transmembrane protein 1 [Source:HGNC Symbol;Acc:HGNC:21652]	protein_coding	155.752	-1.21628	0.174045	49.6449	1.84244e-12	2.11378e-11
ENSMMUG00000022268	WDR43	WD repeat domain 43 [Source:HGNC Symbol;Acc:HGNC:28945]	protein_coding	350.667	-1.01475	0.125072	66.2059	4.06202e-16	6.01362e-15
ENSMMUG00000022390	GPR68	G protein-coupled receptor 68 [Source:HGNC Symbol;Acc:HGNC:4519]	protein_coding	40.7906	-5.32728	0.692655	126.522	2.36418e-29	6.47662e-28
ENSMMUG00000022403	LRRC32	leucine rich repeat containing 32 [Source:HGNC Symbol;Acc:HGNC:4161]	protein_coding	1090.03	-3.87761	0.118397	1113.31	4.23259e-244	2.02036e-241
ENSMMUG00000022478	FGFR1	fibroblast growth factor receptor 1 precursor [Source:RefSeq peptide;Acc:NP_001253576]	protein_coding	1008	-1.72719	0.100079	292.58	1.36296e-65	9.41638e-64
ENSMMUG00000022481	CYP1A1	Cytochrome P450 1A1 [Source:UniProtKB/Swiss-Prot;Acc:Q6GUR1]	protein_coding	32.5623	-7.24488	1.21519	112.448	2.85053e-26	7.10468e-25
ENSMMUG00000022498	FMNL3	formin like 3 [Source:HGNC Symbol;Acc:HGNC:23698]	protein_coding	231.151	-1.77905	0.151299	142.351	8.1495e-33	2.51215e-31
ENSMMUG00000022516	AEN	apoptosis enhancing nuclease [Source:HGNC Symbol;Acc:HGNC:25722]	protein_coding	65.3402	-2.0506	0.285212	54.2243	1.78859e-13	2.19423e-12
ENSMMUG00000022555	GALNT17	polypeptide N-acetylgalactosaminyltransferase 17 [Source:HGNC Symbol;Acc:HGNC:16347]	protein_coding	62.127	-3.88179	0.385642	140.511	2.05761e-32	6.2091e-31
ENSMMUG00000022660	HMGA2	high mobility group AT-hook 2 [Source:HGNC Symbol;Acc:HGNC:5009]	protein_coding	143.078	-5.4689	0.391637	398.85	9.80235e-89	1.03629e-86
ENSMMUG00000022672	HTRA3	HtrA serine peptidase 3 [Source:HGNC Symbol;Acc:HGNC:30406]	protein_coding	212.133	-2.18928	0.165587	183.219	9.60947e-42	3.8128e-40
ENSMMUG00000022686	HSP90AB1	heat shock protein 90 alpha family class B member 1 [Source:HGNC Symbol;Acc:HGNC:5258]	protein_coding	5438.78	-0.699245	0.0740181	88.5286	5.0105e-21	9.57832e-20
ENSMMUG00000022768	HYPK	huntingtin interacting protein K [Source:HGNC Symbol;Acc:HGNC:18418]	protein_coding	351.057	-0.870754	0.122446	50.8205	1.01211e-12	1.1827e-11
ENSMMUG00000022788	TCF7	transcription factor 7 [Source:HGNC Symbol;Acc:HGNC:11639]	protein_coding	108.391	-2.98349	0.25167	160.349	9.49519e-37	3.29445e-35
ENSMMUG00000022859	MYBBP1A	MYB binding protein 1a [Source:HGNC Symbol;Acc:HGNC:7546]	protein_coding	312.709	-0.975704	0.128706	57.8754	2.79253e-14	3.63837e-13
ENSMMUG00000022891	DBN1	drebrin 1 [Source:HGNC Symbol;Acc:HGNC:2695]	protein_coding	2465.36	-1.00067	0.0772217	165.882	5.86973e-38	2.10615e-36
ENSMMUG00000023138			protein_coding	1015.64	-1.18518	0.095499	152.653	4.56191e-35	1.49395e-33
ENSMMUG00000023156	MRPS6	mitochondrial ribosomal protein S6 [Source:HGNC Symbol;Acc:HGNC:14051]	protein_coding	164.108	-2.00802	0.186455	119.866	6.76863e-28	1.78294e-26
ENSMMUG00000023178	GSPT1	G1 to S phase transition 1 [Source:HGNC Symbol;Acc:HGNC:4621]	protein_coding	548.4	-0.900919	0.106873	71.1784	3.26339e-17	5.14049e-16
ENSMMUG00000023353			protein_coding	325.745	-1.34937	0.130263	108.25	2.36908e-25	5.61169e-24
ENSMMUG00000023378	ATP2B1	ATPase plasma membrane Ca2+ transporting 1 [Source:HGNC Symbol;Acc:HGNC:814]	protein_coding	1347.46	-0.726495	0.0864241	70.3917	4.86235e-17	7.58334e-16
ENSMMUG00000023393	LYAR	Ly1 antibody reactive [Source:HGNC Symbol;Acc:HGNC:26021]	protein_coding	136.824	-1.50483	0.18994	64.0768	1.19664e-15	1.72772e-14
ENSMMUG00000023418	NR1H2	nuclear receptor subfamily 1 group H member 2 [Source:HGNC Symbol;Acc:HGNC:7965]	protein_coding	421.687	-0.945657	0.116411	66.2004	4.07338e-16	6.02478e-15
ENSMMUG00000023620			protein_coding	1238.95	-0.928489	0.101349	83.1686	7.53458e-20	1.34563e-18
ENSMMUG00000023621	DDX27	DEAD-box helicase 27 [Source:HGNC Symbol;Acc:HGNC:15837]	protein_coding	275.117	-1.07723	0.137063	62.2382	3.04321e-15	4.26863e-14
ENSMMUG00000023623	ZNFX1	zinc finger NFX1-type containing 1 [Source:HGNC Symbol;Acc:HGNC:29271]	protein_coding	136.18	-1.5256	0.199286	59.6173	1.15218e-14	1.53937e-13
ENSMMUG00000023756	FNDC3A	fibronectin type III domain containing 3A [Source:HGNC Symbol;Acc:HGNC:20296]	protein_coding	150.945	-1.93923	0.210199	86.3832	1.48238e-20	2.75358e-19
ENSMMUG00000023761	ENTPD7	ectonucleoside triphosphate diphosphohydrolase 7 [Source:HGNC Symbol;Acc:HGNC:19745]	protein_coding	86.2	-1.90614	0.266697	52.2296	4.93768e-13	5.90124e-12
ENSMMUG00000028717	PTPRH	protein tyrosine phosphatase, receptor type H [Source:HGNC Symbol;Acc:HGNC:9672]	protein_coding	38.0459	-4.96324	0.648038	109.589	1.20589e-25	2.90447e-24
ENSMMUG00000028947	CFD	complement factor D [Source:HGNC Symbol;Acc:HGNC:2771]	protein_coding	190.227	-2.18342	0.173565	166.06	5.36618e-38	1.92986e-36
ENSMMUG00000029059			protein_coding	496.911	-1.91015	0.118231	262.805	4.19924e-59	2.50555e-57
ENSMMUG00000029123			protein_coding	1025.67	-1.24568	0.10402	141.384	1.32583e-32	4.04737e-31
ENSMMUG00000029821			protein_coding	503.935	-2.03805	0.120903	285.979	3.73819e-64	2.5057e-62
ENSMMUG00000029827	CLIC1	chloride intracellular channel 1 [Source:HGNC Symbol;Acc:HGNC:2062]	protein_coding	1391.06	-0.78287	0.0915851	72.6065	1.58254e-17	2.52565e-16
ENSMMUG00000029841	MAMU-B18	Macaca mulatta HLA class I histocompatibility antigen, B-27 alpha chain-like (LOC720351), mRNA. [Source:RefSeq mRNA;Acc:NM_001318356]	protein_coding	47.4825	-2.29997	0.333788	51.2473	8.14341e-13	9.60142e-12
ENSMMUG00000030144	SELENOP	selenoprotein P precursor [Source:RefSeq peptide;Acc:NP_001152962]	protein_coding	133.846	-1.23785	0.181866	47.2948	6.10752e-12	6.68848e-11
ENSMMUG00000030920			protein_coding	165.513	-1.27709	0.174459	54.2721	1.74561e-13	2.1482e-12
ENSMMUG00000030922	SDC1	syndecan 1 [Source:HGNC Symbol;Acc:HGNC:10658]	protein_coding	560.441	-1.66585	0.109083	234.087	7.65553e-53	3.95377e-51
ENSMMUG00000031944			protein_coding	529.875	-0.975276	0.111405	76.5759	2.11911e-18	3.52484e-17
ENSMMUG00000032231	NBL1	neuroblastoma 1, DAN family BMP antagonist [Source:HGNC Symbol;Acc:HGNC:7650]	protein_coding	687.267	-1.04321	0.0995398	109.721	1.12801e-25	2.72105e-24
ENSMMUG00000038204			protein_coding	242.118	-1.18407	0.145342	67.0237	2.68261e-16	4.02442e-15
ENSMMUG00000038719	SOD2	superoxide dismutase 2 [Source:HGNC Symbol;Acc:HGNC:11180]	protein_coding	414.726	-2.2707	0.135281	284.98	6.17113e-64	4.10159e-62
ENSMMUG00000038722			protein_coding	195.742	-1.96356	0.170433	136.876	1.28361e-31	3.76526e-30
ENSMMUG00000038730	RGS2	regulator of G protein signaling 2 [Source:HGNC Symbol;Acc:HGNC:9998]	protein_coding	180.585	-3.47531	0.219465	297.858	9.64645e-67	6.78352e-65
ENSMMUG00000039045	NGF	nerve growth factor [Source:HGNC Symbol;Acc:HGNC:7808]	protein_coding	576.208	-1.84504	0.115825	253.07	5.56144e-57	3.18559e-55
ENSMMUG00000039099	SKIL	SKI like proto-oncogene [Source:HGNC Symbol;Acc:HGNC:10897]	protein_coding	286.864	-1.15753	0.132271	77.4083	1.39027e-18	2.33222e-17
ENSMMUG00000039470	MAMU-E	major histocompatibility complex, class I, E precursor [Source:RefSeq peptide;Acc:NP_001108438]	protein_coding	323.461	-0.922332	0.128057	52.1178	5.2269e-13	6.23743e-12
ENSMMUG00000039519			protein_coding	175.905	-1.12886	0.163796	48.0736	4.1052e-12	4.58944e-11
ENSMMUG00000039546	PROCR	protein C receptor [Source:HGNC Symbol;Acc:HGNC:9452]	protein_coding	796.551	-3.25479	0.116575	809.539	4.55121e-178	1.30347e-175
ENSMMUG00000039549	C2CD4B	C2 calcium dependent domain containing 4B [Source:HGNC Symbol;Acc:HGNC:33628]	protein_coding	368.644	-2.99766	0.149395	433.425	2.92093e-96	3.53926e-94
ENSMMUG00000039592	CYP4F11	cytochrome P450 family 4 subfamily F member 11 [Source:HGNC Symbol;Acc:HGNC:13265]	protein_coding	35.4304	-2.92329	0.41964	56.8485	4.70705e-14	6.04776e-13
ENSMMUG00000039687			protein_coding	280.919	-1.29816	0.152403	72.4764	1.69041e-17	2.68962e-16
ENSMMUG00000040501	RHOB	rho-related GTP-binding protein RhoB [Source:RefSeq peptide;Acc:NP_001181705]	protein_coding	442.283	-1.88712	0.121326	244.961	3.25901e-55	1.79496e-53
ENSMMUG00000040546	SMIM3	small integral membrane protein 3 [Source:HGNC Symbol;Acc:HGNC:30248]	protein_coding	258.751	-1.30113	0.141469	85.5376	2.27336e-20	4.1932e-19
ENSMMUG00000040573	PMAIP1	phorbol-12-myristate-13-acetate-induced protein 1 [Source:RefSeq peptide;Acc:NP_001247569]	protein_coding	35.5234	-4.08483	0.529919	88.2003	5.91515e-21	1.12531e-19
ENSMMUG00000040609	TAGLN2	transgelin-2 [Source:RefSeq peptide;Acc:NP_001252829]	protein_coding	3010.85	-0.671511	0.0869968	59.1597	1.45378e-14	1.92275e-13
ENSMMUG00000040879	HSD11B1	hydroxysteroid 11-beta dehydrogenase 1 [Source:HGNC Symbol;Acc:HGNC:5208]	protein_coding	15.7312	-7.16179	1.24766	60.1324	8.86851e-15	1.19603e-13
ENSMMUG00000041076			pseudogene	643.763	-2.32708	0.115154	409.061	5.86974e-91	6.55745e-89
ENSMMUG00000041181	PCP4	Purkinje cell protein 4 [Source:HGNC Symbol;Acc:HGNC:8742]	protein_coding	15.2589	-7.11882	1.24727	59.3334	1.33101e-14	1.7663e-13
ENSMMUG00000041217			protein_coding	125.351	-3.67868	0.265927	244.767	3.59203e-55	1.97149e-53
ENSMMUG00000041307	ADRA2A	adrenoceptor alpha 2A [Source:HGNC Symbol;Acc:HGNC:281]	protein_coding	36.698	-2.74924	0.397112	55.1472	1.11832e-13	1.39919e-12
ENSMMUG00000041377	HIST1H2BK	histone cluster 1 H2B family member k [Source:HGNC Symbol;Acc:HGNC:13954]	protein_coding	108.535	-2.68785	0.24227	134.968	3.35499e-31	9.66139e-30
ENSMMUG00000041926	CYP3A5	cytochrome P450 family 3 subfamily A member 5 [Source:HGNC Symbol;Acc:HGNC:2638]	protein_coding	13.3524	-6.92881	1.25467	52.5718	4.14799e-13	4.98772e-12
ENSMMUG00000042000			protein_coding	342.332	-1.30919	0.131228	100.11	1.44161e-23	3.12787e-22
ENSMMUG00000042009	C6orf132	chromosome 6 open reading frame 132 [Source:HGNC Symbol;Acc:HGNC:21288]	protein_coding	55.288	-2.28367	0.326815	51.6094	6.77169e-13	8.04432e-12
ENSMMUG00000042117	CXCL1		protein_coding	62.9289	-4.15059	0.416176	140.718	1.85466e-32	5.6182e-31
ENSMMUG00000042176	ERRFI1	ERBB receptor feedback inhibitor 1 [Source:HGNC Symbol;Acc:HGNC:18185]	protein_coding	552.317	-2.74615	0.140817	376.285	8.01341e-84	7.8892e-82
ENSMMUG00000042180			protein_coding	65.5086	-2.03054	0.270544	60.0644	9.18024e-15	1.23702e-13
ENSMMUG00000042295			protein_coding	20.0789	-5.02395	0.903062	60.4897	7.39641e-15	1.00525e-13
ENSMMUG00000042378	PEAK1	pseudopodium enriched atypical kinase 1 [Source:HGNC Symbol;Acc:HGNC:29431]	protein_coding	554.74	-1.01327	0.141444	50.8934	9.75192e-13	1.1421e-11
ENSMMUG00000042395	MCFD2	multiple coagulation factor deficiency 2 [Source:HGNC Symbol;Acc:HGNC:18451]	protein_coding	753.463	-0.767191	0.0997452	59.0878	1.50791e-14	1.99266e-13
ENSMMUG00000042454	PHLDA1	pleckstrin homology like domain family A member 1 [Source:HGNC Symbol;Acc:HGNC:8933]	protein_coding	1567.44	-2.42991	0.0882949	733.473	1.57433e-161	3.87481e-159
ENSMMUG00000042499	PRRG4	proline rich and Gla domain 4 [Source:HGNC Symbol;Acc:HGNC:30799]	protein_coding	22.0226	-4.72671	0.797812	61.3606	4.75214e-15	6.54906e-14
ENSMMUG00000042500	IER2	immediate early response 2 [Source:HGNC Symbol;Acc:HGNC:28871]	protein_coding	264.343	-1.32733	0.139541	91.6313	1.0443e-21	2.06138e-20
ENSMMUG00000042613			protein_coding	497.76	-1.68192	0.117983	203.658	3.32429e-46	1.4709e-44
ENSMMUG00000042618	IVL	involucrin [Source:HGNC Symbol;Acc:HGNC:6187]	protein_coding	17.6826	-7.33446	1.24485	65.5122	5.77548e-16	8.50237e-15
ENSMMUG00000042762	FAM19A5	family with sequence similarity 19 member A5, C-C motif chemokine like [Source:HGNC Symbol;Acc:HGNC:21592]	protein_coding	21.9673	-7.64484	1.22701	85.5051	2.31101e-20	4.25766e-19
ENSMMUG00000042787			protein_coding	270.991	-2.44191	0.165876	222.929	2.07768e-50	1.00392e-48
ENSMMUG00000043586	ID3	inhibitor of DNA binding 3, HLH protein [Source:HGNC Symbol;Acc:HGNC:5362]	protein_coding	575.6	-0.724311	0.104762	47.8236	4.66334e-12	5.17302e-11
ENSMMUG00000043691	PPP1R3B	protein phosphatase 1 regulatory subunit 3B [Source:HGNC Symbol;Acc:HGNC:14942]	protein_coding	105.441	-2.019	0.220757	87.9448	6.73075e-21	1.27892e-19
ENSMMUG00000044197			protein_coding	2182.52	-5.68816	0.134077	2013.52	0	0
ENSMMUG00000044474			protein_coding	1289.97	-1.20101	0.0880277	184.046	6.33856e-42	2.55358e-40
ENSMMUG00000044503			pseudogene	86.1969	-1.81008	0.232926	63.3338	1.74482e-15	2.49859e-14
ENSMMUG00000044640	MYEOV	myeloma overexpressed [Source:HGNC Symbol;Acc:HGNC:7563]	protein_coding	54.3084	-3.2989	0.368632	97.4969	5.39411e-23	1.13291e-21
ENSMMUG00000044653	CLDN4	claudin 4 [Source:HGNC Symbol;Acc:HGNC:2046]	protein_coding	32.2633	-3.93486	0.541535	74.2168	6.99909e-18	1.13309e-16
ENSMMUG00000044958	ADGRG6	adhesion G protein-coupled receptor G6 [Source:HGNC Symbol;Acc:HGNC:13841]	protein_coding	314.286	-0.965968	0.129004	56.4581	5.74087e-14	7.31636e-13
ENSMMUG00000045043	HAS2	hyaluronan synthase 2 [Source:HGNC Symbol;Acc:HGNC:4819]	protein_coding	1928.3	-3.9925	0.0985393	1627.37	0	0
ENSMMUG00000045138	GREM2	gremlin 2, DAN family BMP antagonist [Source:HGNC Symbol;Acc:HGNC:17655]	protein_coding	180.038	-1.82868	0.175816	111.157	5.46528e-26	1.34514e-24
ENSMMUG00000045256	WISP2	WNT1 inducible signaling pathway protein 2 [Source:HGNC Symbol;Acc:HGNC:12770]	protein_coding	42.5	-2.45958	0.350512	54.9616	1.22909e-13	1.53412e-12
ENSMMUG00000045277	GDF6	growth differentiation factor 6 [Source:HGNC Symbol;Acc:HGNC:4221]	protein_coding	97.5843	-4.21359	0.340301	218.52	1.90184e-49	8.88953e-48
ENSMMUG00000045352	FGF18	fibroblast growth factor 18 [Source:HGNC Symbol;Acc:HGNC:3674]	protein_coding	91.9	-4.80849	0.401875	249.516	3.31092e-56	1.8693e-54
ENSMMUG00000045506	MAFF	MAF bZIP transcription factor F [Source:HGNC Symbol;Acc:HGNC:6780]	protein_coding	588.453	-2.07477	0.112042	345.121	4.89463e-77	4.23627e-75
ENSMMUG00000045522	CEACAM6	carcinoembryonic antigen related cell adhesion molecule 6 [Source:HGNC Symbol;Acc:HGNC:1818]	protein_coding	138.315	-5.84147	0.443971	406.614	2.00024e-90	2.20334e-88
ENSMMUG00000045531	SLC35G1	solute carrier family 35 member G1 [Source:HGNC Symbol;Acc:HGNC:26607]	protein_coding	52.2627	-2.21786	0.327534	48.5606	3.20234e-12	3.60567e-11
ENSMMUG00000045600	MAMU-B	uncharacterized protein LOC700391 precursor [Source:RefSeq peptide;Acc:NP_001041710]	protein_coding	136.027	-2.00175	0.202322	101.376	7.60782e-24	1.67606e-22
ENSMMUG00000045660	FAM83G	family with sequence similarity 83 member G [Source:HGNC Symbol;Acc:HGNC:32554]	protein_coding	72.9188	-5.163	0.497947	208.81	2.49756e-47	1.12404e-45
ENSMMUG00000045968			pseudogene	115.138	-2.46788	0.226387	128.441	8.98773e-30	2.49251e-28
ENSMMUG00000046055			protein_coding	18.5236	-7.40116	1.23438	72.9531	1.32768e-17	2.12537e-16
ENSMMUG00000046124	SLC2A3	solute carrier family 2 member 3 [Source:HGNC Symbol;Acc:HGNC:11007]	protein_coding	1207.98	-2.20643	0.0984903	487.238	5.68655e-108	7.99772e-106
ENSMMUG00000046292	LY6E	lymphocyte antigen 6 family member E [Source:HGNC Symbol;Acc:HGNC:6727]	protein_coding	527.907	-1.0981	0.111058	97.7655	4.70988e-23	9.95838e-22
ENSMMUG00000046364	BRINP1	BMP/retinoic acid-inducible neural-specific protein 1 precursor [Source:RefSeq peptide;Acc:NP_001247907]	protein_coding	33.4217	-4.52824	0.611985	91.1713	1.31756e-21	2.5878e-20
ENSMMUG00000046717			pseudogene	648.288	-1.27664	0.123788	104.97	1.24023e-24	2.83956e-23
ENSMMUG00000046871	IFNE	interferon epsilon [Source:HGNC Symbol;Acc:HGNC:18163]	protein_coding	62.6224	-2.30615	0.289232	68.9727	9.98372e-17	1.53129e-15
ENSMMUG00000047333			protein_coding	83.6073	-1.75358	0.236377	57.4586	3.45173e-14	4.47503e-13
ENSMMUG00000047391	SRXN1	sulfiredoxin-1 [Source:RefSeq peptide;Acc:NP_001181486]	protein_coding	925.911	-1.07488	0.102976	107.913	2.80848e-25	6.62264e-24
ENSMMUG00000047424	ATOH8	atonal bHLH transcription factor 8 [Source:HGNC Symbol;Acc:HGNC:24126]	protein_coding	193.135	-2.18888	0.181955	149.052	2.79318e-34	8.88852e-33
ENSMMUG00000047729	ITPR3	inositol 1,4,5-trisphosphate receptor type 3 [Source:HGNC Symbol;Acc:HGNC:6182]	protein_coding	511.202	-1.47237	0.12823	130.695	2.88706e-30	8.16464e-29
ENSMMUG00000047740			protein_coding	25.7862	-4.13307	0.628311	65.3143	6.38548e-16	9.36537e-15
ENSMMUG00000047800			protein_coding	283.209	-2.02387	0.148474	190.03	3.13109e-43	1.29451e-41
ENSMMUG00000047811	WNT2	Wnt family member 2 [Source:HGNC Symbol;Acc:HGNC:12780]	protein_coding	22.5203	-6.70624	1.2304	76.4059	2.30956e-18	3.81343e-17
ENSMMUG00000047873	IFI30	IFI30, lysosomal thiol reductase [Source:HGNC Symbol;Acc:HGNC:5398]	protein_coding	47.8942	-3.16462	0.385458	79.7729	4.20006e-19	7.21477e-18
ENSMMUG00000048076	TNFRSF10B	TNF receptor superfamily member 10b [Source:HGNC Symbol;Acc:HGNC:11905]	protein_coding	292.855	-2.05246	0.146907	199.945	2.14749e-45	9.37043e-44
ENSMMUG00000048296			protein_coding	961.319	-0.692202	0.0952412	52.663	3.95976e-13	4.76734e-12
ENSMMUG00000048355	IL11	interleukin 11 [Source:HGNC Symbol;Acc:HGNC:5966]	protein_coding	2479.74	-4.93118	0.105321	2291.04	0	0
ENSMMUG00000048560	H1F0	H1 histone family member 0 [Source:HGNC Symbol;Acc:HGNC:4714]	protein_coding	260.981	-1.11065	0.143453	60.2682	8.27729e-15	1.12014e-13
ENSMMUG00000048630	LIF	LIF, interleukin 6 family cytokine [Source:HGNC Symbol;Acc:HGNC:6596]	protein_coding	341.582	-1.51025	0.143095	111.362	4.92914e-26	1.21699e-24
ENSMMUG00000048806			protein_coding	93.7643	-2.29093	0.239527	98.4039	3.41181e-23	7.26255e-22
ENSMMUG00000048816	HAND2	heart and neural crest derivatives expressed 2 [Source:HGNC Symbol;Acc:HGNC:4808]	protein_coding	28.6462	-5.14247	0.783535	86.1748	1.64715e-20	3.05245e-19

## Sheet: AT0h vs. TT0h, TT UP
Ensembl_ID	GeneSymbol	Description	GeneType	baseMean	log2FoldChange	lfcSE	stat	pvalue	FDR
ENSMMUG00000000040	EGLN3	egl-9 family hypoxia inducible factor 3 [Source:HGNC Symbol;Acc:HGNC:14661]	protein_coding	164.457	2.82971	0.177211	277.874	2.18227e-62	1.1476e-60
ENSMMUG00000000063	PPFIA4	PTPRF interacting protein alpha 4 [Source:HGNC Symbol;Acc:HGNC:9248]	protein_coding	51.3472	4.86702	0.471517	177.851	1.42786e-40	4.55943e-39
ENSMMUG00000000073	CASS4	Cas scaffolding protein family member 4 [Source:HGNC Symbol;Acc:HGNC:15878]	protein_coding	22.9797	4.26328	0.60684	70.1439	5.51323e-17	7.31456e-16
ENSMMUG00000000245	ASPM	abnormal spindle-like microcephaly-associated protein homolog [Source:RefSeq peptide;Acc:NP_001098005]	protein_coding	51.7621	2.173	0.285748	60.3782	7.82744e-15	9.07732e-14
ENSMMUG00000000246	COBL	cordon-bleu WH2 repeat protein [Source:HGNC Symbol;Acc:HGNC:22199]	protein_coding	48.1804	3.48916	0.372	102.324	4.71328e-24	8.90883e-23
ENSMMUG00000000258	MCRIP1	MAPK regulated corepressor interacting protein 1 [Source:HGNC Symbol;Acc:HGNC:28007]	protein_coding	463.439	0.745762	0.0994507	56.2137	6.5007e-14	7.1044e-13
ENSMMUG00000000318	TNS2	tensin 2 [Source:HGNC Symbol;Acc:HGNC:19737]	protein_coding	197.358	2.17124	0.147133	226.988	2.70585e-51	1.11697e-49
ENSMMUG00000000323	ARHGAP4	Rho GTPase activating protein 4 [Source:HGNC Symbol;Acc:HGNC:674]	protein_coding	36.1182	5.3688	0.646249	133.061	8.76921e-31	2.13326e-29
ENSMMUG00000000327	FADS2	fatty acid desaturase 2 [Source:HGNC Symbol;Acc:HGNC:3575]	protein_coding	1240.3	1.2333	0.0695197	312.626	5.85159e-70	3.54522e-68
ENSMMUG00000000332	TGFBI	transforming growth factor beta induced [Source:HGNC Symbol;Acc:HGNC:11771]	protein_coding	3644.26	0.827862	0.0508842	262.779	4.25479e-59	2.09894e-57
ENSMMUG00000000368	TSPAN18	tetraspanin 18 [Source:HGNC Symbol;Acc:HGNC:20660]	protein_coding	70.9287	1.90508	0.237597	66.206	4.06171e-16	5.11211e-15
ENSMMUG00000000373	SLC2A1	solute carrier family 2 member 1 [Source:HGNC Symbol;Acc:HGNC:11005]	protein_coding	351.247	0.904328	0.106287	72.5565	1.6232e-17	2.22582e-16
ENSMMUG00000000376	BIN1	bridging integrator 1 [Source:HGNC Symbol;Acc:HGNC:1052]	protein_coding	361.438	1.90149	0.109824	305.937	1.67658e-68	9.93106e-67
ENSMMUG00000000387	FRMD4B	FERM domain containing 4B [Source:HGNC Symbol;Acc:HGNC:24886]	protein_coding	24.1579	2.99664	0.46325	47.2015	6.40498e-12	6.11853e-11
ENSMMUG00000000413	SLC7A7	solute carrier family 7 member 7 [Source:HGNC Symbol;Acc:HGNC:11065]	protein_coding	22.4407	3.60118	0.529863	57.5718	3.25869e-14	3.64123e-13
ENSMMUG00000000434	CDK2AP1	cyclin dependent kinase 2 associated protein 1 [Source:HGNC Symbol;Acc:HGNC:14002]	protein_coding	856.444	0.524306	0.0755918	48.1043	4.04144e-12	3.89572e-11
ENSMMUG00000000454			protein_coding	330.463	1.0556	0.10874	94.5996	2.33064e-22	4.04096e-21
ENSMMUG00000000500	FNDC1	fibronectin type III domain containing 1 [Source:HGNC Symbol;Acc:HGNC:21184]	protein_coding	608.783	2.14854	0.0972211	490.376	1.18014e-108	1.13966e-106
ENSMMUG00000000511	CARS	cysteinyl-tRNA synthetase [Source:HGNC Symbol;Acc:HGNC:1493]	protein_coding	359.296	1.01612	0.103897	95.9999	1.14892e-22	2.03409e-21
ENSMMUG00000000519	VGLL3	vestigial like family member 3 [Source:HGNC Symbol;Acc:HGNC:24327]	protein_coding	116.57	1.524	0.186363	67.6122	1.99031e-16	2.55961e-15
ENSMMUG00000000521	NTN4	netrin 4 [Source:HGNC Symbol;Acc:HGNC:13658]	protein_coding	432.377	2.02438	0.1045	382.306	3.91693e-85	2.84988e-83
ENSMMUG00000000554	ACAN	aggrecan [Source:HGNC Symbol;Acc:HGNC:319]	protein_coding	347.662	2.90172	0.133118	500.581	7.10623e-111	6.98954e-109
ENSMMUG00000000556	HAPLN3	hyaluronan and proteoglycan link protein 3 [Source:HGNC Symbol;Acc:HGNC:21446]	protein_coding	117.994	1.87372	0.188466	101.054	8.94886e-24	1.66968e-22
ENSMMUG00000000599	FAM234A	protein FAM234A [Source:RefSeq peptide;Acc:NP_001253283]	protein_coding	249.359	1.14256	0.127005	81.2327	2.00642e-19	3.05061e-18
ENSMMUG00000000623	P3H2	prolyl 3-hydroxylase 2 [Source:HGNC Symbol;Acc:HGNC:19317]	protein_coding	102.085	1.76719	0.206085	74.7097	5.45262e-18	7.66832e-17
ENSMMUG00000000653	STMN1	stathmin 1 [Source:HGNC Symbol;Acc:HGNC:6510]	protein_coding	209.815	1.84642	0.138846	181.312	2.50581e-41	8.1485e-40
ENSMMUG00000000690	CTNNAL1	catenin alpha like 1 [Source:HGNC Symbol;Acc:HGNC:2512]	protein_coding	211.58	1.24156	0.132819	88.1109	6.18854e-21	1.0011e-19
ENSMMUG00000000706	FLNB	filamin B [Source:HGNC Symbol;Acc:HGNC:3755]	protein_coding	2327.94	0.801892	0.0631781	160.022	1.11923e-36	3.20177e-35
ENSMMUG00000000749			protein_coding	63.8842	2.46263	0.261071	95.5209	1.46335e-22	2.57932e-21
ENSMMUG00000000758			protein_coding	307.112	1.95739	0.126238	243.435	7.00964e-55	3.12861e-53
ENSMMUG00000000796	KDELC2	KDEL motif containing 2 [Source:HGNC Symbol;Acc:HGNC:28496]	protein_coding	106.914	1.4077	0.185819	58.1583	2.41856e-14	2.72156e-13
ENSMMUG00000000838	AGRN	agrin [Source:HGNC Symbol;Acc:HGNC:329]	protein_coding	188.447	2.01179	0.158851	163.184	2.28078e-37	6.65603e-36
ENSMMUG00000000896	TGFB1I1	transforming growth factor beta 1 induced transcript 1 [Source:HGNC Symbol;Acc:HGNC:11767]	protein_coding	450.682	0.804466	0.103677	60.1497	8.7912e-15	1.01507e-13
ENSMMUG00000000938	LRRN1	leucine rich repeat neuronal 1 [Source:HGNC Symbol;Acc:HGNC:20980]	protein_coding	94.5953	4.80098	0.342023	321.064	8.49448e-72	5.37107e-70
ENSMMUG00000000962	H2AFV	H2A histone family member V [Source:HGNC Symbol;Acc:HGNC:20664]	protein_coding	273.55	0.895279	0.116329	59.4372	1.26261e-14	1.44946e-13
ENSMMUG00000000963	SDC2	syndecan 2 [Source:HGNC Symbol;Acc:HGNC:10659]	protein_coding	1259.32	1.73085	0.0685893	632.575	1.37679e-139	1.75502e-137
ENSMMUG00000000966	TPX2	TPX2, microtubule nucleation factor [Source:HGNC Symbol;Acc:HGNC:1249]	protein_coding	146.862	1.67264	0.171064	96.7993	7.67237e-23	1.37207e-21
ENSMMUG00000000969	FOXS1	forkhead box S1 [Source:HGNC Symbol;Acc:HGNC:3735]	protein_coding	28.4096	3.25099	0.463343	55.5705	9.01655e-14	9.7801e-13
ENSMMUG00000000980	YPEL3	yippee like 3 [Source:HGNC Symbol;Acc:HGNC:18327]	protein_coding	131.496	1.79377	0.17157	112.217	3.20338e-26	6.62892e-25
ENSMMUG00000000997	PERP	PERP, TP53 apoptosis effector [Source:HGNC Symbol;Acc:HGNC:17637]	protein_coding	68.5218	3.01906	0.283929	125.379	4.205e-29	9.66846e-28
ENSMMUG00000001008	SYNE2	spectrin repeat containing nuclear envelope protein 2 [Source:HGNC Symbol;Acc:HGNC:17084]	protein_coding	74.5152	2.25	0.239181	92.9728	5.30176e-22	9.05448e-21
ENSMMUG00000001043	PRUNE2	prune homolog 2 [Source:HGNC Symbol;Acc:HGNC:25209]	protein_coding	231.897	4.11624	0.296497	176.408	2.94948e-40	9.26962e-39
ENSMMUG00000001054	EEF1B2	elongation factor 1-beta [Source:RefSeq peptide;Acc:NP_001253314]	protein_coding	1480.62	0.435672	0.0626334	48.3607	3.54602e-12	3.43688e-11
ENSMMUG00000001062	EIF4B		protein_coding	886.112	0.527825	0.077557	46.2974	1.01598e-11	9.55077e-11
ENSMMUG00000001102	KCNE4	potassium voltage-gated channel subfamily E regulatory subunit 4 [Source:HGNC Symbol;Acc:HGNC:6244]	protein_coding	146.638	1.46464	0.158417	86.7777	1.21428e-20	1.93871e-19
ENSMMUG00000001131	DAP	death-associated protein 1 [Source:RefSeq peptide;Acc:NP_001244495]	protein_coding	351.505	0.898558	0.106322	71.6	2.63563e-17	3.57413e-16
ENSMMUG00000001132	CDKN2B	cyclin dependent kinase inhibitor 2B [Source:HGNC Symbol;Acc:HGNC:1788]	protein_coding	150.372	1.90554	0.164787	137.465	9.53917e-32	2.37495e-30
ENSMMUG00000001152	NUF2	NUF2, NDC80 kinetochore complex component [Source:HGNC Symbol;Acc:HGNC:14621]	protein_coding	35.1797	2.70328	0.368805	58.5492	1.98272e-14	2.24699e-13
ENSMMUG00000001276	JAG2	jagged 2 [Source:HGNC Symbol;Acc:HGNC:6189]	protein_coding	28.6792	4.25661	0.538233	90.1917	2.16164e-21	3.5767e-20
ENSMMUG00000001312	LMO7	LIM domain 7 [Source:HGNC Symbol;Acc:HGNC:6646]	protein_coding	772.571	1.83297	0.0806372	519.614	5.13576e-115	5.24572e-113
ENSMMUG00000001328	ALDH3A1	aldehyde dehydrogenase 3 family member A1 [Source:HGNC Symbol;Acc:HGNC:405]	protein_coding	752.419	1.84308	0.0853232	466.539	1.81486e-103	1.68128e-101
ENSMMUG00000001348	ERBB2	erb-b2 receptor tyrosine kinase 2 [Source:HGNC Symbol;Acc:HGNC:3430]	protein_coding	321.084	0.818316	0.108584	56.945	4.48182e-14	4.96615e-13
ENSMMUG00000001357	TSPAN11	tetraspanin 11 [Source:HGNC Symbol;Acc:HGNC:30795]	protein_coding	65.8431	1.67461	0.241302	49.1491	2.37227e-12	2.33044e-11
ENSMMUG00000001389	IRX3	iroquois homeobox 3 [Source:HGNC Symbol;Acc:HGNC:14360]	protein_coding	274.796	1.96534	0.13124	227.897	1.71358e-51	7.12904e-50
ENSMMUG00000001420	MFAP2	microfibril associated protein 2 [Source:HGNC Symbol;Acc:HGNC:7033]	protein_coding	81.0862	2.88074	0.248562	149.217	2.57064e-34	6.90736e-33
ENSMMUG00000001427	MYH14	myosin heavy chain 14 [Source:HGNC Symbol;Acc:HGNC:23212]	protein_coding	49.1836	5.22992	0.533562	176.052	3.52834e-40	1.10453e-38
ENSMMUG00000001466	SGCA	sarcoglycan alpha [Source:HGNC Symbol;Acc:HGNC:10805]	protein_coding	40.6364	4.07551	0.438528	116.964	2.92388e-27	6.31289e-26
ENSMMUG00000001467	COL1A1	collagen type I alpha 1 chain [Source:HGNC Symbol;Acc:HGNC:2197]	protein_coding	95292.3	1.69412	0.0403395	1673.65	0	0
ENSMMUG00000001473	CNN1	calponin 1 [Source:HGNC Symbol;Acc:HGNC:2155]	protein_coding	294.623	3.27973	0.14343	595.77	1.39238e-131	1.69361e-129
ENSMMUG00000001479	LAMC2	laminin subunit gamma 2 [Source:HGNC Symbol;Acc:HGNC:6493]	protein_coding	1262.44	0.743504	0.067315	121.699	2.68639e-28	5.97834e-27
ENSMMUG00000001511	KIF20A	kinesin family member 20A [Source:HGNC Symbol;Acc:HGNC:9787]	protein_coding	116.795	2.91101	0.210287	212.107	4.76616e-48	1.84779e-46
ENSMMUG00000001516	TRAM1	translocation associated membrane protein 1 [Source:HGNC Symbol;Acc:HGNC:20568]	protein_coding	1451.24	1.52029	0.0671629	506.796	3.15724e-112	3.14421e-110
ENSMMUG00000001522			protein_coding	358.941	3.75303	0.145682	785.93	6.18308e-173	1.05937e-170
ENSMMUG00000001547	ZNF106	zinc finger protein 106 [Source:HGNC Symbol;Acc:HGNC:12886]	protein_coding	560.286	1.05969	0.101519	108.483	2.10657e-25	4.21684e-24
ENSMMUG00000001582	LAPTM4A	lysosomal protein transmembrane 4 alpha [Source:HGNC Symbol;Acc:HGNC:6924]	protein_coding	1429.76	0.805372	0.062423	166.042	5.41536e-38	1.60986e-36
ENSMMUG00000001587	TPM1	tropomyosin 1 [Source:HGNC Symbol;Acc:HGNC:12010]	protein_coding	2850.3	2.55713	0.0562153	2010.73	0	0
ENSMMUG00000001604	GPX8	glutathione peroxidase 8 (putative) [Source:HGNC Symbol;Acc:HGNC:33100]	protein_coding	295.326	0.865116	0.112979	58.818	1.72949e-14	1.9656e-13
ENSMMUG00000001616	PADI2	peptidyl arginine deiminase 2 [Source:HGNC Symbol;Acc:HGNC:18341]	protein_coding	237.813	8.38039	0.655015	986.933	1.24318e-216	2.82982e-214
ENSMMUG00000001690	CNN3	calponin 3 [Source:HGNC Symbol;Acc:HGNC:2157]	protein_coding	1041.74	1.85996	0.0731189	646.313	1.41566e-142	1.87976e-140
ENSMMUG00000001697	C2orf40	chromosome 2 open reading frame 40 [Source:HGNC Symbol;Acc:HGNC:24642]	protein_coding	18.8279	7.90233	1.23473	87.7464	7.44069e-21	1.2e-19
ENSMMUG00000001740	SLCO3A1	solute carrier organic anion transporter family member 3A1 [Source:HGNC Symbol;Acc:HGNC:10952]	protein_coding	59.485	2.0059	0.262182	60.5169	7.2949e-15	8.47826e-14
ENSMMUG00000001790	EVPL	envoplakin [Source:HGNC Symbol;Acc:HGNC:3503]	protein_coding	17.6508	3.84756	0.638506	46.2951	1.01718e-11	9.5535e-11
ENSMMUG00000001810	GREM1	Gremlin-1 [Source:UniProtKB/Swiss-Prot;Acc:Q8WNY1]	protein_coding	2575.94	0.369097	0.0524736	49.4438	2.04135e-12	2.02282e-11
ENSMMUG00000001836	ISLR	immunoglobulin superfamily containing leucine rich repeat [Source:HGNC Symbol;Acc:HGNC:6133]	protein_coding	148.065	1.5477	0.173945	79.7253	4.30253e-19	6.43724e-18
ENSMMUG00000001850	SPARC	secreted protein acidic and cysteine rich [Source:HGNC Symbol;Acc:HGNC:11219]	protein_coding	20321.6	1.36716	0.0429862	980.081	3.83695e-215	8.61097e-213
ENSMMUG00000001923	LMOD1	leiomodin 1 [Source:HGNC Symbol;Acc:HGNC:6647]	protein_coding	100.061	4.34305	0.29711	307.878	6.33155e-69	3.77854e-67
ENSMMUG00000001941	CXXC5	CXXC finger protein 5 [Source:HGNC Symbol;Acc:HGNC:26943]	protein_coding	202.982	1.37069	0.136042	102.653	3.99348e-24	7.56625e-23
ENSMMUG00000001990	CAP2	adenylyl cyclase-associated protein 2 [Source:RefSeq peptide;Acc:NP_001253461]	protein_coding	120.166	2.41872	0.196544	159.588	1.39224e-36	3.9685e-35
ENSMMUG00000002038	CEMIP	cell migration inducing hyaluronan binding protein [Source:HGNC Symbol;Acc:HGNC:29213]	protein_coding	2717.06	0.935912	0.0761207	149.296	2.47092e-34	6.66188e-33
ENSMMUG00000002041	ADGRD1	adhesion G protein-coupled receptor D1 [Source:HGNC Symbol;Acc:HGNC:19893]	protein_coding	171.809	2.66854	0.177005	239.514	5.01871e-54	2.19693e-52
ENSMMUG00000002057	RRM2	ribonucleotide reductase regulatory subunit M2 [Source:HGNC Symbol;Acc:HGNC:10452]	protein_coding	381.956	1.20346	0.101744	140.655	1.91415e-32	4.86446e-31
ENSMMUG00000002058	TAGLN	transgelin [Source:HGNC Symbol;Acc:HGNC:11553]	protein_coding	5848.15	1.9389	0.0503519	1417.93	2.66E-310	1.11637e-307
ENSMMUG00000002158	SPINT2	kunitz-type protease inhibitor 2 precursor [Source:RefSeq peptide;Acc:NP_001181272]	protein_coding	223.982	0.972096	0.138664	49.2012	2.31015e-12	2.27221e-11
ENSMMUG00000002163	KRT8	keratin 8 [Source:HGNC Symbol;Acc:HGNC:6446]	protein_coding	233.142	8.08597	0.600409	923.546	7.46833e-203	1.58667e-200
ENSMMUG00000002167	MRC2	mannose receptor C type 2 [Source:HGNC Symbol;Acc:HGNC:16875]	protein_coding	1118.31	0.914571	0.0689787	175.324	5.08791e-40	1.58033e-38
ENSMMUG00000002224	PSIP1	PC4 and SFRS1 interacting protein 1 [Source:HGNC Symbol;Acc:HGNC:9527]	protein_coding	260.438	1.37037	0.124884	121.306	3.27537e-28	7.27889e-27
ENSMMUG00000002227	ENAH	ENAH, actin regulator [Source:HGNC Symbol;Acc:HGNC:18271]	protein_coding	433.486	0.83873	0.10131	68.5623	1.2293e-16	1.59769e-15
ENSMMUG00000002234	FBLN7	fibulin 7 [Source:HGNC Symbol;Acc:HGNC:26740]	protein_coding	82.9012	2.67711	0.240218	134.765	3.7157e-31	9.10862e-30
ENSMMUG00000002235	IGF1	insulin like growth factor 1 [Source:HGNC Symbol;Acc:HGNC:5464]	protein_coding	80.4172	2.79333	0.245995	141.983	9.80817e-33	2.51664e-31
ENSMMUG00000002295	CRABP2	cellular retinoic acid binding protein 2 [Source:HGNC Symbol;Acc:HGNC:2339]	protein_coding	58.4933	2.11802	0.265227	66.5234	3.45773e-16	4.37266e-15
ENSMMUG00000002321	SLC24A3	solute carrier family 24 member 3 [Source:HGNC Symbol;Acc:HGNC:10977]	protein_coding	76.8917	1.57183	0.219356	52.3257	4.70185e-13	4.87122e-12
ENSMMUG00000002370	ITGA6	integrin alpha-6 precursor [Source:RefSeq peptide;Acc:NP_001245046]	protein_coding	180.443	1.99737	0.159788	159.496	1.45809e-36	4.1488e-35
ENSMMUG00000002371	MYO1C	myosin IC [Source:HGNC Symbol;Acc:HGNC:7597]	protein_coding	1013.27	0.629635	0.070832	78.9631	6.32818e-19	9.39731e-18
ENSMMUG00000002389	HSPB6	heat shock protein family B (small) member 6 [Source:HGNC Symbol;Acc:HGNC:26511]	protein_coding	567.476	1.37127	0.0884075	241.376	1.97088e-54	8.72333e-53
ENSMMUG00000002399	SCRG1	stimulator of chondrogenesis 1 [Source:HGNC Symbol;Acc:HGNC:17036]	protein_coding	22.5	3.73111	0.551138	57.3333	3.67881e-14	4.10204e-13
ENSMMUG00000002422	AEBP1	AE binding protein 1 [Source:HGNC Symbol;Acc:HGNC:303]	protein_coding	1221.06	0.791926	0.0680068	135.234	2.93481e-31	7.2277e-30
ENSMMUG00000002424	FBLN1	fibulin 1 [Source:HGNC Symbol;Acc:HGNC:3600]	protein_coding	549.843	1.808	0.0914597	395.329	5.72413e-88	4.30228e-86
ENSMMUG00000002468	KRT5	keratin 5 [Source:HGNC Symbol;Acc:HGNC:6442]	protein_coding	1576.09	3.94881	0.0797915	2692.93	0	0
ENSMMUG00000002494	ACTN3	actinin alpha 3 (gene/pseudogene) [Source:HGNC Symbol;Acc:HGNC:165]	protein_coding	65.4958	4.71064	0.404887	210.264	1.20277e-47	4.58491e-46
ENSMMUG00000002496	CTSF	cathepsin F [Source:HGNC Symbol;Acc:HGNC:2531]	protein_coding	165.35	1.15121	0.150122	59.184	1.43594e-14	1.64369e-13
ENSMMUG00000002528	EIF2D	eukaryotic translation initiation factor 2D [Source:HGNC Symbol;Acc:HGNC:6583]	protein_coding	158.425	1.16018	0.153809	57.2502	3.83749e-14	4.26704e-13
ENSMMUG00000002564	FRAS1	Fraser extracellular matrix complex subunit 1 [Source:HGNC Symbol;Acc:HGNC:19185]	protein_coding	20.8381	7.0785	1.22664	92.2654	7.57974e-22	1.28076e-20
ENSMMUG00000002595	COL14A1	collagen type XIV alpha 1 chain [Source:HGNC Symbol;Acc:HGNC:2191]	protein_coding	553.362	2.29515	0.104877	480.988	1.30224e-106	1.23511e-104
ENSMMUG00000002612	SOD3	superoxide dismutase 3 [Source:HGNC Symbol;Acc:HGNC:11181]	protein_coding	309.962	1.45683	0.119492	149.339	2.41748e-34	6.52883e-33
ENSMMUG00000002621	IQGAP3	IQ motif containing GTPase activating protein 3 [Source:HGNC Symbol;Acc:HGNC:20669]	protein_coding	96.5292	2.60144	0.222524	146.554	9.82461e-34	2.60909e-32
ENSMMUG00000002676			protein_coding	2406.48	0.514722	0.0597369	74.0542	7.60008e-18	1.06321e-16
ENSMMUG00000002678	ITGB6	integrin subunit beta 6 [Source:HGNC Symbol;Acc:HGNC:6161]	protein_coding	54.4089	8.46843	1.1976	247.995	7.10485e-56	3.2625e-54
ENSMMUG00000002737	FGL2	fibrinogen like 2 [Source:HGNC Symbol;Acc:HGNC:3696]	protein_coding	73.368	2.00029	0.238426	72.6002	1.58765e-17	2.17895e-16
ENSMMUG00000002739	PDGFB	platelet derived growth factor subunit B [Source:HGNC Symbol;Acc:HGNC:8800]	protein_coding	31.2356	3.02959	0.410386	61.6044	4.19888e-15	4.99291e-14
ENSMMUG00000002751	WFDC2	WAP four-disulfide core domain 2 [Source:HGNC Symbol;Acc:HGNC:15939]	protein_coding	44.2536	8.16972	1.20129	203.585	3.44775e-46	1.24291e-44
ENSMMUG00000002797	JDP2	Jun dimerization protein 2 [Source:HGNC Symbol;Acc:HGNC:17546]	protein_coding	221.963	2.26758	0.14766	243.47	6.88841e-55	3.08314e-53
ENSMMUG00000002806	SLC9A3R2	SLC9A3 regulator 2 [Source:HGNC Symbol;Acc:HGNC:11076]	protein_coding	114.544	2.13685	0.197442	121.12	3.59765e-28	7.96181e-27
ENSMMUG00000002808	TSC2	TSC complex subunit 2 [Source:HGNC Symbol;Acc:HGNC:12363]	protein_coding	314.741	0.879557	0.11323	60.4475	7.55686e-15	8.76992e-14
ENSMMUG00000002848	RPS14		protein_coding	3333.14	0.826673	0.0572229	207.01	6.16808e-47	2.29631e-45
ENSMMUG00000002861	TMEM45A	transmembrane protein 45A [Source:RefSeq peptide;Acc:NP_001252957]	protein_coding	202.946	1.5557	0.139246	126.534	2.34904e-29	5.4562e-28
ENSMMUG00000002865	ABI3BP	ABI family member 3 binding protein [Source:HGNC Symbol;Acc:HGNC:17265]	protein_coding	1069.37	1.02715	0.0712776	206.937	6.40017e-47	2.37717e-45
ENSMMUG00000002868			protein_coding	623.82	1.35543	0.0838094	262.523	4.83718e-59	2.37888e-57
ENSMMUG00000002873	ITGBL1	integrin subunit beta like 1 [Source:HGNC Symbol;Acc:HGNC:6164]	protein_coding	409.032	1.85114	0.106607	305.201	2.4243e-68	1.41497e-66
ENSMMUG00000002897	RYR1	ryanodine receptor 1 [Source:HGNC Symbol;Acc:HGNC:10483]	protein_coding	22.4738	3.73572	0.547281	59.0376	1.54685e-14	1.76684e-13
ENSMMUG00000002913	TLE2	transducin like enhancer of split 2 [Source:HGNC Symbol;Acc:HGNC:11838]	protein_coding	234.601	1.0822	0.132391	67.0212	2.68605e-16	3.42945e-15
ENSMMUG00000002925	FSTL1	follistatin like 1 [Source:HGNC Symbol;Acc:HGNC:3972]	protein_coding	5973.99	1.23708	0.0464949	694.43	4.86362e-153	7.2427e-151
ENSMMUG00000002936	GMPR	guanosine monophosphate reductase [Source:HGNC Symbol;Acc:HGNC:4376]	protein_coding	35.8964	2.39742	0.347435	50.6658	1.09513e-12	1.10793e-11
ENSMMUG00000002943	QARS	glutaminyl-tRNA synthetase [Source:HGNC Symbol;Acc:HGNC:9751]	protein_coding	468.53	1.32311	0.0960458	190.513	2.45726e-43	8.4202e-42
ENSMMUG00000002952	LAMB2	laminin subunit beta-2 precursor [Source:RefSeq peptide;Acc:NP_001181397]	protein_coding	1392.59	1.00132	0.0629851	251.803	1.0504e-56	4.93718e-55
ENSMMUG00000003014	PLAC9	placenta specific 9 [Source:HGNC Symbol;Acc:HGNC:19255]	protein_coding	389.237	1.0217	0.101838	100.922	9.5695e-24	1.78131e-22
ENSMMUG00000003015	TMEM254	transmembrane protein 254 [Source:HGNC Symbol;Acc:HGNC:25804]	protein_coding	77.56	1.52806	0.223949	47.1892	6.44539e-12	6.15343e-11
ENSMMUG00000003024			protein_coding	69.1777	1.89369	0.238515	64.987	7.53933e-16	9.42209e-15
ENSMMUG00000003061	CCDC80	coiled-coil domain containing 80 [Source:HGNC Symbol;Acc:HGNC:30649]	protein_coding	2488.05	2.5041	0.0577344	1840.72	0	0
ENSMMUG00000003074	PLXNB1	plexin B1 [Source:HGNC Symbol;Acc:HGNC:9103]	protein_coding	181.056	2.6254	0.172104	244.317	4.50149e-55	2.02618e-53
ENSMMUG00000003118	ADCY7	adenylate cyclase 7 [Source:HGNC Symbol;Acc:HGNC:238]	protein_coding	489.153	0.913021	0.094874	92.6581	6.21549e-22	1.05923e-20
ENSMMUG00000003135	TPD52L1	tumor protein D53 [Source:RefSeq peptide;Acc:NP_001244559]	protein_coding	30.8789	4.2302	0.520897	92.514	6.68494e-22	1.13559e-20
ENSMMUG00000003139	ARHGEF17	Rho guanine nucleotide exchange factor 17 [Source:HGNC Symbol;Acc:HGNC:21726]	protein_coding	246.062	1.12797	0.125217	81.5684	1.69297e-19	2.58141e-18
ENSMMUG00000003143	THBS4	thrombospondin 4 [Source:HGNC Symbol;Acc:HGNC:11788]	protein_coding	437.753	4.66274	0.159697	1210.93	2.56631e-265	8.34523e-263
ENSMMUG00000003149	CDC20	cell division cycle 20 [Source:HGNC Symbol;Acc:HGNC:1723]	protein_coding	166.351	2.0362	0.157484	173.132	1.5319e-39	4.69408e-38
ENSMMUG00000003187			protein_coding	144.869	2.15585	0.173781	159.718	1.30378e-36	3.72301e-35
ENSMMUG00000003204	ADGRA2	adhesion G protein-coupled receptor A2 [Source:HGNC Symbol;Acc:HGNC:17849]	protein_coding	255.795	1.56772	0.134812	135.76	2.25173e-31	5.57127e-30
ENSMMUG00000003238	A2M	alpha-2-macroglobulin [Source:HGNC Symbol;Acc:HGNC:7]	protein_coding	929.206	2.23988	0.081774	750.223	3.58853e-165	5.77571e-163
ENSMMUG00000003273	BCAM	basal cell adhesion molecule (Lutheran blood group) [Source:HGNC Symbol;Acc:HGNC:6722]	protein_coding	67.9961	3.90027	0.327877	183.383	8.84784e-42	2.90683e-40
ENSMMUG00000003288	GPT2	glutamic--pyruvic transaminase 2 [Source:HGNC Symbol;Acc:HGNC:18062]	protein_coding	182.886	1.66626	0.146116	132.538	1.14105e-30	2.76315e-29
ENSMMUG00000003292	SLC38A10	solute carrier family 38 member 10 [Source:HGNC Symbol;Acc:HGNC:28237]	protein_coding	649.585	1.02258	0.0815044	157.586	3.81084e-36	1.07854e-34
ENSMMUG00000003295	RPS4X	40S ribosomal protein S4, X isoform [Source:RefSeq peptide;Acc:NP_001252551]	protein_coding	1960.44	0.800409	0.0588886	183.915	6.7704e-42	2.23816e-40
ENSMMUG00000003301	ADAMTS15	ADAM metallopeptidase with thrombospondin type 1 motif 15 [Source:HGNC Symbol;Acc:HGNC:16305]	protein_coding	278.539	3.74365	0.159975	671.528	4.64748e-148	6.61187e-146
ENSMMUG00000003304	EPHB3	EPH receptor B3 [Source:HGNC Symbol;Acc:HGNC:3394]	protein_coding	20.9692	3.78136	0.568388	57.0961	4.15037e-14	4.60529e-13
ENSMMUG00000003314	AQP3	aquaporin 3 (Gill blood group) [Source:HGNC Symbol;Acc:HGNC:636]	protein_coding	36.6943	2.47566	0.361307	49.4365	2.04896e-12	2.02783e-11
ENSMMUG00000003334	MYO18B	myosin XVIIIB [Source:HGNC Symbol;Acc:HGNC:18150]	protein_coding	85.9769	6.41435	0.572921	346.028	3.10587e-77	2.10591e-75
ENSMMUG00000003335	LSP1	lymphocyte-specific protein 1 [Source:HGNC Symbol;Acc:HGNC:6707]	protein_coding	392.515	0.821512	0.103656	62.8624	2.21665e-15	2.67172e-14
ENSMMUG00000003356	TNC	tenascin C [Source:HGNC Symbol;Acc:HGNC:5318]	protein_coding	4523.5	2.46058	0.0542747	1942.4	0	0
ENSMMUG00000003357	SREBF2	sterol regulatory element binding transcription factor 2 [Source:HGNC Symbol;Acc:HGNC:11290]	protein_coding	781.291	0.968362	0.076492	160.238	1.00402e-36	2.87867e-35
ENSMMUG00000003372	SRPK3	SRSF protein kinase 3 [Source:HGNC Symbol;Acc:HGNC:11402]	protein_coding	45.1481	5.46639	0.591893	173.449	1.30591e-39	4.01706e-38
ENSMMUG00000003377	PDZD4	PDZ domain containing 4 [Source:HGNC Symbol;Acc:HGNC:21167]	protein_coding	28.2993	2.92071	0.432019	50.2906	1.32583e-12	1.33369e-11
ENSMMUG00000003379	L1CAM	L1 cell adhesion molecule [Source:HGNC Symbol;Acc:HGNC:6470]	protein_coding	120.124	4.44541	0.283927	345.294	4.48597e-77	3.02879e-75
ENSMMUG00000003383	NXPH3	neurexophilin 3 [Source:HGNC Symbol;Acc:HGNC:8077]	protein_coding	36.756	2.91665	0.37133	68.7353	1.12609e-16	1.46835e-15
ENSMMUG00000003390	PRR11	proline rich 11 [Source:HGNC Symbol;Acc:HGNC:25619]	protein_coding	146.048	1.50879	0.163904	85.7771	2.01401e-20	3.18697e-19
ENSMMUG00000003456	GPC4	glypican-4 precursor [Source:RefSeq peptide;Acc:NP_001252670]	protein_coding	119.546	1.94201	0.186676	111.292	5.1078e-26	1.04746e-24
ENSMMUG00000003525			protein_coding	38.1865	2.29705	0.339721	47.9265	4.42504e-12	4.2552e-11
ENSMMUG00000003541	B3GALNT1	beta-1,3-N-acetylgalactosaminyltransferase 1 (globoside blood group) [Source:HGNC Symbol;Acc:HGNC:918]	protein_coding	40.3337	2.32337	0.326154	53.635	2.41417e-13	2.54582e-12
ENSMMUG00000003567	DLGAP5	DLG associated protein 5 [Source:HGNC Symbol;Acc:HGNC:16864]	protein_coding	52.8701	2.98451	0.320257	96.2853	9.94654e-23	1.7649e-21
ENSMMUG00000003578	RPS23	ribosomal protein S23 [Source:HGNC Symbol;Acc:HGNC:10410]	protein_coding	1835.44	0.493105	0.0705702	48.7058	2.97384e-12	2.90172e-11
ENSMMUG00000003582	MXRA8	matrix remodeling associated 8 [Source:HGNC Symbol;Acc:HGNC:7542]	protein_coding	1174.33	0.559932	0.0718797	60.5931	7.01785e-15	8.16819e-14
ENSMMUG00000003591	PLEKHA2	pleckstrin homology domain containing A2 [Source:HGNC Symbol;Acc:HGNC:14336]	protein_coding	51.8826	2.82796	0.306942	94.0352	3.09961e-22	5.34516e-21
ENSMMUG00000003604	RACK1	receptor for activated C kinase 1 [Source:HGNC Symbol;Acc:HGNC:4399]	protein_coding	3007.18	0.558971	0.0552253	102.123	5.21743e-24	9.8384e-23
ENSMMUG00000003618	CHID1	chitinase domain containing 1 [Source:HGNC Symbol;Acc:HGNC:28474]	protein_coding	283.628	0.854481	0.114403	55.972	7.35119e-14	8.01189e-13
ENSMMUG00000003726	PTPN13	protein tyrosine phosphatase, non-receptor type 13 [Source:HGNC Symbol;Acc:HGNC:9646]	protein_coding	104.166	2.35113	0.209643	131.925	1.55383e-30	3.75133e-29
ENSMMUG00000003744	SLC44A2	solute carrier family 44 member 2 [Source:HGNC Symbol;Acc:HGNC:17292]	protein_coding	446	1.80388	0.102457	313.207	4.37098e-70	2.65829e-68
ENSMMUG00000003749	NT5C2	5'-nucleotidase, cytosolic II [Source:HGNC Symbol;Acc:HGNC:8022]	protein_coding	200.252	1.60812	0.142546	129.04	6.64527e-30	1.56868e-28
ENSMMUG00000003799	FNBP1	formin binding protein 1 [Source:HGNC Symbol;Acc:HGNC:17069]	protein_coding	211.746	1.07992	0.13239	66.903	2.85202e-16	3.63263e-15
ENSMMUG00000003823	MAP4	microtubule-associated protein 4 isoform 1 [Source:RefSeq peptide;Acc:NP_001264869]	protein_coding	2161.65	0.630299	0.0564872	124.161	7.7695e-29	1.76101e-27
ENSMMUG00000003867			protein_coding	3637.11	0.595651	0.0632876	88.1354	6.11231e-21	9.89772e-20
ENSMMUG00000003873	IFITM10	interferon induced transmembrane protein 10 [Source:HGNC Symbol;Acc:HGNC:40022]	protein_coding	42.6342	4.86005	0.515762	148.619	3.47344e-34	9.2862e-33
ENSMMUG00000003874	CTSD		protein_coding	1973.33	1.48859	0.0598067	611.351	5.68749e-135	7.13578e-133
ENSMMUG00000003902	THBS3	thrombospondin 3 [Source:HGNC Symbol;Acc:HGNC:11787]	protein_coding	245.601	1.11731	0.124384	81.1231	2.12085e-19	3.22151e-18
ENSMMUG00000003904	NUCB1	nucleobindin 1 [Source:HGNC Symbol;Acc:HGNC:8043]	protein_coding	877.927	0.667977	0.0733898	82.8158	9.00694e-20	1.38932e-18
ENSMMUG00000004026	ITGA11	integrin subunit alpha 11 [Source:HGNC Symbol;Acc:HGNC:6136]	protein_coding	2183.85	2.64555	0.0669496	1507.43	0	0
ENSMMUG00000004046	TYMS	thymidylate synthase [Source:RefSeq peptide;Acc:NP_001182436]	protein_coding	208.583	1.11745	0.142686	61.5077	4.41008e-15	5.22844e-14
ENSMMUG00000004094			protein_coding	158.371	1.29787	0.162301	64.261	1.08982e-15	1.34406e-14
ENSMMUG00000004103	COL11A1	collagen type XI alpha 1 chain [Source:HGNC Symbol;Acc:HGNC:2186]	protein_coding	797.645	3.55624	0.103136	1273.61	6.14933e-279	2.22689e-276
ENSMMUG00000004124	HSPB1	heat shock protein family B (small) member 1 [Source:HGNC Symbol;Acc:HGNC:5246]	protein_coding	1196.47	0.565535	0.0701624	64.8761	7.97599e-16	9.92886e-15
ENSMMUG00000004173	PFKL	phosphofructokinase, liver type [Source:HGNC Symbol;Acc:HGNC:8876]	protein_coding	986.209	0.614679	0.0718349	73.1645	1.19281e-17	1.65271e-16
ENSMMUG00000004179	LIMS2	LIM and senescent cell antigen-like-containing domain protein 2 [Source:RefSeq peptide;Acc:NP_001252623]	protein_coding	336.46	2.71437	0.127651	477.23	8.55914e-106	8.02243e-104
ENSMMUG00000004212	KREMEN2	kringle containing transmembrane protein 2 [Source:HGNC Symbol;Acc:HGNC:18797]	protein_coding	12.0398	6.27798	1.26006	50.7903	1.02781e-12	1.04313e-11
ENSMMUG00000004214	PKMYT1	protein kinase, membrane associated tyrosine/threonine 1 [Source:HGNC Symbol;Acc:HGNC:29650]	protein_coding	71.7233	1.8842	0.23524	66.0017	4.50528e-16	5.66591e-15
ENSMMUG00000004321	LAMA3	laminin subunit alpha 3 [Source:HGNC Symbol;Acc:HGNC:6483]	protein_coding	176.595	4.51517	0.234959	545.067	1.49007e-120	1.6488e-118
ENSMMUG00000004339	RAB15	RAB15, member RAS oncogene family [Source:HGNC Symbol;Acc:HGNC:20150]	protein_coding	36.1072	2.69504	0.359002	61.7729	3.85442e-15	4.59016e-14
ENSMMUG00000004442	WFDC1	WAP four-disulfide core domain 1 [Source:HGNC Symbol;Acc:HGNC:15466]	protein_coding	97.669	2.09863	0.215476	97.4105	5.63463e-23	1.01449e-21
ENSMMUG00000004472	COL18A1	collagen type XVIII alpha 1 chain [Source:HGNC Symbol;Acc:HGNC:2195]	protein_coding	430.293	1.30505	0.104287	156.664	6.06215e-36	1.70963e-34
ENSMMUG00000004485	LHFPL6	LHFPL tetraspan subfamily member 6 [Source:HGNC Symbol;Acc:HGNC:6586]	protein_coding	60.1228	1.89159	0.255705	56.4554	5.74866e-14	6.30848e-13
ENSMMUG00000004490	IFI16	gamma-interferon-inducible protein 16 [Source:RefSeq peptide;Acc:NP_001248590]	protein_coding	597.98	0.748686	0.088038	72.3142	1.83522e-17	2.51223e-16
ENSMMUG00000004502	RPL23		protein_coding	1782.55	0.489809	0.0615345	63.2686	1.80352e-15	2.18701e-14
ENSMMUG00000004597	SYNPO2L	synaptopodin 2 like [Source:HGNC Symbol;Acc:HGNC:23532]	protein_coding	144.394	4.06741	0.234515	399.732	6.29771e-89	4.82441e-87
ENSMMUG00000004600	RCAN1	regulator of calcineurin 1 [Source:HGNC Symbol;Acc:HGNC:3040]	protein_coding	653.791	1.51213	0.0873395	299.64	3.94627e-67	2.23772e-65
ENSMMUG00000004625	PGGHG	protein-glucosylgalactosylhydroxylysine glucosidase [Source:HGNC Symbol;Acc:HGNC:26210]	protein_coding	56.3978	2.95888	0.313209	97.6326	5.03672e-23	9.09922e-22
ENSMMUG00000004628	IARS	isoleucyl-tRNA synthetase [Source:HGNC Symbol;Acc:HGNC:5330]	protein_coding	1325.76	1.18655	0.0656495	324.993	1.18394e-72	7.57623e-71
ENSMMUG00000004634	OGN	osteoglycin [Source:HGNC Symbol;Acc:HGNC:8126]	protein_coding	68.3548	2.59777	0.280817	89.4014	3.22305e-21	5.28354e-20
ENSMMUG00000004638	ASPN	asporin [Source:HGNC Symbol;Acc:HGNC:14872]	protein_coding	380.011	2.87618	0.120781	611.32	5.77666e-135	7.19104e-133
ENSMMUG00000004663	COLEC12	collectin subfamily member 12 [Source:HGNC Symbol;Acc:HGNC:16016]	protein_coding	45.8494	1.95756	0.290667	47.0709	6.84646e-12	6.52461e-11
ENSMMUG00000004675	SMTN	smoothelin [Source:HGNC Symbol;Acc:HGNC:11126]	protein_coding	469.48	1.03041	0.0962626	114.706	9.12602e-27	1.92857e-25
ENSMMUG00000004683	DAG1	dystroglycan 1 [Source:HGNC Symbol;Acc:HGNC:2666]	protein_coding	702.274	0.806859	0.0784886	105.733	8.43706e-25	1.64952e-23
ENSMMUG00000004688	NCAM1	neural cell adhesion molecule 1 [Source:HGNC Symbol;Acc:HGNC:7656]	protein_coding	390.028	2.23923	0.10947	432.931	3.7407e-96	3.20453e-94
ENSMMUG00000004719	GARS	glycyl-tRNA synthetase [Source:HGNC Symbol;Acc:HGNC:4162]	protein_coding	1498.48	0.791488	0.0643699	150.65	1.25014e-34	3.39348e-33
ENSMMUG00000004764	MCAM	melanoma cell adhesion molecule [Source:HGNC Symbol;Acc:HGNC:6934]	protein_coding	138.517	3.68669	0.222674	335.722	5.45186e-75	3.58967e-73
ENSMMUG00000004838	TNNI2	troponin I2, fast skeletal type [Source:HGNC Symbol;Acc:HGNC:11946]	protein_coding	32.0622	8.67059	1.21118	151.191	9.52205e-35	2.59802e-33
ENSMMUG00000004852	EEF1A1	eukaryotic translation elongation factor 1 alpha 1 [Source:HGNC Symbol;Acc:HGNC:3189]	protein_coding	25355.3	0.608581	0.0433999	195.32	2.19315e-44	7.64677e-43
ENSMMUG00000004913	ELMSAN1	ELM2 and SANT domain-containing protein 1 [Source:RefSeq peptide;Acc:NP_001244855]	protein_coding	241.152	0.953615	0.123685	59.6997	1.10491e-14	1.27117e-13
ENSMMUG00000004919	FGFR4	fibroblast growth factor receptor 4 [Source:HGNC Symbol;Acc:HGNC:3691]	protein_coding	26.3094	5.92148	0.886545	106.297	6.34568e-25	1.2483e-23
ENSMMUG00000005042	RABL6	RAB, member RAS oncogene family like 6 [Source:HGNC Symbol;Acc:HGNC:24703]	protein_coding	714.208	0.555458	0.0784727	50.1355	1.43484e-12	1.43791e-11
ENSMMUG00000005092	ARHGEF2	Rho/Rac guanine nucleotide exchange factor 2 [Source:HGNC Symbol;Acc:HGNC:682]	protein_coding	995.809	1.03815	0.0744614	193.662	5.04741e-44	1.75601e-42
ENSMMUG00000005098	PEBP1	phosphatidylethanolamine-binding protein 1 [Source:RefSeq peptide;Acc:NP_001233128]	protein_coding	561.341	0.923843	0.0961805	92.075	8.34515e-22	1.40711e-20
ENSMMUG00000005109	PRC1	protein regulator of cytokinesis 1 [Source:HGNC Symbol;Acc:HGNC:9341]	protein_coding	188.239	2.27138	0.151792	235.076	4.66082e-53	1.98571e-51
ENSMMUG00000005113	PPP2R3B	protein phosphatase 2 regulatory subunit B''beta [Source:HGNC Symbol;Acc:HGNC:13417]	protein_coding	36.0091	2.78853	0.365337	64.3656	1.03345e-15	1.27553e-14
ENSMMUG00000005141	RPL7	ribosomal protein L7 [Source:HGNC Symbol;Acc:HGNC:10363]	protein_coding	2857.27	0.554481	0.0551171	100.904	9.65622e-24	1.79536e-22
ENSMMUG00000005170	UNC45B	unc-45 myosin chaperone B [Source:HGNC Symbol;Acc:HGNC:14304]	protein_coding	30.2521	7.61892	1.21121	138.208	6.56274e-32	1.65199e-30
ENSMMUG00000005177	PLK2	polo like kinase 2 [Source:HGNC Symbol;Acc:HGNC:19699]	protein_coding	312.116	0.902845	0.109011	68.8445	1.06542e-16	1.39151e-15
ENSMMUG00000005189	P3H3	prolyl 3-hydroxylase 3 [Source:HGNC Symbol;Acc:HGNC:19318]	protein_coding	298.467	0.868386	0.117217	54.9744	1.22113e-13	1.31292e-12
ENSMMUG00000005214	MYL6B	myosin light chain 6B [Source:HGNC Symbol;Acc:HGNC:29823]	protein_coding	2391.3	0.859407	0.0599463	204.053	2.72476e-46	9.86736e-45
ENSMMUG00000005225	GJA1	gap junction protein alpha 1 [Source:HGNC Symbol;Acc:HGNC:4274]	protein_coding	4556.15	0.902151	0.0480619	349.061	6.78709e-78	4.64144e-76
ENSMMUG00000005287	LHX8	LIM homeobox 8 [Source:HGNC Symbol;Acc:HGNC:28838]	protein_coding	62.2454	7.76781	1.04011	280.023	7.42362e-63	3.9694e-61
ENSMMUG00000005298	MAN2B2	mannosidase alpha class 2B member 2 [Source:HGNC Symbol;Acc:HGNC:29623]	protein_coding	154.616	1.05672	0.155668	46.3046	1.01226e-11	9.52145e-11
ENSMMUG00000005376	TBCD	tubulin folding cofactor D [Source:HGNC Symbol;Acc:HGNC:11581]	protein_coding	342.732	0.795844	0.109208	53.1731	3.05415e-13	3.19742e-12
ENSMMUG00000005393	ACSL3	acyl-CoA synthetase long chain family member 3 [Source:HGNC Symbol;Acc:HGNC:3570]	protein_coding	356.165	0.803843	0.109896	53.5414	2.53203e-13	2.66834e-12
ENSMMUG00000005414	NDST1	N-deacetylase and N-sulfotransferase 1 [Source:HGNC Symbol;Acc:HGNC:7680]	protein_coding	510.293	1.12553	0.101306	123.019	1.38104e-28	3.09936e-27
ENSMMUG00000005430	NR2F2	nuclear receptor subfamily 2 group F member 2 [Source:HGNC Symbol;Acc:HGNC:7976]	protein_coding	140.327	2.14063	0.173613	158.223	2.76685e-36	7.85864e-35
ENSMMUG00000005431	SLC25A1	tricarboxylate transport protein, mitochondrial [Source:RefSeq peptide;Acc:NP_001253635]	protein_coding	258.569	0.863428	0.118764	53.0544	3.24442e-13	3.38772e-12
ENSMMUG00000005492	TMEM25	transmembrane protein 25 [Source:HGNC Symbol;Acc:HGNC:25890]	protein_coding	31.6452	3.33798	0.426359	72.7495	1.47192e-17	2.02781e-16
ENSMMUG00000005494	RPL10	60S ribosomal protein L10 [Source:RefSeq peptide;Acc:NP_001180488]	protein_coding	4143.38	0.802245	0.0609737	171.544	3.4038e-39	1.03702e-37
ENSMMUG00000005520	CDH11	cadherin 11 [Source:HGNC Symbol;Acc:HGNC:1750]	protein_coding	751.498	2.93557	0.093411	1030.11	5.11069e-226	1.2926e-223
ENSMMUG00000005553			protein_coding	149.88	1.15804	0.161867	51.4213	7.45263e-13	7.64158e-12
ENSMMUG00000005598	SLC25A23	solute carrier family 25 member 23 [Source:HGNC Symbol;Acc:HGNC:19375]	protein_coding	47.7432	2.29478	0.297276	63.0508	2.01448e-15	2.43911e-14
ENSMMUG00000005613	STAT1	signal transducer and activator of transcription 1 [Source:HGNC Symbol;Acc:HGNC:11362]	protein_coding	1698.15	1.68384	0.0628132	709.66	2.37203e-156	3.63423e-154
ENSMMUG00000005618	TNNC1	troponin C1, slow skeletal and cardiac type [Source:HGNC Symbol;Acc:HGNC:11943]	protein_coding	204.55	6.47388	0.381554	752.493	1.1516e-165	1.89171e-163
ENSMMUG00000005645	NUCKS1	nuclear ubiquitous casein and cyclin-dependent kinase substrate 1 [Source:RefSeq peptide;Acc:NP_001253410]	protein_coding	519.677	0.808037	0.0937146	74.3186	6.64754e-18	9.32411e-17
ENSMMUG00000005670	RPS6KA2	ribosomal protein S6 kinase A2 [Source:HGNC Symbol;Acc:HGNC:10431]	protein_coding	275.936	1.6971	0.123212	192.473	9.17228e-44	3.1772e-42
ENSMMUG00000005681	DHRS3	dehydrogenase/reductase 3 [Source:HGNC Symbol;Acc:HGNC:17693]	protein_coding	101.11	2.4289	0.220121	127.16	1.714e-29	3.987e-28
ENSMMUG00000005689	PRDX2	peroxiredoxin-2 [Source:RefSeq peptide;Acc:NP_001248186]	protein_coding	148.045	1.21337	0.158422	59.1159	1.48656e-14	1.70042e-13
ENSMMUG00000005736	PCSK9	Proprotein convertase subtilisin/kexin type 9 [Source:UniProtKB/Swiss-Prot;Acc:A8T666]	protein_coding	31.1886	3.57049	0.452118	76.2015	2.56144e-18	3.68025e-17
ENSMMUG00000005797	ALDH1L2	aldehyde dehydrogenase 1 family member L2 [Source:HGNC Symbol;Acc:HGNC:26777]	protein_coding	154.892	1.53927	0.15932	94.6368	2.28728e-22	3.97009e-21
ENSMMUG00000005812	SORT1	sortilin 1 [Source:HGNC Symbol;Acc:HGNC:11186]	protein_coding	145.862	3.09995	0.196625	278.457	1.62902e-62	8.65228e-61
ENSMMUG00000005947			protein_coding	57.9134	4.35458	0.392519	176.945	2.2519e-40	7.14775e-39
ENSMMUG00000005964	CMAH	cytidine monophosphate-N-acetylneuraminic acid hydroxylase [Source:RefSeq peptide;Acc:NP_001028028]	protein_coding	89.0288	3.79522	0.286172	217.264	3.57418e-49	1.42734e-47
ENSMMUG00000005980			protein_coding	365.812	1.13329	0.10394	119.413	8.50444e-28	1.8614e-26
ENSMMUG00000006018	SPAG5	sperm associated antigen 5 [Source:HGNC Symbol;Acc:HGNC:13452]	protein_coding	76.1492	1.7979	0.231565	61.5395	4.33959e-15	5.15253e-14
ENSMMUG00000006101	MYH9	myosin heavy chain 9 [Source:HGNC Symbol;Acc:HGNC:7579]	protein_coding	14894.4	0.50534	0.0480745	110.004	9.78167e-26	1.99056e-24
ENSMMUG00000006169	TNNT1	troponin T1, slow skeletal type [Source:HGNC Symbol;Acc:HGNC:11948]	protein_coding	236.435	6.8791	0.401622	925.801	2.41569e-203	5.20157e-201
ENSMMUG00000006186	TFAP2A	transcription factor AP-2 alpha [Source:HGNC Symbol;Acc:HGNC:11742]	protein_coding	20.9215	5.15499	0.799405	75.2626	4.12091e-18	5.84706e-17
ENSMMUG00000006222	ITM2C	integral membrane protein 2C [Source:HGNC Symbol;Acc:HGNC:6175]	protein_coding	315.517	1.34882	0.114433	139.808	2.93165e-32	7.403e-31
ENSMMUG00000006225	CTNNBIP1	calsyntenin 1 [Source:HGNC Symbol;Acc:HGNC:17447]	protein_coding	1661.5	0.661845	0.059332	124.188	7.66183e-29	1.73908e-27
ENSMMUG00000006233	ADD3	adducin 3 [Source:HGNC Symbol;Acc:HGNC:245]	protein_coding	221.688	0.933	0.13279	49.4914	1.99244e-12	1.97804e-11
ENSMMUG00000006237	CPZ	carboxypeptidase Z [Source:HGNC Symbol;Acc:HGNC:2333]	protein_coding	206.887	1.28666	0.134539	92.3092	7.41371e-22	1.25537e-20
ENSMMUG00000006253	ADCY6	adenylate cyclase 6 [Source:HGNC Symbol;Acc:HGNC:237]	protein_coding	216.276	1.17191	0.145192	65.1624	6.8974e-16	8.62662e-15
ENSMMUG00000006265	NES	nestin [Source:HGNC Symbol;Acc:HGNC:7756]	protein_coding	1055.69	5.10722	0.121265	2443.06	0	0
ENSMMUG00000006324	FUOM	fucose mutarotase [Source:HGNC Symbol;Acc:HGNC:24733]	protein_coding	33.6965	2.90421	0.3851	63.6078	1.51827e-15	1.85096e-14
ENSMMUG00000006400	MYOD1	myogenic differentiation 1 [Source:HGNC Symbol;Acc:HGNC:7611]	protein_coding	119.364	5.28527	0.348401	425.977	1.22057e-94	1.01825e-92
ENSMMUG00000006430	AIG1	androgen induced 1 [Source:HGNC Symbol;Acc:HGNC:21607]	protein_coding	109.626	1.66237	0.19489	73.7178	9.01221e-18	1.25525e-16
ENSMMUG00000006432	PXK	PX domain containing serine/threonine kinase like [Source:HGNC Symbol;Acc:HGNC:23326]	protein_coding	135.087	1.22208	0.167744	53.4632	2.63486e-13	2.77304e-12
ENSMMUG00000006442	KCNB1	potassium voltage-gated channel subfamily B member 1 [Source:HGNC Symbol;Acc:HGNC:6231]	protein_coding	34.5752	5.30985	0.65134	124.294	7.2627e-29	1.65556e-27
ENSMMUG00000006511	COMP	cartilage oligomeric matrix protein [Source:HGNC Symbol;Acc:HGNC:2227]	protein_coding	668.681	6.06771	0.188684	2177.15	0	0
ENSMMUG00000006527	CALD1	caldesmon 1 [Source:HGNC Symbol;Acc:HGNC:1441]	protein_coding	1474.61	1.67862	0.0663725	632.493	1.43398e-139	1.81341e-137
ENSMMUG00000006576	PBXIP1	PBX homeobox interacting protein 1 [Source:HGNC Symbol;Acc:HGNC:21199]	protein_coding	506.245	1.57603	0.0984032	256.999	7.73835e-58	3.73645e-56
ENSMMUG00000006598	EEF1G		protein_coding	3692.42	0.783227	0.0536535	211.578	6.21732e-48	2.40453e-46
ENSMMUG00000006617	LBH	protein LBH [Source:RefSeq peptide;Acc:NP_001181204]	protein_coding	149.571	1.48688	0.163945	83.0685	7.92575e-20	1.22611e-18
ENSMMUG00000006618	BTBD2	BTB domain containing 2 [Source:HGNC Symbol;Acc:HGNC:15504]	protein_coding	249.078	1.12044	0.132147	72.0075	2.14383e-17	2.91965e-16
ENSMMUG00000006632	ANKRD1	ankyrin repeat domain 1 [Source:HGNC Symbol;Acc:HGNC:15819]	protein_coding	1066.94	2.61085	0.080648	1051.23	1.31302e-230	3.37446e-228
ENSMMUG00000006687	SMARCD3	SWI/SNF related, matrix associated, actin dependent regulator of chromatin, subfamily d, member 3 [Source:HGNC Symbol;Acc:HGNC:11108]	protein_coding	91.5578	2.79373	0.23819	148.835	3.11676e-34	8.34663e-33
ENSMMUG00000006867	MYPN	myopalladin [Source:HGNC Symbol;Acc:HGNC:23246]	protein_coding	31.8323	4.9583	0.614032	111.424	4.77735e-26	9.80958e-25
ENSMMUG00000007027	ACTC1	actin, alpha, cardiac muscle 1 [Source:HGNC Symbol;Acc:HGNC:143]	protein_coding	752.434	7.27162	0.258498	2470.16	0	0
ENSMMUG00000007047	CYB5R1	cytochrome b5 reductase 1 [Source:HGNC Symbol;Acc:HGNC:13397]	protein_coding	139.786	1.90973	0.173396	124.273	7.34308e-29	1.6715e-27
ENSMMUG00000007155	MAF1	MAF1 homolog, negative regulator of RNA polymerase III [Source:HGNC Symbol;Acc:HGNC:24966]	protein_coding	335.098	0.873084	0.110187	62.8871	2.189e-15	2.64239e-14
ENSMMUG00000007176	DYSF	dysferlin [Source:HGNC Symbol;Acc:HGNC:3097]	protein_coding	38.8705	3.01071	0.364003	77.471	1.34683e-18	1.97064e-17
ENSMMUG00000007183	TMEM59	transmembrane protein 59 precursor [Source:RefSeq peptide;Acc:NP_001253133]	protein_coding	649.022	0.547818	0.0803865	46.4858	9.22839e-12	8.71121e-11
ENSMMUG00000007192	FRY	FRY microtubule binding protein [Source:HGNC Symbol;Acc:HGNC:20367]	protein_coding	81.5854	2.18314	0.231363	92.5338	6.61838e-22	1.12548e-20
ENSMMUG00000007209	GPER1	G-protein coupled estrogen receptor 1 [Source:UniProtKB/Swiss-Prot;Acc:F7EQ49]	protein_coding	37.1823	2.89541	0.372787	66.6062	3.31538e-16	4.19597e-15
ENSMMUG00000007284	SUN2	Sad1 and UNC84 domain containing 2 [Source:HGNC Symbol;Acc:HGNC:14210]	protein_coding	565.405	0.958717	0.102155	87.7139	7.56406e-21	1.21866e-19
ENSMMUG00000007293	RAB34	RAB34, member RAS oncogene family [Source:HGNC Symbol;Acc:HGNC:16519]	protein_coding	300.526	0.92925	0.11228	68.731	1.12852e-16	1.4703e-15
ENSMMUG00000007305	PDE5A	phosphodiesterase 5A [Source:HGNC Symbol;Acc:HGNC:8784]	protein_coding	148.476	4.31343	0.247327	417.233	9.76369e-93	7.8573e-91
ENSMMUG00000007332	SULT1A3	sulfotransferase 1A3/1A4 [Source:RefSeq peptide;Acc:NP_001181769]	protein_coding	39.8161	2.4673	0.334982	57.9854	2.64074e-14	2.96321e-13
ENSMMUG00000007338	TXNIP	thioredoxin interacting protein [Source:HGNC Symbol;Acc:HGNC:16952]	protein_coding	571.015	0.978496	0.0873774	125.485	3.98607e-29	9.17832e-28
ENSMMUG00000007345	MAGED2	MAGE family member D2 [Source:HGNC Symbol;Acc:HGNC:16353]	protein_coding	570.244	0.797257	0.0988958	64.8152	8.22607e-16	1.02242e-14
ENSMMUG00000007390	IL20RB	interleukin 20 receptor subunit beta [Source:HGNC Symbol;Acc:HGNC:6004]	protein_coding	27.8971	3.69697	0.487695	72.2263	1.91879e-17	2.61987e-16
ENSMMUG00000007428	GAS6	growth arrest specific 6 [Source:HGNC Symbol;Acc:HGNC:4168]	protein_coding	1344.21	1.23847	0.0757302	264.274	2.00851e-59	1.00011e-57
ENSMMUG00000007480	ZNF395	zinc finger protein 395 [Source:HGNC Symbol;Acc:HGNC:18737]	protein_coding	84.7305	1.85323	0.223382	70.2753	5.15796e-17	6.86035e-16
ENSMMUG00000007481	OBSL1	obscurin like 1 [Source:HGNC Symbol;Acc:HGNC:29092]	protein_coding	147.492	2.48465	0.177032	209.393	1.86354e-47	7.01979e-46
ENSMMUG00000007549	RPS11	ribosomal protein S11 [Source:HGNC Symbol;Acc:HGNC:10384]	protein_coding	2328.32	0.559597	0.0610797	83.6839	5.80559e-20	9.04265e-19
ENSMMUG00000007551	RPL13A	ribosomal protein L13a [Source:HGNC Symbol;Acc:HGNC:10304]	protein_coding	4710.06	0.82193	0.0528121	240.054	3.82809e-54	1.68035e-52
ENSMMUG00000007604	PODN	podocan [Source:HGNC Symbol;Acc:HGNC:23174]	protein_coding	131.588	1.72298	0.175727	97.8325	4.55304e-23	8.26256e-22
ENSMMUG00000007675	SERPINH1	serpin family H member 1 [Source:HGNC Symbol;Acc:HGNC:1546]	protein_coding	4710.94	0.729708	0.0478331	231.27	3.15067e-52	1.32812e-50
ENSMMUG00000007758	EPB41L2	erythrocyte membrane protein band 4.1 like 2 [Source:HGNC Symbol;Acc:HGNC:3379]	protein_coding	309.643	1.34871	0.114322	140.141	2.47947e-32	6.27109e-31
ENSMMUG00000007796	FXYD6	FXYD domain-containing ion transport regulator 6 precursor [Source:RefSeq peptide;Acc:NP_001247784]	protein_coding	178.139	1.14794	0.155159	54.8854	1.27765e-13	1.37184e-12
ENSMMUG00000007799	LASP1	LIM and SH3 protein 1 [Source:HGNC Symbol;Acc:HGNC:6513]	protein_coding	2107.16	0.401448	0.0567374	50.0234	1.5192e-12	1.51768e-11
ENSMMUG00000007811	PACSIN1	protein kinase C and casein kinase substrate in neurons 1 [Source:HGNC Symbol;Acc:HGNC:8570]	protein_coding	15.2948	6.62773	1.24209	66.7964	3.01054e-16	3.82231e-15
ENSMMUG00000007820	CCDC3	coiled-coil domain-containing protein 3 precursor [Source:RefSeq peptide;Acc:NP_001180684]	protein_coding	37.2993	2.60558	0.345563	62.0535	3.3426e-15	3.99353e-14
ENSMMUG00000007844	PAM	peptidylglycine alpha-amidating monooxygenase [Source:HGNC Symbol;Acc:HGNC:8596]	protein_coding	909.307	0.648426	0.0717483	81.6685	1.6094e-19	2.4587e-18
ENSMMUG00000007870			protein_coding	16.4553	6.73396	1.24018	70.782	3.98963e-17	5.34208e-16
ENSMMUG00000007922	FHL1	four and a half LIM domains 1 [Source:HGNC Symbol;Acc:HGNC:3702]	protein_coding	767.355	2.98022	0.0906359	1145.35	4.59976e-251	1.35727e-248
ENSMMUG00000008018	AKNA	AT-hook transcription factor [Source:HGNC Symbol;Acc:HGNC:24108]	protein_coding	60.3193	2.24716	0.263745	76.4864	2.2173e-18	3.20023e-17
ENSMMUG00000008036	MAN1B1	mannosidase alpha class 1B member 1 [Source:HGNC Symbol;Acc:HGNC:6823]	protein_coding	606.863	0.666085	0.0905802	54.0435	1.96101e-13	2.08312e-12
ENSMMUG00000008055	SMYD1	SET and MYND domain containing 1 [Source:HGNC Symbol;Acc:HGNC:20986]	protein_coding	26.2937	8.38456	1.21618	127.268	1.62282e-29	3.78042e-28
ENSMMUG00000008058	BARX1	BARX homeobox 1 [Source:HGNC Symbol;Acc:HGNC:955]	protein_coding	113.726	7.31273	0.663765	479.231	3.14075e-106	2.96123e-104
ENSMMUG00000008078			protein_coding	28.0732	6.01214	0.882596	114.048	1.27198e-26	2.67738e-25
ENSMMUG00000008101	SPATS2L	spermatogenesis associated serine rich 2 like [Source:HGNC Symbol;Acc:HGNC:24574]	protein_coding	208.451	1.03885	0.133364	60.998	5.71319e-15	6.70354e-14
ENSMMUG00000008120	CRYBG1	crystallin beta-gamma domain containing 1 [Source:HGNC Symbol;Acc:HGNC:356]	protein_coding	54.2197	1.86782	0.266843	50.5419	1.16645e-12	1.17784e-11
ENSMMUG00000008162	FGFBP1	fibroblast growth factor binding protein 1 [Source:HGNC Symbol;Acc:HGNC:19695]	protein_coding	9.97063	6.98599	1.27688	47.4516	5.63792e-12	5.39547e-11
ENSMMUG00000008203	RHOJ	ras homolog family member J [Source:HGNC Symbol;Acc:HGNC:688]	protein_coding	75.4732	2.63474	0.259258	109.901	1.03003e-25	2.09076e-24
ENSMMUG00000008218	ADAMTSL4	ADAMTS like 4 [Source:HGNC Symbol;Acc:HGNC:19706]	protein_coding	122.365	1.78986	0.180758	100.325	1.29335e-23	2.39353e-22
ENSMMUG00000008247			protein_coding	408.504	1.22613	0.105594	134.942	3.39959e-31	8.34654e-30
ENSMMUG00000008324	PODNL1	podocan like 1 [Source:HGNC Symbol;Acc:HGNC:26275]	protein_coding	63.6569	2.29837	0.263073	80.2249	3.34136e-19	5.03701e-18
ENSMMUG00000008343	MAMDC2	MAM domain containing 2 [Source:HGNC Symbol;Acc:HGNC:23673]	protein_coding	60.9457	4.69042	0.412746	206.106	9.71664e-47	3.58391e-45
ENSMMUG00000008420	RSPO1	R-spondin 1 [Source:HGNC Symbol;Acc:HGNC:21679]	protein_coding	30.8381	4.52721	0.554753	102.734	3.8334e-24	7.2716e-23
ENSMMUG00000008447	FBLN5	fibulin-5 precursor [Source:RefSeq peptide;Acc:NP_001247463]	protein_coding	156.215	1.24773	0.155176	65.1706	6.86879e-16	8.59758e-15
ENSMMUG00000008475	AJUBA	ajuba LIM protein [Source:HGNC Symbol;Acc:HGNC:20250]	protein_coding	319.609	1.69413	0.117542	209.914	1.43425e-47	5.44127e-46
ENSMMUG00000008538	MFAP4	microfibril associated protein 4 [Source:HGNC Symbol;Acc:HGNC:7035]	protein_coding	99.6677	3.86445	0.269246	264.412	1.87472e-59	9.36422e-58
ENSMMUG00000008547	FAM198B	family with sequence similarity 198 member B [Source:HGNC Symbol;Acc:HGNC:25312]	protein_coding	51.0746	3.07424	0.324238	101.856	5.96965e-24	1.11906e-22
ENSMMUG00000008553	RPL9	60S ribosomal protein L9 [Source:RefSeq peptide;Acc:NP_001180487]	protein_coding	1718.9	0.470824	0.0624783	56.712	5.04558e-14	5.56375e-13
ENSMMUG00000008615	NEB	nebulin [Source:HGNC Symbol;Acc:HGNC:7720]	protein_coding	96.025	4.58955	0.33449	264.056	2.24118e-59	1.11249e-57
ENSMMUG00000008628	LMOD3	leiomodin 3 [Source:HGNC Symbol;Acc:HGNC:6649]	protein_coding	20.1452	8.00042	1.22704	97.8304	4.55805e-23	8.26256e-22
ENSMMUG00000008634	BDNF	brain derived neurotrophic factor [Source:HGNC Symbol;Acc:HGNC:1033]	protein_coding	42.8224	2.81756	0.35629	67.0079	2.7042e-16	3.44986e-15
ENSMMUG00000008639	TP53	Cellular tumor antigen p53 [Source:UniProtKB/Swiss-Prot;Acc:P56424]	protein_coding	209.873	1.34799	0.135903	99.2358	2.2416e-23	4.10549e-22
ENSMMUG00000008651	FIBP	FGF1 intracellular binding protein [Source:HGNC Symbol;Acc:HGNC:3705]	protein_coding	251.791	0.974466	0.126392	59.6036	1.16025e-14	1.33387e-13
ENSMMUG00000008702	SYNPO2	synaptopodin 2 [Source:HGNC Symbol;Acc:HGNC:17732]	protein_coding	207.412	2.16357	0.162283	179.656	5.7603e-41	1.86554e-39
ENSMMUG00000008710	PCDH1	protocadherin 1 [Source:HGNC Symbol;Acc:HGNC:8655]	protein_coding	65.3386	1.7596	0.24925	50.8695	9.87157e-13	1.00379e-11
ENSMMUG00000008713	MYBPH	myosin binding protein H [Source:HGNC Symbol;Acc:HGNC:7552]	protein_coding	22.8395	5.71884	0.895574	90.328	2.0178e-21	3.34467e-20
ENSMMUG00000008714	ADORA1	adenosine A1 receptor [Source:HGNC Symbol;Acc:HGNC:262]	protein_coding	40.5567	5.30745	0.597577	151.416	8.50186e-35	2.32764e-33
ENSMMUG00000008722	EPRS	glutamyl-prolyl-tRNA synthetase [Source:HGNC Symbol;Acc:HGNC:3418]	protein_coding	922.876	0.528513	0.073957	51.0591	8.9625e-13	9.14853e-12
ENSMMUG00000008723	JAM2	junctional adhesion molecule 2 [Source:HGNC Symbol;Acc:HGNC:14686]	protein_coding	175.322	1.89806	0.154479	154.631	1.68549e-35	4.70344e-34
ENSMMUG00000008770	UGP2	UTP--glucose-1-phosphate uridylyltransferase [Source:RefSeq peptide;Acc:NP_001248447]	protein_coding	1329.54	0.523504	0.0681981	58.8501	1.70157e-14	1.93525e-13
ENSMMUG00000008776	PRDX6	peroxiredoxin 6 [Source:HGNC Symbol;Acc:HGNC:16753]	protein_coding	1469.13	0.658576	0.0674606	95.0435	1.86249e-22	3.24692e-21
ENSMMUG00000008778	PVALB	parvalbumin [Source:HGNC Symbol;Acc:HGNC:9704]	protein_coding	16.8417	6.76767	1.23632	74.2112	7.01904e-18	9.83602e-17
ENSMMUG00000008784	LITAF	lipopolysaccharide induced TNF factor [Source:HGNC Symbol;Acc:HGNC:16841]	protein_coding	331.086	1.75167	0.11799	222.468	2.61802e-50	1.06689e-48
ENSMMUG00000008818	SMARCA1	SWI/SNF related, matrix associated, actin dependent regulator of chromatin, subfamily a, member 1 [Source:HGNC Symbol;Acc:HGNC:11097]	protein_coding	138.214	1.12573	0.163668	47.6104	5.19932e-12	4.98472e-11
ENSMMUG00000008836	DDOST	dolichyl-diphosphooligosaccharide--protein glycosyltransferase non-catalytic subunit [Source:HGNC Symbol;Acc:HGNC:2728]	protein_coding	1241.65	0.492759	0.0696086	50.0589	1.49202e-12	1.4924e-11
ENSMMUG00000008848	NEURL1B	neuralized E3 ubiquitin protein ligase 1B [Source:HGNC Symbol;Acc:HGNC:35422]	protein_coding	16.9995	5.86899	1.0859	68.3731	1.35312e-16	1.75575e-15
ENSMMUG00000008923	THY1	Thy-1 cell surface antigen [Source:HGNC Symbol;Acc:HGNC:11801]	protein_coding	302.799	3.10339	0.138956	552.435	3.71747e-122	4.201e-120
ENSMMUG00000008934	MARCKS	myristoylated alanine rich protein kinase C substrate [Source:HGNC Symbol;Acc:HGNC:6759]	protein_coding	1069.31	1.25959	0.0696854	325.739	8.14451e-73	5.23285e-71
ENSMMUG00000008941	TOP2A	DNA topoisomerase II alpha [Source:HGNC Symbol;Acc:HGNC:11989]	protein_coding	321.708	2.90766	0.132389	520.435	3.40363e-115	3.52166e-113
ENSMMUG00000009010	CRTAP	cartilage associated protein [Source:HGNC Symbol;Acc:HGNC:2379]	protein_coding	342.141	0.864941	0.105546	67.3401	2.28481e-16	2.92419e-15
ENSMMUG00000009019	RPS3	ribosomal protein S3 [Source:HGNC Symbol;Acc:HGNC:10420]	protein_coding	3918.07	0.644795	0.0554557	134.474	4.30257e-31	1.05311e-29
ENSMMUG00000009038			protein_coding	195.766	6.71057	0.421906	687.568	1.51057e-151	2.22864e-149
ENSMMUG00000009047			protein_coding	21.7338	4.37296	0.648801	64.4294	1.00055e-15	1.23684e-14
ENSMMUG00000009092			protein_coding	24.5544	8.28602	1.21937	118.035	1.70349e-27	3.69801e-26
ENSMMUG00000009116	TENM2	teneurin transmembrane protein 2 [Source:HGNC Symbol;Acc:HGNC:29943]	protein_coding	36.2778	4.94409	0.570982	129.282	5.88386e-30	1.39307e-28
ENSMMUG00000009117	HTRA1	serine protease HTRA1 precursor [Source:RefSeq peptide;Acc:NP_001245105]	protein_coding	3496.41	0.531118	0.0515913	105.675	8.68787e-25	1.69648e-23
ENSMMUG00000009157	RPLP0		protein_coding	6273.38	0.520624	0.0509918	103.832	2.20263e-24	4.21836e-23
ENSMMUG00000009289			protein_coding	57.0503	4.10645	0.370263	169.715	8.53998e-39	2.57233e-37
ENSMMUG00000009327	SPTAN1	spectrin alpha, non-erythrocytic 1 [Source:HGNC Symbol;Acc:HGNC:11273]	protein_coding	1718.54	0.534495	0.0662926	64.8574	8.0519e-16	1.00155e-14
ENSMMUG00000009330	DDR2	discoidin domain receptor tyrosine kinase 2 [Source:HGNC Symbol;Acc:HGNC:2731]	protein_coding	763.428	1.21871	0.087721	191.883	1.23431e-43	4.26625e-42
ENSMMUG00000009341	ACTA2		protein_coding	2651.57	4.29725	0.0773998	3065.36	0	0
ENSMMUG00000009358	MEGF6	multiple EGF like domains 6 [Source:HGNC Symbol;Acc:HGNC:3232]	protein_coding	33.2285	2.77005	0.391748	54.2102	1.80148e-13	1.91621e-12
ENSMMUG00000009384	IGFBP4	insulin like growth factor binding protein 4 [Source:HGNC Symbol;Acc:HGNC:5473]	protein_coding	3787.34	1.84492	0.0528154	1181.75	5.65508e-259	1.73285e-256
ENSMMUG00000009386	TNS4	tensin 4 [Source:HGNC Symbol;Acc:HGNC:24352]	protein_coding	12.8557	7.35236	1.25432	61.911	3.59344e-15	4.28577e-14
ENSMMUG00000009394	SESN3	sestrin 3 [Source:HGNC Symbol;Acc:HGNC:23060]	protein_coding	112.569	2.98153	0.226494	188.116	8.19692e-43	2.76131e-41
ENSMMUG00000009441	ABHD4	abhydrolase domain-containing protein 4 [Source:RefSeq peptide;Acc:NP_001247685]	protein_coding	191.935	1.56879	0.144076	120.193	5.7383e-28	1.26116e-26
ENSMMUG00000009457	CALCOCO1	calcium binding and coiled-coil domain 1 [Source:HGNC Symbol;Acc:HGNC:29306]	protein_coding	276.342	0.971622	0.118981	66.8958	2.86244e-16	3.64298e-15
ENSMMUG00000009472	ARHGEF10	Rho guanine nucleotide exchange factor 10 [Source:HGNC Symbol;Acc:HGNC:14103]	protein_coding	267.668	0.862895	0.12397	48.5401	3.23596e-12	3.14593e-11
ENSMMUG00000009498	RAPSN	receptor associated protein of the synapse [Source:HGNC Symbol;Acc:HGNC:9863]	protein_coding	74.9001	4.81949	0.386757	253.295	4.96676e-57	2.35537e-55
ENSMMUG00000009499	MEST	mesoderm-specific transcript homolog protein [Source:RefSeq peptide;Acc:NP_001247871]	protein_coding	83.9355	4.26994	0.324428	236.986	1.78644e-53	7.71415e-52
ENSMMUG00000009584	NEO1	neogenin precursor [Source:RefSeq peptide;Acc:NP_001248429]	protein_coding	490.092	1.7042	0.0981018	303.724	5.08636e-68	2.90488e-66
ENSMMUG00000009587	FKBP8	FK506 binding protein 8 [Source:HGNC Symbol;Acc:HGNC:3724]	protein_coding	1005.31	0.76716	0.0746548	105.353	1.02219e-24	1.99115e-23
ENSMMUG00000009700	CAV3	caveolin 3 [Source:HGNC Symbol;Acc:HGNC:1529]	protein_coding	11.9847	5.36456	1.11279	46.272	1.02923e-11	9.64125e-11
ENSMMUG00000009739	MTHFD2	methylenetetrahydrofolate dehydrogenase (NADP+ dependent) 2, methenyltetrahydrofolate cyclohydrolase [Source:HGNC Symbol;Acc:HGNC:7434]	protein_coding	303.044	1.01008	0.114119	78.5744	7.70425e-19	1.13772e-17
ENSMMUG00000009763	MYH8	myosin heavy chain 8 [Source:HGNC Symbol;Acc:HGNC:7578]	protein_coding	72.5729	5.80105	0.517905	275.613	6.78511e-62	3.53314e-60
ENSMMUG00000009774	MYH1	myosin-1 [Source:RefSeq peptide;Acc:NP_001182222]	protein_coding	111.6	4.98343	0.332224	379.141	1.9146e-84	1.38669e-82
ENSMMUG00000009778	MYH2	myosin heavy chain 2 [Source:HGNC Symbol;Acc:HGNC:7572]	protein_coding	57.6904	8.55286	1.19597	267.271	4.46448e-60	2.25832e-58
ENSMMUG00000009787	RCN3	reticulocalbin 3 [Source:HGNC Symbol;Acc:HGNC:21145]	protein_coding	1183.18	1.16714	0.0712115	266.933	5.28931e-60	2.66708e-58
ENSMMUG00000009788	TUBA1A	tubulin alpha 1a [Source:HGNC Symbol;Acc:HGNC:20766]	protein_coding	3765.49	0.485969	0.0544242	79.5057	4.80847e-19	7.17399e-18
ENSMMUG00000009817	CCNA2	cyclin A2 [Source:HGNC Symbol;Acc:HGNC:1578]	protein_coding	148.212	1.72096	0.16337	113.297	1.85714e-26	3.88342e-25
ENSMMUG00000009818	NPY	Pro-neuropeptide Y Neuropeptide Y C-flanking peptide of NPY [Source:UniProtKB/Swiss-Prot;Acc:Q9XSW6]	protein_coding	24.5351	3.73671	0.522793	64.9288	7.76523e-16	9.68163e-15
ENSMMUG00000009841			protein_coding	792.603	5.43162	0.146268	2293.73	0	0
ENSMMUG00000009852	CASP1	caspase 1 [Source:HGNC Symbol;Acc:HGNC:1499]	protein_coding	108.953	2.18184	0.203354	119.146	9.73176e-28	2.12419e-26
ENSMMUG00000009873	RPL31	ribosomal protein L31 [Source:HGNC Symbol;Acc:HGNC:10334]	protein_coding	1266.45	0.506912	0.0683493	54.9476	1.23789e-13	1.33004e-12
ENSMMUG00000009893	KRT16	keratin 16 [Source:HGNC Symbol;Acc:HGNC:6423]	protein_coding	150.096	8.45397	0.844356	646.196	1.50137e-142	1.9771e-140
ENSMMUG00000009895	KRT14	keratin 14 [Source:HGNC Symbol;Acc:HGNC:6416]	protein_coding	1516.16	7.43934	0.194313	4245.86	0	0
ENSMMUG00000009907	TBC1D2B	TBC1 domain family member 2B [Source:HGNC Symbol;Acc:HGNC:29183]	protein_coding	377.808	1.14165	0.107878	112.131	3.344e-26	6.91093e-25
ENSMMUG00000009974	ITPK1	inositol-tetrakisphosphate 1-kinase [Source:HGNC Symbol;Acc:HGNC:6177]	protein_coding	218.205	1.03822	0.13082	63.294	1.78049e-15	2.16402e-14
ENSMMUG00000009988	TMEM59L	transmembrane protein 59-like precursor [Source:RefSeq peptide;Acc:NP_001181580]	protein_coding	41.3574	2.90946	0.347376	78.4761	8.09707e-19	1.19131e-17
ENSMMUG00000010000	KRT7	keratin 7 [Source:HGNC Symbol;Acc:HGNC:6445]	protein_coding	1292.9	2.68799	0.0802987	1101.85	1.3059e-241	3.5268e-239
ENSMMUG00000010002	KRT80	keratin 80 [Source:HGNC Symbol;Acc:HGNC:27056]	protein_coding	103.211	7.16913	0.664363	440.438	8.69059e-98	7.56699e-96
ENSMMUG00000010010	STT3A	dolichyl-diphosphooligosaccharide--protein glycosyltransferase subunit STT3A [Source:RefSeq peptide;Acc:NP_001244350]	protein_coding	876.783	0.591178	0.0721125	67.2207	2.42755e-16	3.10189e-15
ENSMMUG00000010029	RPL3	ribosomal protein L3 [Source:HGNC Symbol;Acc:HGNC:10332]	protein_coding	5484.22	0.61758	0.0492181	156.65	6.10554e-36	1.71883e-34
ENSMMUG00000010115	CHST15	carbohydrate sulfotransferase 15 [Source:HGNC Symbol;Acc:HGNC:18137]	protein_coding	70.1535	1.75968	0.242246	53.7375	2.2915e-13	2.42288e-12
ENSMMUG00000010165			protein_coding	43.614	3.3659	0.36417	102.018	5.50143e-24	1.03494e-22
ENSMMUG00000010198	CYB5R3	NADH-cytochrome b5 reductase 3 [Source:RefSeq peptide;Acc:NP_001165640]	protein_coding	1453.26	0.622589	0.0657487	89.473	3.10849e-21	5.101e-20
ENSMMUG00000010202	C11H12orf57	chromosome 12 open reading frame 57 [Source:HGNC Symbol;Acc:HGNC:29521]	protein_coding	325.041	0.826271	0.109304	57.2715	3.79623e-14	4.23e-13
ENSMMUG00000010213	GLIPR2	GLI pathogenesis related 2 [Source:HGNC Symbol;Acc:HGNC:18007]	protein_coding	164.606	1.16676	0.155483	56.5457	5.49084e-14	6.03803e-13
ENSMMUG00000010266	GNAS	GNAS complex locus [Source:HGNC Symbol;Acc:HGNC:4392]	protein_coding	3083.04	0.568842	0.0566958	100.312	1.30206e-23	2.40684e-22
ENSMMUG00000010279	SLC1A4	solute carrier family 1 member 4 [Source:HGNC Symbol;Acc:HGNC:10942]	protein_coding	521.336	2.61543	0.103597	662.835	3.61269e-146	5.00561e-144
ENSMMUG00000010337	SEMA3F	semaphorin 3F [Source:HGNC Symbol;Acc:HGNC:10728]	protein_coding	176.679	1.36829	0.145035	90.0513	2.32069e-21	3.83588e-20
ENSMMUG00000010352	NEXN	nexilin F-actin binding protein [Source:HGNC Symbol;Acc:HGNC:29557]	protein_coding	297.809	1.32992	0.114887	135.078	3.174e-31	7.80471e-30
ENSMMUG00000010393	CDH3	cadherin 3 [Source:HGNC Symbol;Acc:HGNC:1762]	protein_coding	15.0253	5.09219	0.928321	53.1951	3.02013e-13	3.16597e-12
ENSMMUG00000010434	ALPK3	alpha kinase 3 [Source:HGNC Symbol;Acc:HGNC:17574]	protein_coding	46.2002	2.60074	0.339318	61.5796	4.25205e-15	5.05236e-14
ENSMMUG00000010451	INPPL1	phosphatidylinositol 3,4,5-trisphosphate 5-phosphatase 2 [Source:RefSeq peptide;Acc:NP_001247768]	protein_coding	472.698	0.633815	0.0918793	47.6526	5.08835e-12	4.88126e-11
ENSMMUG00000010519	MYL1	myosin light chain 1 [Source:HGNC Symbol;Acc:HGNC:7582]	protein_coding	40.1034	6.54075	0.869485	170.166	6.8079e-39	2.06623e-37
ENSMMUG00000010591	TGFA	transforming growth factor alpha [Source:HGNC Symbol;Acc:HGNC:11765]	protein_coding	23.115	3.65994	0.544557	54.8821	1.27979e-13	1.37321e-12
ENSMMUG00000010597	TNFSF18	tumor necrosis factor ligand superfamily member 18 [Source:RefSeq peptide;Acc:NP_001035281]	protein_coding	26.5765	6.53063	1.06435	113.39	1.77227e-26	3.71082e-25
ENSMMUG00000010599	TBX18	T-box 18 [Source:HGNC Symbol;Acc:HGNC:11595]	protein_coding	53.8918	1.82735	0.264654	49.1378	2.38593e-12	2.34098e-11
ENSMMUG00000010716	ADAMTS7	ADAM metallopeptidase with thrombospondin type 1 motif 7 [Source:HGNC Symbol;Acc:HGNC:223]	protein_coding	410.862	1.21753	0.10658	130.488	3.20538e-30	7.65734e-29
ENSMMUG00000010747	MFAP5	microfibril associated protein 5 [Source:HGNC Symbol;Acc:HGNC:29673]	protein_coding	1088.43	3.30277	0.0842438	1619.69	0	0
ENSMMUG00000010769	EYA2	EYA transcriptional coactivator and phosphatase 2 [Source:HGNC Symbol;Acc:HGNC:3520]	protein_coding	108.577	3.71517	0.249101	279.201	1.12129e-62	5.97547e-61
ENSMMUG00000010814	HAX1	HCLS1-associated protein X-1 [Source:RefSeq peptide;Acc:NP_001253374]	protein_coding	327.719	0.915317	0.107862	72.2352	1.91021e-17	2.6104e-16
ENSMMUG00000010817			protein_coding	462.046	1.56718	0.103115	231.224	3.22432e-52	1.35557e-50
ENSMMUG00000010978	S100A2	S100 calcium binding protein A2 [Source:HGNC Symbol;Acc:HGNC:10492]	protein_coding	455.287	1.75619	0.0981046	324.767	1.32627e-72	8.45309e-71
ENSMMUG00000011049	LRRC1	leucine rich repeat containing 1 [Source:HGNC Symbol;Acc:HGNC:14307]	protein_coding	53.5496	1.98463	0.270672	55.8277	7.91073e-14	8.60994e-13
ENSMMUG00000011155	FANCI	Fanconi anemia complementation group I [Source:HGNC Symbol;Acc:HGNC:25568]	protein_coding	116.11	1.29704	0.181808	51.3185	7.85334e-13	8.04211e-12
ENSMMUG00000011183	OLFML2A	olfactomedin like 2A [Source:HGNC Symbol;Acc:HGNC:27270]	protein_coding	212.044	2.31047	0.146646	259.463	2.2466e-58	1.09138e-56
ENSMMUG00000011191	TACC3	transforming acidic coiled-coil containing protein 3 [Source:HGNC Symbol;Acc:HGNC:11524]	protein_coding	133.649	1.94533	0.178145	122.396	1.89082e-28	4.23151e-27
ENSMMUG00000011218	SERPINA3	alpha-1-antichymotrypsin precursor [Source:RefSeq peptide;Acc:NP_001182279]	protein_coding	78.8609	2.25499	0.231292	100.083	1.46142e-23	2.69518e-22
ENSMMUG00000011245	CRISPLD2	cysteine rich secretory protein LCCL domain containing 2 [Source:HGNC Symbol;Acc:HGNC:25248]	protein_coding	364.885	2.33679	0.114759	430.865	1.05352e-95	8.97692e-94
ENSMMUG00000011319	KCTD15	potassium channel tetramerization domain containing 15 [Source:HGNC Symbol;Acc:HGNC:23297]	protein_coding	50.5182	3.8435	0.378669	130.542	3.11916e-30	7.46256e-29
ENSMMUG00000011352	CILP2	cartilage intermediate layer protein 2 [Source:HGNC Symbol;Acc:HGNC:24213]	protein_coding	40.1266	4.1551	0.451151	116.03	4.68172e-27	1.00673e-25
ENSMMUG00000011359	EIF3E	eukaryotic translation initiation factor 3 subunit E [Source:HGNC Symbol;Acc:HGNC:3277]	protein_coding	520.42	0.658072	0.0911544	52.1479	5.14738e-13	5.31896e-12
ENSMMUG00000011384	RBM24	RNA binding motif protein 24 [Source:HGNC Symbol;Acc:HGNC:21539]	protein_coding	122.831	1.60782	0.176096	84.8898	3.1546e-20	4.96203e-19
ENSMMUG00000011425	NXN	nucleoredoxin [Source:HGNC Symbol;Acc:HGNC:18008]	protein_coding	287.072	1.97516	0.130938	230.442	4.77421e-52	1.99665e-50
ENSMMUG00000011426	TIMP1	Metalloproteinase inhibitor 1 [Source:UniProtKB/Swiss-Prot;Acc:Q95KL9]	protein_coding	8532.23	0.526918	0.0505213	108.295	2.31617e-25	4.6248e-24
ENSMMUG00000011468			protein_coding	280.965	1.76892	0.12171	215.061	1.08092e-48	4.2738e-47
ENSMMUG00000011475	CRIP2	cysteine rich protein 2 [Source:HGNC Symbol;Acc:HGNC:2361]	protein_coding	479.232	1.31259	0.105468	154.361	1.93124e-35	5.37979e-34
ENSMMUG00000011513	VCAN	versican [Source:HGNC Symbol;Acc:HGNC:2464]	protein_coding	1491.89	1.08282	0.0762851	199.274	3.00754e-45	1.06494e-43
ENSMMUG00000011557	PDGFRB	platelet derived growth factor receptor beta [Source:HGNC Symbol;Acc:HGNC:8804]	protein_coding	683.389	0.636844	0.0817802	60.6463	6.83097e-15	7.9623e-14
ENSMMUG00000011566	ARNT2	aryl hydrocarbon receptor nuclear translocator 2 [Source:HGNC Symbol;Acc:HGNC:16876]	protein_coding	273.755	1.65376	0.127913	168.604	1.49318e-38	4.47225e-37
ENSMMUG00000011574	CAVIN2	caveolae associated protein 2 [Source:HGNC Symbol;Acc:HGNC:10690]	protein_coding	44.989	3.10086	0.342132	94.4591	2.50211e-22	4.32884e-21
ENSMMUG00000011577	PLOD2	procollagen-lysine,2-oxoglutarate 5-dioxygenase 2 [Source:HGNC Symbol;Acc:HGNC:9082]	protein_coding	885.209	0.596663	0.0825944	52.1051	5.26091e-13	5.42572e-12
ENSMMUG00000011582	COL15A1	collagen type XV alpha 1 chain [Source:HGNC Symbol;Acc:HGNC:2192]	protein_coding	637.764	1.4079	0.0946357	219.908	9.4737e-50	3.82162e-48
ENSMMUG00000011618	PTOV1	prostate tumor overexpressed 1 [Source:HGNC Symbol;Acc:HGNC:9632]	protein_coding	277.191	0.90435	0.120807	56.1638	6.66784e-14	7.27708e-13
ENSMMUG00000011651	ERI3	ERI1 exoribonuclease family member 3 [Source:HGNC Symbol;Acc:HGNC:17276]	protein_coding	156.856	1.16977	0.155682	56.8086	4.80363e-14	5.3132e-13
ENSMMUG00000011669	MYF5	myogenic factor 5 [Source:HGNC Symbol;Acc:HGNC:7565]	protein_coding	10.1612	7.01335	1.27425	48.5982	3.14152e-12	3.05785e-11
ENSMMUG00000011670	PTK7	protein tyrosine kinase 7 (inactive) [Source:HGNC Symbol;Acc:HGNC:9618]	protein_coding	643.843	2.7258	0.101327	737.593	2.00042e-162	3.15592e-160
ENSMMUG00000011687	DSC2	desmocollin 2 [Source:HGNC Symbol;Acc:HGNC:3036]	protein_coding	18.9286	6.93809	1.23363	81.31	1.92951e-19	2.93647e-18
ENSMMUG00000011694	FKBP9	FK506 binding protein 9 [Source:HGNC Symbol;Acc:HGNC:3725]	protein_coding	1612.23	0.742164	0.0600319	152.451	5.05061e-35	1.38992e-33
ENSMMUG00000011716	RTN2	reticulon 2 [Source:HGNC Symbol;Acc:HGNC:10468]	protein_coding	56.1603	2.15908	0.268981	67.5604	2.04328e-16	2.62561e-15
ENSMMUG00000011733	VASH2	vasohibin 2 [Source:HGNC Symbol;Acc:HGNC:25723]	protein_coding	121.55	3.3128	0.228596	236.855	1.90723e-53	8.21346e-52
ENSMMUG00000011763			protein_coding	493.839	0.618905	0.0905783	46.7446	8.08679e-12	7.66994e-11
ENSMMUG00000011779	HEATR5A	HEAT repeat containing 5A [Source:HGNC Symbol;Acc:HGNC:20276]	protein_coding	527.841	1.27197	0.0901873	199.579	2.57998e-45	9.15577e-44
ENSMMUG00000011785	SEMA3C	semaphorin 3C [Source:HGNC Symbol;Acc:HGNC:10725]	protein_coding	771.212	0.824637	0.0837334	96.761	7.82226e-23	1.39731e-21
ENSMMUG00000011829	PCSK6	proprotein convertase subtilisin/kexin type 6 [Source:HGNC Symbol;Acc:HGNC:8569]	protein_coding	95.4065	1.45146	0.204643	50.7885	1.02873e-12	1.04339e-11
ENSMMUG00000011850	CDH1	cadherin 1 [Source:HGNC Symbol;Acc:HGNC:1748]	protein_coding	92.9861	10.2073	1.19061	421.076	1.42342e-93	1.17517e-91
ENSMMUG00000011868	PSAT1	phosphoserine aminotransferase 1 [Source:HGNC Symbol;Acc:HGNC:19129]	protein_coding	969.045	2.57446	0.0809598	1025.68	4.70598e-225	1.15362e-222
ENSMMUG00000011905	TNFRSF21	TNF receptor superfamily member 21 [Source:HGNC Symbol;Acc:HGNC:13469]	protein_coding	109.556	1.55793	0.187988	69.7243	6.81994e-17	9.01817e-16
ENSMMUG00000011962	PTPRS	protein tyrosine phosphatase, receptor type S [Source:HGNC Symbol;Acc:HGNC:9681]	protein_coding	273.417	1.63196	0.122982	178.472	1.04473e-40	3.34944e-39
ENSMMUG00000011994	TAGAP	T cell activation RhoGTPase activating protein [Source:HGNC Symbol;Acc:HGNC:15669]	protein_coding	13.0358	7.3728	1.25396	62.5251	2.63074e-15	3.16126e-14
ENSMMUG00000012029	SULF2	sulfatase 2 [Source:HGNC Symbol;Acc:HGNC:20392]	protein_coding	392.226	1.50843	0.104773	208.718	2.61554e-47	9.80614e-46
ENSMMUG00000012031	COL8A2	collagen type VIII alpha 2 chain [Source:HGNC Symbol;Acc:HGNC:2216]	protein_coding	45.8735	5.29363	0.562333	165.823	6.04811e-38	1.79127e-36
ENSMMUG00000012040	ENO3	enolase 3 [Source:HGNC Symbol;Acc:HGNC:3354]	protein_coding	312.573	4.26236	0.171499	812.362	1.10752e-178	1.98284e-176
ENSMMUG00000012069	TGFB3	transforming growth factor beta 3 [Source:HGNC Symbol;Acc:HGNC:11769]	protein_coding	210.914	1.29362	0.134922	92.6991	6.08803e-22	1.03861e-20
ENSMMUG00000012100	CDH15	cadherin 15 [Source:HGNC Symbol;Acc:HGNC:1754]	protein_coding	154.546	7.49027	0.603072	666.886	4.75076e-147	6.64022e-145
ENSMMUG00000012109	TSPAN33	tetraspanin 33 [Source:HGNC Symbol;Acc:HGNC:28743]	protein_coding	52.9222	5.50894	0.553389	204.355	2.34129e-46	8.51739e-45
ENSMMUG00000012110	SMO	smoothened, frizzled class receptor [Source:HGNC Symbol;Acc:HGNC:11119]	protein_coding	74.8438	1.6324	0.226537	52.8884	3.53044e-13	3.68155e-12
ENSMMUG00000012147	COL5A1	collagen type V alpha 1 chain [Source:HGNC Symbol;Acc:HGNC:2209]	protein_coding	7194.54	0.767965	0.0602884	160.689	8.00091e-37	2.30536e-35
ENSMMUG00000012276	ARHGAP11A	Rho GTPase activating protein 11A [Source:HGNC Symbol;Acc:HGNC:15783]	protein_coding	136.29	1.37865	0.164434	71.1639	3.28751e-17	4.42426e-16
ENSMMUG00000012307	POSTN	periostin [Source:HGNC Symbol;Acc:HGNC:16953]	protein_coding	435.813	1.07991	0.103565	108.647	1.93962e-25	3.90226e-24
ENSMMUG00000012331	SLC38A4	solute carrier family 38 member 4 [Source:HGNC Symbol;Acc:HGNC:14679]	protein_coding	33.6414	6.87412	1.056	145.197	1.945e-33	5.08893e-32
ENSMMUG00000012366	CTNND1	catenin delta-1 [Source:RefSeq peptide;Acc:NP_001253445]	protein_coding	696.326	0.662349	0.0828869	63.8278	1.35787e-15	1.66433e-14
ENSMMUG00000012432	LRRC17	leucine rich repeat containing 17 [Source:HGNC Symbol;Acc:HGNC:16895]	protein_coding	61.0223	3.24625	0.306195	130.088	3.92041e-30	9.3375e-29
ENSMMUG00000012449	SYTL2	synaptotagmin like 2 [Source:HGNC Symbol;Acc:HGNC:15585]	protein_coding	296.666	1.79193	0.119317	229.652	7.10037e-52	2.96171e-50
ENSMMUG00000012477	PTPRF	protein tyrosine phosphatase, receptor type F [Source:HGNC Symbol;Acc:HGNC:9670]	protein_coding	329.656	1.18889	0.110913	115.413	6.39156e-27	1.35972e-25
ENSMMUG00000012523	FLOT2	flotillin 2 [Source:HGNC Symbol;Acc:HGNC:3758]	protein_coding	362.331	1.15674	0.104211	123.807	9.28348e-29	2.0982e-27
ENSMMUG00000012547	NOD1	nucleotide binding oligomerization domain containing 1 [Source:HGNC Symbol;Acc:HGNC:16390]	protein_coding	78.0783	1.93654	0.224648	76.8728	1.82334e-18	2.64841e-17
ENSMMUG00000012600	TRIB3	tribbles pseudokinase 3 [Source:HGNC Symbol;Acc:HGNC:16228]	protein_coding	162.792	1.40334	0.161247	76.1339	2.65066e-18	3.80502e-17
ENSMMUG00000012681	NUSAP1	nucleolar and spindle associated protein 1 [Source:HGNC Symbol;Acc:HGNC:18538]	protein_coding	69.4424	2.45553	0.254617	98.9825	2.54744e-23	4.64958e-22
ENSMMUG00000012716	NID1	nidogen 1 [Source:HGNC Symbol;Acc:HGNC:7821]	protein_coding	3234	0.841109	0.0536046	244.395	4.32958e-55	1.95432e-53
ENSMMUG00000012718	DPYSL2	dihydropyrimidinase like 2 [Source:HGNC Symbol;Acc:HGNC:3014]	protein_coding	410.924	1.44827	0.101364	205.521	1.30368e-46	4.78637e-45
ENSMMUG00000012719	SNTA1	alpha-1-syntrophin [Source:RefSeq peptide;Acc:NP_001253168]	protein_coding	89.0493	1.47011	0.20948	49.8338	1.67339e-12	1.66545e-11
ENSMMUG00000012737	PLXND1	plexin D1 [Source:HGNC Symbol;Acc:HGNC:9107]	protein_coding	35.8893	2.3267	0.344416	48.3758	3.51882e-12	3.4126e-11
ENSMMUG00000012743	BGN	biglycan [Source:HGNC Symbol;Acc:HGNC:1044]	protein_coding	4019.97	1.18374	0.0572149	420.481	1.91726e-93	1.57472e-91
ENSMMUG00000012843			protein_coding	122.297	1.6166	0.187221	75.3751	3.89272e-18	5.53808e-17
ENSMMUG00000012887	ANAPC11	anaphase-promoting complex subunit 11 [Source:RefSeq peptide;Acc:NP_001252748]	protein_coding	166.722	1.21701	0.153487	63.2542	1.81683e-15	2.20147e-14
ENSMMUG00000012895	PYCR1	pyrroline-5-carboxylate reductase 1 [Source:HGNC Symbol;Acc:HGNC:9721]	protein_coding	252.702	1.80184	0.131376	191.03	1.89467e-43	6.50641e-42
ENSMMUG00000012967	VSIR	V-set immunoregulatory receptor [Source:HGNC Symbol;Acc:HGNC:30085]	protein_coding	153.632	2.26587	0.175525	172.516	2.0882e-39	6.38645e-38
ENSMMUG00000012988	CACNA1C	calcium voltage-gated channel subunit alpha1 C [Source:HGNC Symbol;Acc:HGNC:1390]	protein_coding	79.808	1.56843	0.216937	53.1806	3.04243e-13	3.18725e-12
ENSMMUG00000013022	HR	lysine-specific demethylase hairless [Source:RefSeq peptide;Acc:NP_001028015]	protein_coding	74.5216	2.57987	0.254739	109.343	1.36471e-25	2.76307e-24
ENSMMUG00000013031	BMP1	bone morphogenetic protein 1 precursor [Source:RefSeq peptide;Acc:NP_001244992]	protein_coding	550.338	0.927184	0.0874313	112.609	2.62865e-26	5.44667e-25
ENSMMUG00000013057	ALDH1B1	aldehyde dehydrogenase 1 family member B1 [Source:HGNC Symbol;Acc:HGNC:407]	protein_coding	96.1982	1.87454	0.203884	86.9194	1.13035e-20	1.80651e-19
ENSMMUG00000013113	KIF18B	kinesin family member 18B [Source:HGNC Symbol;Acc:HGNC:27102]	protein_coding	33.5342	3.42831	0.420837	79.9265	3.88609e-19	5.8361e-18
ENSMMUG00000013150	MORC4	MORC family CW-type zinc finger protein 4 [Source:RefSeq peptide;Acc:NP_001253383]	protein_coding	105.13	2.70576	0.212954	176.017	3.5909e-40	1.12191e-38
ENSMMUG00000013151	CEBPD	CCAAT/enhancer binding protein delta [Source:HGNC Symbol;Acc:HGNC:1835]	protein_coding	223.059	1.39287	0.135192	106.979	4.4992e-25	8.92781e-24
ENSMMUG00000013165	SLC16A2	solute carrier family 16 member 2 [Source:HGNC Symbol;Acc:HGNC:10923]	protein_coding	71.1106	2.06581	0.243041	74.7796	5.26294e-18	7.41465e-17
ENSMMUG00000013188	SERINC2	serine incorporator 2 [Source:HGNC Symbol;Acc:HGNC:23231]	protein_coding	161.149	1.94879	0.165253	142.166	8.9469e-33	2.29935e-31
ENSMMUG00000013226	ITGA7	integrin subunit alpha 7 [Source:HGNC Symbol;Acc:HGNC:6143]	protein_coding	181.578	4.73885	0.248422	547.913	3.58034e-121	3.98945e-119
ENSMMUG00000013228	RDH5	retinol dehydrogenase 5 [Source:HGNC Symbol;Acc:HGNC:9940]	protein_coding	147.556	1.62484	0.18209	79.7886	4.167e-19	6.24031e-18
ENSMMUG00000013237	RPS12		protein_coding	2642.54	0.515981	0.055576	85.9902	1.80832e-20	2.8699e-19
ENSMMUG00000013242	CHPF	chondroitin sulfate synthase 2 [Source:RefSeq peptide;Acc:NP_001248128]	protein_coding	1026.43	1.00446	0.0713955	197.396	7.72994e-45	2.71297e-43
ENSMMUG00000013280	VWA1	von Willebrand factor A domain-containing protein 1 precursor [Source:RefSeq peptide;Acc:NP_001247567]	protein_coding	161.143	1.14479	0.154663	55.1105	1.13943e-13	1.22922e-12
ENSMMUG00000013290	LURAP1L	leucine rich adaptor protein 1 like [Source:HGNC Symbol;Acc:HGNC:31452]	protein_coding	56.5802	1.87952	0.262253	52.9784	3.37244e-13	3.51908e-12
ENSMMUG00000013304	MAN1A1	mannosidase alpha class 1A member 1 [Source:HGNC Symbol;Acc:HGNC:6821]	protein_coding	109.563	1.74415	0.200111	76.9603	1.74427e-18	2.53819e-17
ENSMMUG00000013358	FIBIN	fin bud initiation factor homolog (zebrafish) [Source:HGNC Symbol;Acc:HGNC:33747]	protein_coding	104.938	2.67251	0.215985	164.976	9.25884e-38	2.72699e-36
ENSMMUG00000013366	NPR3	natriuretic peptide receptor 3 [Source:HGNC Symbol;Acc:HGNC:7945]	protein_coding	46.0605	4.08652	0.416809	128.341	9.4528e-30	2.22155e-28
ENSMMUG00000013379	RPL8	ribosomal protein L8 [Source:HGNC Symbol;Acc:HGNC:10368]	protein_coding	4066.36	0.451851	0.0601302	56.3073	6.1985e-14	6.78345e-13
ENSMMUG00000013388			protein_coding	3470.96	0.603738	0.0598892	101.144	8.55325e-24	1.59774e-22
ENSMMUG00000013407	ADAMTS1	A disintegrin and metalloproteinase with thrombospondin motifs 1 [Source:RefSeq peptide;Acc:NP_001253193]	protein_coding	548.254	1.77062	0.0955123	345.188	4.73275e-77	3.18192e-75
ENSMMUG00000013446			protein_coding	184.977	2.37368	0.157944	237.07	1.71277e-53	7.41611e-52
ENSMMUG00000013475	CAPN1	calpain 1 [Source:HGNC Symbol;Acc:HGNC:1476]	protein_coding	546.765	0.879939	0.0901286	95.3286	1.61265e-22	2.82683e-21
ENSMMUG00000013485	KIF20B	kinesin family member 20B [Source:HGNC Symbol;Acc:HGNC:7212]	protein_coding	74.3438	2.29957	0.246394	91.0619	1.39246e-21	2.32817e-20
ENSMMUG00000013507	TNNT2	ladinin 1 [Source:HGNC Symbol;Acc:HGNC:6472]	protein_coding	182.108	5.19519	0.275769	633.307	9.53842e-140	1.22569e-137
ENSMMUG00000013519	SDC3	syndecan 3 [Source:HGNC Symbol;Acc:HGNC:10660]	protein_coding	130.821	1.51907	0.173861	77.2638	1.49584e-18	2.18267e-17
ENSMMUG00000013637	NOTCH3	notch 3 [Source:HGNC Symbol;Acc:HGNC:7883]	protein_coding	388.969	3.2968	0.130675	703.156	6.15795e-155	9.25667e-153
ENSMMUG00000013644	KCNK17	potassium two pore domain channel subfamily K member 17 [Source:HGNC Symbol;Acc:HGNC:14465]	protein_coding	24.0654	4.7606	0.672124	80.4239	3.02123e-19	4.5625e-18
ENSMMUG00000013668	FLNA	filamin A [Source:HGNC Symbol;Acc:HGNC:3754]	protein_coding	15051.5	0.584238	0.0542421	115.304	6.75148e-27	1.43246e-25
ENSMMUG00000013670	ADAMTSL3	ADAMTS like 3 [Source:HGNC Symbol;Acc:HGNC:14633]	protein_coding	118.849	1.30449	0.180964	52.3505	4.64287e-13	4.81324e-12
ENSMMUG00000013717	DNM1	dynamin 1 [Source:HGNC Symbol;Acc:HGNC:2972]	protein_coding	76.7028	2.65071	0.250511	120.716	4.41043e-28	9.72003e-27
ENSMMUG00000013719	NCAPG2	non-SMC condensin II complex subunit G2 [Source:HGNC Symbol;Acc:HGNC:21904]	protein_coding	153.042	1.26407	0.161999	61.2088	5.13306e-15	6.04063e-14
ENSMMUG00000013736	ASB5	ankyrin repeat and SOCS box containing 5 [Source:HGNC Symbol;Acc:HGNC:17180]	protein_coding	73.0271	4.86748	0.401002	235.45	3.86204e-53	1.65424e-51
ENSMMUG00000013767	BIRC5		protein_coding	203.583	2.06287	0.154083	182.509	1.37284e-41	4.50098e-40
ENSMMUG00000013780	DIAPH3	diaphanous related formin 3 [Source:HGNC Symbol;Acc:HGNC:15480]	protein_coding	53.6627	2.55127	0.287657	85.1758	2.72985e-20	4.30667e-19
ENSMMUG00000013782	LAMA4	laminin subunit alpha 4 [Source:HGNC Symbol;Acc:HGNC:6484]	protein_coding	843.718	1.25222	0.0780902	256.448	1.02056e-57	4.89806e-56
ENSMMUG00000013787	RRBP1	ribosome binding protein 1 [Source:HGNC Symbol;Acc:HGNC:10448]	protein_coding	1761.52	0.411267	0.0604121	46.3159	1.00643e-11	9.47225e-11
ENSMMUG00000013855	SFN	stratifin [Source:HGNC Symbol;Acc:HGNC:10773]	protein_coding	99.6004	4.43224	0.306192	304.156	4.09501e-68	2.34712e-66
ENSMMUG00000013865	WARS	tryptophanyl-tRNA synthetase [Source:HGNC Symbol;Acc:HGNC:12729]	protein_coding	1002.53	1.45552	0.0718569	409.337	5.11095e-91	4.0719e-89
ENSMMUG00000013922	TREML2	triggering receptor expressed on myeloid cells like 2 [Source:HGNC Symbol;Acc:HGNC:21092]	protein_coding	16.8363	6.7669	1.23736	73.4449	1.03487e-17	1.43638e-16
ENSMMUG00000013966	LGMN	legumain [Source:HGNC Symbol;Acc:HGNC:9472]	protein_coding	677.067	0.685055	0.0806808	72.1278	2.01698e-17	2.74924e-16
ENSMMUG00000013989	NDNF	protein NDNF precursor [Source:RefSeq peptide;Acc:NP_001180399]	protein_coding	24.18	5.37125	0.788599	90.5618	1.79288e-21	2.98826e-20
ENSMMUG00000014011	IGFBP7	insulin like growth factor binding protein 7 [Source:HGNC Symbol;Acc:HGNC:5476]	protein_coding	789.723	1.95633	0.0847951	532.017	1.02835e-117	1.08515e-115
ENSMMUG00000014150	CTGF	connective tissue growth factor [Source:HGNC Symbol;Acc:HGNC:2500]	protein_coding	1871.22	3.28618	0.0699153	2227.1	0	0
ENSMMUG00000014182	SERPINB5	serpin family B member 5 [Source:HGNC Symbol;Acc:HGNC:8949]	protein_coding	81.07	8.14856	1.03531	366.519	1.07196e-81	7.55779e-80
ENSMMUG00000014305	APOE	apolipoprotein E [Source:HGNC Symbol;Acc:HGNC:613]	protein_coding	673.161	2.013	0.0917602	481.766	8.81973e-107	8.41518e-105
ENSMMUG00000014384	APP	amyloid beta precursor protein [Source:HGNC Symbol;Acc:HGNC:620]	protein_coding	2846.73	1.12439	0.0532322	441.353	5.49522e-98	4.83762e-96
ENSMMUG00000014390	FITM1	fat storage-inducing transmembrane protein 1 [Source:RefSeq peptide;Acc:NP_001181453]	protein_coding	18.9793	7.91473	1.23112	91.1307	1.34492e-21	2.25341e-20
ENSMMUG00000014445	SORBS3	sorbin and SH3 domain containing 3 [Source:HGNC Symbol;Acc:HGNC:30907]	protein_coding	489.251	0.778718	0.0912006	73.0089	1.29066e-17	1.78364e-16
ENSMMUG00000014462	IVD	isovaleryl-CoA dehydrogenase [Source:HGNC Symbol;Acc:HGNC:6186]	protein_coding	223.39	1.13681	0.134662	71.5204	2.744e-17	3.71793e-16
ENSMMUG00000014474	SMOC2	SPARC related modular calcium binding 2 [Source:HGNC Symbol;Acc:HGNC:20323]	protein_coding	41.7699	3.77739	0.404145	111.959	3.64815e-26	7.52001e-25
ENSMMUG00000014531	TMEM109	transmembrane protein 109 [Source:HGNC Symbol;Acc:HGNC:28771]	protein_coding	571.511	0.61682	0.0870821	50.2022	1.38689e-12	1.39161e-11
ENSMMUG00000014542	CHAC1	ChaC glutathione specific gamma-glutamylcyclotransferase 1 [Source:HGNC Symbol;Acc:HGNC:28680]	protein_coding	140.911	2.6629	0.188113	214.661	1.32135e-48	5.1986e-47
ENSMMUG00000014603	NGFR	nerve growth factor receptor [Source:HGNC Symbol;Acc:HGNC:7809]	protein_coding	96.8789	4.96902	0.357091	319.365	1.99143e-71	1.25421e-69
ENSMMUG00000014689	MYO1D	myosin ID [Source:HGNC Symbol;Acc:HGNC:7598]	protein_coding	489.403	1.87158	0.0969199	378.278	2.95018e-84	2.12707e-82
ENSMMUG00000014691	ID4	inhibitor of DNA binding 4, HLH protein [Source:HGNC Symbol;Acc:HGNC:5363]	protein_coding	262.144	1.80178	0.126572	206.565	7.71421e-47	2.85856e-45
ENSMMUG00000014782	STC2	stanniocalcin 2 [Source:HGNC Symbol;Acc:HGNC:11374]	protein_coding	351.051	2.77538	0.12682	506.244	4.1622e-112	4.11928e-110
ENSMMUG00000014784	DSP	desmoplakin [Source:HGNC Symbol;Acc:HGNC:3052]	protein_coding	137.277	3.65424	0.222368	328.907	1.66309e-73	1.07286e-71
ENSMMUG00000014818	MYLK	myosin light chain kinase [Source:HGNC Symbol;Acc:HGNC:7590]	protein_coding	162.529	1.08867	0.14937	53.4643	2.63337e-13	2.77304e-12
ENSMMUG00000014828	HSPG2	heparan sulfate proteoglycan 2 [Source:HGNC Symbol;Acc:HGNC:5273]	protein_coding	3917.19	1.0413	0.0765546	181.875	1.88827e-41	6.17153e-40
ENSMMUG00000014833	IDH2	isocitrate dehydrogenase [Source:RefSeq peptide;Acc:NP_001244691]	protein_coding	461.983	0.685311	0.094854	52.2428	4.90445e-13	5.07781e-12
ENSMMUG00000014887	KIF23	kinesin family member 23 [Source:HGNC Symbol;Acc:HGNC:6392]	protein_coding	112.333	2.03565	0.202763	103.029	3.30353e-24	6.27396e-23
ENSMMUG00000014888	RPLP1		protein_coding	2229.48	0.605276	0.0680095	78.8726	6.62465e-19	9.81927e-18
ENSMMUG00000014932	MEGF8	multiple EGF like domains 8 [Source:HGNC Symbol;Acc:HGNC:3233]	protein_coding	174.503	1.2921	0.165323	61.0619	5.53078e-15	6.49908e-14
ENSMMUG00000014984	KRT4	keratin 4 [Source:HGNC Symbol;Acc:HGNC:6441]	protein_coding	12.612	6.34649	1.25678	53.4378	2.66905e-13	2.80717e-12
ENSMMUG00000015024	SLC44A1	solute carrier family 44 member 1 [Source:HGNC Symbol;Acc:HGNC:18798]	protein_coding	224.983	1.14157	0.133355	73.6041	9.54667e-18	1.32789e-16
ENSMMUG00000015048	LIMA1	LIM domain and actin binding 1 [Source:HGNC Symbol;Acc:HGNC:24636]	protein_coding	1039.61	0.861822	0.0720697	142.646	7.02395e-33	1.81393e-31
ENSMMUG00000015058	KIF5B	kinesin family member 5B [Source:HGNC Symbol;Acc:HGNC:6324]	protein_coding	1856.05	0.867627	0.0637317	184.208	5.84274e-42	1.9436e-40
ENSMMUG00000015093	VLDLR	very low-density lipoprotein receptor precursor [Source:RefSeq peptide;Acc:NP_001028079]	protein_coding	101.351	2.1803	0.222932	97.5023	5.37944e-23	9.70736e-22
ENSMMUG00000015128	AKAP6	A-kinase anchoring protein 6 [Source:HGNC Symbol;Acc:HGNC:376]	protein_coding	33.5715	2.88673	0.389335	60.8301	6.22202e-15	7.28448e-14
ENSMMUG00000015153	CSAD	cysteine sulfinic acid decarboxylase [Source:HGNC Symbol;Acc:HGNC:18966]	protein_coding	81.6698	1.84444	0.217952	73.7189	9.00727e-18	1.25525e-16
ENSMMUG00000015158	SLC6A9	solute carrier family 6 member 9 [Source:HGNC Symbol;Acc:HGNC:11056]	protein_coding	247.222	2.52549	0.139526	347.202	1.72352e-77	1.17362e-75
ENSMMUG00000015179	PAWR	pro-apoptotic WT1 regulator [Source:HGNC Symbol;Acc:HGNC:8614]	protein_coding	181.682	1.72923	0.167557	106.738	5.08198e-25	1.00717e-23
ENSMMUG00000015215	LHPP	phospholysine phosphohistidine inorganic pyrophosphate phosphatase [Source:HGNC Symbol;Acc:HGNC:30042]	protein_coding	91.7553	1.38856	0.196704	50.557	1.15754e-12	1.16958e-11
ENSMMUG00000015225	SKP2	S-phase kinase associated protein 2 [Source:HGNC Symbol;Acc:HGNC:10901]	protein_coding	148.609	1.76376	0.164057	118.05	1.69105e-27	3.67602e-26
ENSMMUG00000015238	OGT	O-linked N-acetylglucosamine (GlcNAc) transferase [Source:HGNC Symbol;Acc:HGNC:8127]	protein_coding	656.349	1.22408	0.086453	200.174	1.91406e-45	6.82296e-44
ENSMMUG00000015260	PRSS12	serine protease 12 [Source:HGNC Symbol;Acc:HGNC:9477]	protein_coding	192.201	3.7558	0.197105	435.188	1.20737e-96	1.04556e-94
ENSMMUG00000015270			protein_coding	2324.91	0.432524	0.0585364	54.515	1.54265e-13	1.64638e-12
ENSMMUG00000015306	CNN2	calponin 2 [Source:HGNC Symbol;Acc:HGNC:2156]	protein_coding	913.515	0.837679	0.0723812	133.822	5.97573e-31	1.46039e-29
ENSMMUG00000015325	COL17A1	collagen type XVII alpha 1 chain [Source:HGNC Symbol;Acc:HGNC:2194]	protein_coding	145.56	2.98391	0.197909	247.847	7.65282e-56	3.484e-54
ENSMMUG00000015380	PSRC1	proline and serine rich coiled-coil 1 [Source:HGNC Symbol;Acc:HGNC:24472]	protein_coding	23.2706	3.11902	0.481258	48.147	3.95442e-12	3.81646e-11
ENSMMUG00000015407	PDLIM3	PDZ and LIM domain 3 [Source:HGNC Symbol;Acc:HGNC:20767]	protein_coding	94.1153	3.06968	0.244407	175.544	4.55374e-40	1.41717e-38
ENSMMUG00000015434	EVL	Enah/Vasp-like [Source:HGNC Symbol;Acc:HGNC:20234]	protein_coding	117.335	1.7261	0.184216	89.6215	2.88376e-21	4.7371e-20
ENSMMUG00000015563	RPS27A	40S ribosomal protein S27a [Source:RefSeq peptide;Acc:NP_001180515]	protein_coding	1548.05	0.529125	0.0682485	59.9846	9.56039e-15	1.10148e-13
ENSMMUG00000015583			protein_coding	1117.94	1.22916	0.0674907	330.881	6.17873e-74	4.00211e-72
ENSMMUG00000015604	MYBPC3	myosin binding protein C, cardiac [Source:HGNC Symbol;Acc:HGNC:7551]	protein_coding	30.8737	4.5259	0.562379	96.2854	9.94607e-23	1.7649e-21
ENSMMUG00000015634	CENPF	centromere protein F [Source:HGNC Symbol;Acc:HGNC:1857]	protein_coding	145.208	2.35132	0.17748	184.078	6.23792e-42	2.07073e-40
ENSMMUG00000015658	IGF2R	insulin like growth factor 2 receptor [Source:HGNC Symbol;Acc:HGNC:5467]	protein_coding	709.006	0.953274	0.0846834	126.468	2.42931e-29	5.62625e-28
ENSMMUG00000015689	ADGRG1	Adhesion G-protein coupled receptor G1 ADGRG1 N-terminal fragment ADGRG1 C-terminal fragment [Source:UniProtKB/Swiss-Prot;Acc:Q50DM8]	protein_coding	149.986	1.49918	0.165161	83.1966	7.42836e-20	1.1514e-18
ENSMMUG00000015733	SORBS2	sorbin and SH3 domain containing 2 [Source:HGNC Symbol;Acc:HGNC:24098]	protein_coding	38.7598	4.57259	0.500917	129.793	4.54711e-30	1.07979e-28
ENSMMUG00000015749			protein_coding	279.967	0.874013	0.114612	58.3605	2.18234e-14	2.4627e-13
ENSMMUG00000015792	MRVI1	murine retrovirus integration site 1 homolog [Source:HGNC Symbol;Acc:HGNC:7237]	protein_coding	54.5748	3.67152	0.345448	142.214	8.73003e-33	2.24724e-31
ENSMMUG00000015825	SCN5A	sodium voltage-gated channel alpha subunit 5 [Source:HGNC Symbol;Acc:HGNC:10593]	protein_coding	100.923	3.79022	0.268652	245.713	2.23448e-55	1.01148e-53
ENSMMUG00000015850	ITIH5	inter-alpha-trypsin inhibitor heavy chain family member 5 [Source:HGNC Symbol;Acc:HGNC:21449]	protein_coding	141.485	1.64187	0.174652	89.3714	3.27232e-21	5.35881e-20
ENSMMUG00000015851	SFRP2	secreted frizzled related protein 2 [Source:HGNC Symbol;Acc:HGNC:10777]	protein_coding	3734.76	1.91614	0.0572973	1075.97	5.52792e-236	1.46803e-233
ENSMMUG00000015907	RPL10A	60S ribosomal protein L10a [Source:RefSeq peptide;Acc:NP_001253155]	protein_coding	1869.89	0.524633	0.0684324	58.6181	1.91449e-14	2.17121e-13
ENSMMUG00000015913	KRT6A	keratin 6A [Source:HGNC Symbol;Acc:HGNC:6443]	protein_coding	227.151	1.81383	0.137476	177.215	1.96568e-40	6.25173e-39
ENSMMUG00000015932	SSH3	slingshot protein phosphatase 3 [Source:HGNC Symbol;Acc:HGNC:30581]	protein_coding	73.8238	2.35341	0.241971	100.287	1.31814e-23	2.43374e-22
ENSMMUG00000015959	ARPP21	cAMP regulated phosphoprotein 21 [Source:HGNC Symbol;Acc:HGNC:16968]	protein_coding	49.2024	2.44614	0.303753	68.9535	1.0081e-16	1.31881e-15
ENSMMUG00000015986	CD248	CD248 molecule [Source:HGNC Symbol;Acc:HGNC:18219]	protein_coding	421.028	2.14089	0.106131	417.249	9.68595e-93	7.83431e-91
ENSMMUG00000016009			protein_coding	1111.14	0.736109	0.0686539	114.797	8.71999e-27	1.84766e-25
ENSMMUG00000016022	TCEA1	transcription elongation factor A1 [Source:HGNC Symbol;Acc:HGNC:11612]	protein_coding	489.843	0.942098	0.092461	103.986	2.03705e-24	3.90594e-23
ENSMMUG00000016054	HFE2	hemochromatosis type 2 (juvenile) [Source:HGNC Symbol;Acc:HGNC:4887]	protein_coding	21.6277	7.13206	1.22388	97.111	6.55478e-23	1.17617e-21
ENSMMUG00000016074	LFNG	LFNG O-fucosylpeptide 3-beta-N-acetylglucosaminyltransferase [Source:HGNC Symbol;Acc:HGNC:6560]	protein_coding	76.5966	1.73959	0.231169	57.6766	3.08962e-14	3.45717e-13
ENSMMUG00000016076	CD200	CD200 molecule [Source:HGNC Symbol;Acc:HGNC:7203]	protein_coding	108.566	1.39669	0.184843	57.8108	2.88578e-14	3.23135e-13
ENSMMUG00000016077	IDH1	isocitrate dehydrogenase (NADP(+)) 1, cytosolic [Source:HGNC Symbol;Acc:HGNC:5382]	protein_coding	239.686	1.33549	0.133448	100.54	1.16037e-23	2.15242e-22
ENSMMUG00000016123			protein_coding	434.087	0.711211	0.0979371	52.7935	3.70526e-13	3.85376e-12
ENSMMUG00000016226	ADAMTS12	ADAM metallopeptidase with thrombospondin type 1 motif 12 [Source:HGNC Symbol;Acc:HGNC:14605]	protein_coding	164.365	2.60674	0.170354	251.409	1.28029e-56	6.00003e-55
ENSMMUG00000016241	ATP5MC2	ATP synthase membrane subunit c locus 2 [Source:HGNC Symbol;Acc:HGNC:842]	protein_coding	366.31	0.801476	0.114689	48.8159	2.81154e-12	2.74841e-11
ENSMMUG00000016276	TRIM72	tripartite motif containing 72 [Source:HGNC Symbol;Acc:HGNC:32671]	protein_coding	33.7528	5.53199	0.699764	127.9	1.18039e-29	2.75782e-28
ENSMMUG00000016321	TPM2	tropomyosin 2 [Source:HGNC Symbol;Acc:HGNC:12011]	protein_coding	2369.31	2.25199	0.0630148	1235.36	1.26145e-270	4.27659e-268
ENSMMUG00000016335	PALMD	palmdelphin [Source:HGNC Symbol;Acc:HGNC:15846]	protein_coding	37.4324	3.77258	0.431171	96.5775	8.58172e-23	1.52954e-21
ENSMMUG00000016457	DMPK	DM1 locus, WD repeat containing [Source:HGNC Symbol;Acc:HGNC:2936]	protein_coding	428.989	1.12768	0.102761	120.504	4.90664e-28	1.07987e-26
ENSMMUG00000016466	TP63	tumor protein p63 [Source:HGNC Symbol;Acc:HGNC:15979]	protein_coding	14.9959	5.09916	0.925001	55.171	1.10485e-13	1.19273e-12
ENSMMUG00000016485	TNFRSF11B	TNF receptor superfamily member 11b [Source:HGNC Symbol;Acc:HGNC:11909]	protein_coding	80.8431	3.84219	0.298367	211.08	7.98609e-48	3.07368e-46
ENSMMUG00000016596	OLFM2	olfactomedin 2 [Source:HGNC Symbol;Acc:HGNC:17189]	protein_coding	312.603	2.00712	0.126887	253.045	5.63044e-57	2.66218e-55
ENSMMUG00000016608	USP11	ubiquitin specific peptidase 11 [Source:HGNC Symbol;Acc:HGNC:12609]	protein_coding	239.472	1.17676	0.130186	82.022	1.3458e-19	2.06988e-18
ENSMMUG00000016658	ENTPD4	ectonucleoside triphosphate diphosphohydrolase 4 [Source:RefSeq peptide;Acc:NP_001248494]	protein_coding	1719.82	0.443631	0.0622115	50.8043	1.02049e-12	1.03636e-11
ENSMMUG00000016666	CHRDL1	chordin like 1 [Source:HGNC Symbol;Acc:HGNC:29861]	protein_coding	220.643	1.20159	0.134789	79.8637	4.01142e-19	6.01864e-18
ENSMMUG00000016686	BUB1B	BUB1 mitotic checkpoint serine/threonine kinase B [Source:HGNC Symbol;Acc:HGNC:1149]	protein_coding	49.1065	1.97392	0.288023	48.4989	3.30467e-12	3.20881e-11
ENSMMUG00000016698	PNPLA3	patatin like phospholipase domain containing 3 [Source:HGNC Symbol;Acc:HGNC:18590]	protein_coding	56.7387	2.12001	0.273912	62.116	3.23807e-15	3.87644e-14
ENSMMUG00000016702	PRSS35	inactive serine protease 35 precursor [Source:RefSeq peptide;Acc:NP_001041709]	protein_coding	55.641	2.86517	0.30552	96.2986	9.87976e-23	1.75697e-21
ENSMMUG00000016791	DCLK1	doublecortin like kinase 1 [Source:HGNC Symbol;Acc:HGNC:2700]	protein_coding	29.8691	4.47798	0.560674	95.4598	1.50922e-22	2.65137e-21
ENSMMUG00000016872	EFEMP1	EGF containing fibulin extracellular matrix protein 1 [Source:HGNC Symbol;Acc:HGNC:3218]	protein_coding	1828.65	2.01959	0.0617028	1056.3	1.04068e-231	2.71839e-229
ENSMMUG00000016900	PTGFRN	prostaglandin F2 receptor inhibitor [Source:HGNC Symbol;Acc:HGNC:9601]	protein_coding	430.253	0.781966	0.109711	50.7156	1.06767e-12	1.08151e-11
ENSMMUG00000016925	LAMB3	laminin subunit beta 3 [Source:HGNC Symbol;Acc:HGNC:6490]	protein_coding	163.459	6.34156	0.406592	647.589	7.47411e-143	1.00078e-140
ENSMMUG00000016995	LUM		protein_coding	637.414	0.888479	0.088567	100.448	1.21572e-23	2.25247e-22
ENSMMUG00000017014	ECT2	epithelial cell transforming 2 [Source:HGNC Symbol;Acc:HGNC:3155]	protein_coding	81.0597	1.69777	0.215882	63.2794	1.79372e-15	2.17844e-14
ENSMMUG00000017017	FYN	FYN proto-oncogene, Src family tyrosine kinase [Source:HGNC Symbol;Acc:HGNC:4037]	protein_coding	314.108	1.40836	0.113081	156.421	6.85073e-36	1.92521e-34
ENSMMUG00000017053	DAPK1	death-associated protein kinase 1 [Source:RefSeq peptide;Acc:NP_001244717]	protein_coding	107.82	2.19808	0.204466	119.868	6.76076e-28	1.48179e-26
ENSMMUG00000017087	SLIT3	slit guidance ligand 3 [Source:HGNC Symbol;Acc:HGNC:11087]	protein_coding	295.647	3.82568	0.157713	732.752	2.2581e-161	3.52751e-159
ENSMMUG00000017134			protein_coding	185.259	3.70128	0.192056	459.268	6.93715e-102	6.38939e-100
ENSMMUG00000017140	TBX1	T-box 1 [Source:HGNC Symbol;Acc:HGNC:11592]	protein_coding	33.3691	8.72867	1.20836	161.346	5.74987e-37	1.66276e-35
ENSMMUG00000017153	ARVCF	ARVCF, delta catenin family member [Source:HGNC Symbol;Acc:HGNC:728]	protein_coding	65.9724	2.1804	0.261814	71.7911	2.39234e-17	3.25252e-16
ENSMMUG00000017187	LGALS1	galectin-1 [Source:RefSeq peptide;Acc:NP_001162098]	protein_coding	1432.07	0.647962	0.073508	77.4305	1.37477e-18	2.00969e-17
ENSMMUG00000017202	MYMK	myomaker, myoblast fusion factor [Source:HGNC Symbol;Acc:HGNC:33778]	protein_coding	128.689	7.81444	0.735361	565.57	5.16505e-125	5.96376e-123
ENSMMUG00000017204	PDCD4	programmed cell death protein 4 [Source:RefSeq peptide;Acc:NP_001244775]	protein_coding	97.3823	1.60721	0.196859	67.9259	1.69754e-16	2.19018e-15
ENSMMUG00000017291	SMC4	structural maintenance of chromosomes protein 4 [Source:RefSeq peptide;Acc:NP_001248605]	protein_coding	240.757	1.01772	0.12287	68.9742	9.97599e-17	1.30614e-15
ENSMMUG00000017306	PLK1	polo like kinase 1 [Source:HGNC Symbol;Acc:HGNC:9077]	protein_coding	244.385	1.00364	0.133447	56.5992	5.34326e-14	5.88386e-13
ENSMMUG00000017342	KLHL2	kelch like family member 2 [Source:HGNC Symbol;Acc:HGNC:6353]	protein_coding	264.263	0.900805	0.118366	58.1352	2.44706e-14	2.75169e-13
ENSMMUG00000017360	NT5DC2	5'-nucleotidase domain containing 2 [Source:HGNC Symbol;Acc:HGNC:25717]	protein_coding	399.996	1.03586	0.103737	99.8341	1.65711e-23	3.049e-22
ENSMMUG00000017414	CACNA1S	calcium voltage-gated channel subunit alpha1 S [Source:HGNC Symbol;Acc:HGNC:1397]	protein_coding	15.9447	7.66255	1.2432	75.0262	4.64498e-18	6.56727e-17
ENSMMUG00000017420			protein_coding	830.144	0.58263	0.0770338	57.1838	3.96917e-14	4.41038e-13
ENSMMUG00000017421	TSPAN2	tetraspanin 2 [Source:HGNC Symbol;Acc:HGNC:20659]	protein_coding	90.2562	1.45151	0.206678	49.882	1.63277e-12	1.62807e-11
ENSMMUG00000017425	MBOAT1	membrane bound O-acyltransferase domain containing 1 [Source:HGNC Symbol;Acc:HGNC:21579]	protein_coding	62.6972	1.96225	0.250034	63.8464	1.34507e-15	1.64992e-14
ENSMMUG00000017433	SLC8A3	solute carrier family 8 member A3 [Source:HGNC Symbol;Acc:HGNC:11070]	protein_coding	21.4372	4.86544	0.726319	75.9709	2.87877e-18	4.12503e-17
ENSMMUG00000017440	IRX5	iroquois homeobox 5 [Source:HGNC Symbol;Acc:HGNC:14361]	protein_coding	29.8751	2.87976	0.409129	55.0304	1.1868e-13	1.27688e-12
ENSMMUG00000017443	NET1	neuroepithelial cell transforming 1 [Source:HGNC Symbol;Acc:HGNC:14592]	protein_coding	106.722	1.53438	0.19299	64.0454	1.21585e-15	1.49717e-14
ENSMMUG00000017483	EPS8L2	EPS8 like 2 [Source:HGNC Symbol;Acc:HGNC:21296]	protein_coding	31.4173	3.58609	0.45882	73.6033	9.55042e-18	1.32789e-16
ENSMMUG00000017489	RASSF4	Ras association domain family member 4 [Source:HGNC Symbol;Acc:HGNC:20793]	protein_coding	95.9769	4.70034	0.334025	305.57	2.0154e-68	1.185e-66
ENSMMUG00000017490	DEPP1	DEPP1, autophagy regulator [Source:HGNC Symbol;Acc:HGNC:23355]	protein_coding	98.3936	3.8134	0.268328	256.498	9.95239e-58	4.79098e-56
ENSMMUG00000017505	TTC3	tetratricopeptide repeat domain 3 [Source:HGNC Symbol;Acc:HGNC:12393]	protein_coding	361.046	0.834785	0.107026	60.9142	5.96187e-15	6.99017e-14
ENSMMUG00000017515	EPB41L4B	erythrocyte membrane protein band 4.1 like 4B [Source:HGNC Symbol;Acc:HGNC:19818]	protein_coding	20.6564	3.34619	0.52398	48.889	2.70864e-12	2.64944e-11
ENSMMUG00000017518	SGSM2	small G protein signaling modulator 2 [Source:HGNC Symbol;Acc:HGNC:29026]	protein_coding	203.941	1.11527	0.134805	68.8644	1.0547e-16	1.37863e-15
ENSMMUG00000017546	EMILIN2	elastin microfibril interfacer 2 [Source:HGNC Symbol;Acc:HGNC:19881]	protein_coding	151.563	1.28303	0.154733	69.4712	7.75388e-17	1.02192e-15
ENSMMUG00000017638	EMP1	epithelial membrane protein 1 [Source:HGNC Symbol;Acc:HGNC:3333]	protein_coding	1092.94	0.911879	0.0691599	173.43	1.31821e-39	4.04707e-38
ENSMMUG00000017683	ACTG2	actin, gamma 2, smooth muscle, enteric [Source:HGNC Symbol;Acc:HGNC:145]	protein_coding	135.918	4.47912	0.2646	422.532	6.86069e-94	5.69366e-92
ENSMMUG00000017690	CHRNB1	cholinergic receptor nicotinic beta 1 subunit [Source:HGNC Symbol;Acc:HGNC:1961]	protein_coding	94.9657	3.16144	0.240672	198.142	5.31195e-45	1.87673e-43
ENSMMUG00000017766	DEPDC1	DEP domain containing 1 [Source:HGNC Symbol;Acc:HGNC:22949]	protein_coding	54.6936	3.18944	0.316349	117.914	1.81072e-27	3.92544e-26
ENSMMUG00000017786	PABPC1	polyadenylate-binding protein 1 [Source:RefSeq peptide;Acc:NP_001244826]	protein_coding	3721.86	0.435778	0.049757	76.5626	2.13342e-18	3.08195e-17
ENSMMUG00000017809	TNKS1BP1	tankyrase 1 binding protein 1 [Source:HGNC Symbol;Acc:HGNC:19081]	protein_coding	800.64	0.892089	0.0787644	128.085	1.07559e-29	2.51665e-28
ENSMMUG00000017822	PPL	periplakin [Source:HGNC Symbol;Acc:HGNC:9273]	protein_coding	131.477	2.18496	0.181567	150.877	1.11516e-34	3.03223e-33
ENSMMUG00000017833	ATP1A2	ATPase Na+/K+ transporting subunit alpha 4 [Source:HGNC Symbol;Acc:HGNC:14073]	protein_coding	99.5753	4.94369	0.351647	318.514	3.05128e-71	1.90663e-69
ENSMMUG00000017841			protein_coding	565.647	0.99126	0.0920083	115.915	4.95986e-27	1.0651e-25
ENSMMUG00000017860	NPDC1	neural proliferation, differentiation and control 1 [Source:HGNC Symbol;Acc:HGNC:7899]	protein_coding	181.87	1.20491	0.141549	73.0604	1.25743e-17	1.73923e-16
ENSMMUG00000017921			protein_coding	948.151	0.714256	0.0733715	94.6673	2.25232e-22	3.91796e-21
ENSMMUG00000017928	RPL13	ribosomal protein L13 [Source:HGNC Symbol;Acc:HGNC:10303]	protein_coding	3186.03	0.399923	0.0568056	49.4814	2.00259e-12	1.98688e-11
ENSMMUG00000017933	DES	desmin [Source:HGNC Symbol;Acc:HGNC:2770]	protein_coding	2044.28	6.22903	0.118767	4748.13	0	0
ENSMMUG00000017936			protein_coding	15.0682	5.69384	1.09618	58.8504	1.70129e-14	1.93525e-13
ENSMMUG00000018025	EGR1	early growth response 1 [Source:HGNC Symbol;Acc:HGNC:3238]	protein_coding	333.287	2.0172	0.118241	296.85	1.59952e-66	8.97423e-65
ENSMMUG00000018029	APLP2	amyloid beta precursor like protein 2 [Source:HGNC Symbol;Acc:HGNC:598]	protein_coding	2249.56	0.407988	0.0575017	50.2869	1.32836e-12	1.3354e-11
ENSMMUG00000018070	NCAPG	non-SMC condensin I complex subunit G [Source:HGNC Symbol;Acc:HGNC:24304]	protein_coding	155.042	1.38274	0.157709	77.6485	1.23108e-18	1.80627e-17
ENSMMUG00000018096	HMG20B	high mobility group 20B [Source:HGNC Symbol;Acc:HGNC:5002]	protein_coding	345.757	1.32224	0.109646	146.173	1.18964e-33	3.14358e-32
ENSMMUG00000018116	JAG1	jagged 1 [Source:HGNC Symbol;Acc:HGNC:6188]	protein_coding	223.555	1.77734	0.140835	161.358	5.71349e-37	1.65525e-35
ENSMMUG00000018117	GANAB	neutral alpha-glucosidase AB precursor [Source:RefSeq peptide;Acc:NP_001181640]	protein_coding	2118.44	0.648042	0.0560394	133.359	7.54368e-31	1.84075e-29
ENSMMUG00000018137	MYBL2	MYB proto-oncogene like 2 [Source:HGNC Symbol;Acc:HGNC:7548]	protein_coding	237.617	2.308	0.138369	290.937	3.10751e-65	1.71333e-63
ENSMMUG00000018142	CCNB1	cyclin B1 [Source:HGNC Symbol;Acc:HGNC:1579]	protein_coding	181.642	2.20686	0.153418	216.313	5.76286e-49	2.29564e-47
ENSMMUG00000018201	NID2	nidogen 2 [Source:HGNC Symbol;Acc:HGNC:13389]	protein_coding	302.264	1.1284	0.12545	80.8629	2.41928e-19	3.66434e-18
ENSMMUG00000018240			protein_coding	867.291	0.491894	0.0721424	46.5155	9.08948e-12	8.58516e-11
ENSMMUG00000018360			protein_coding	1760.82	1.49456	0.0611343	591.16	1.40151e-130	1.6918e-128
ENSMMUG00000018384	SMAD1	SMAD family member 1 [Source:HGNC Symbol;Acc:HGNC:6767]	protein_coding	110.94	1.30262	0.186558	49.126	2.40032e-12	2.35364e-11
ENSMMUG00000018391			protein_coding	961.404	0.624003	0.0765942	66.2647	3.94264e-16	4.96617e-15
ENSMMUG00000018488	HSPB3	heat shock protein family B (small) member 3 [Source:HGNC Symbol;Acc:HGNC:5248]	protein_coding	22.5745	6.28544	1.07226	92.1952	7.85344e-22	1.3256e-20
ENSMMUG00000018520	PDLIM2	PDZ and LIM domain 2 [Source:HGNC Symbol;Acc:HGNC:13992]	protein_coding	405.934	1.16071	0.102663	128.131	1.05098e-29	2.46269e-28
ENSMMUG00000018553	VASH1	vasohibin 1 [Source:HGNC Symbol;Acc:HGNC:19964]	protein_coding	70.2093	2.24093	0.246221	86.9347	1.12167e-20	1.79444e-19
ENSMMUG00000018571	CREB3L1	cAMP responsive element binding protein 3 like 1 [Source:HGNC Symbol;Acc:HGNC:18856]	protein_coding	1979.85	0.486052	0.056122	74.9245	4.89058e-18	6.90226e-17
ENSMMUG00000018600	MYL4	myosin light chain 4 [Source:HGNC Symbol;Acc:HGNC:7585]	protein_coding	34.7971	6.92552	1.05834	144.496	2.76815e-33	7.20713e-32
ENSMMUG00000018647	KRT15	keratin 15 [Source:HGNC Symbol;Acc:HGNC:6421]	protein_coding	59.0792	9.55272	1.19587	281.324	3.86496e-63	2.0876e-61
ENSMMUG00000018653			protein_coding	182.816	8.32264	0.731782	794.476	8.57179e-175	1.4846e-172
ENSMMUG00000018677	NCAPD2	non-SMC condensin I complex subunit D2 [Source:HGNC Symbol;Acc:HGNC:24305]	protein_coding	145.027	1.77701	0.166709	116.072	4.58258e-27	9.8674e-26
ENSMMUG00000018681	IFFO1	intermediate filament family orphan 1 [Source:HGNC Symbol;Acc:HGNC:24970]	protein_coding	62.3427	2.39677	0.266594	85.7374	2.05493e-20	3.24833e-19
ENSMMUG00000018720	CKAP2	cytoskeleton associated protein 2 [Source:HGNC Symbol;Acc:HGNC:1990]	protein_coding	84.0952	2.21709	0.224775	101.996	5.56349e-24	1.04538e-22
ENSMMUG00000018743	USP25	ubiquitin specific peptidase 25 [Source:HGNC Symbol;Acc:HGNC:12624]	protein_coding	245.054	0.859994	0.126055	46.6604	8.44191e-12	7.98773e-11
ENSMMUG00000018814	DGKA	diacylglycerol kinase alpha [Source:HGNC Symbol;Acc:HGNC:2849]	protein_coding	101.947	1.30227	0.191721	46.5552	8.90744e-12	8.41822e-11
ENSMMUG00000018861	HEYL	hes related family bHLH transcription factor with YRPW motif-like [Source:HGNC Symbol;Acc:HGNC:4882]	protein_coding	88.8261	2.64241	0.229836	143.19	5.34102e-33	1.3838e-31
ENSMMUG00000018907	ERFE	erythroferrone [Source:HGNC Symbol;Acc:HGNC:26727]	protein_coding	23.4807	3.43223	0.499467	57.4055	3.54613e-14	3.95687e-13
ENSMMUG00000018940	IGFBP2	insulin like growth factor binding protein 2 [Source:HGNC Symbol;Acc:HGNC:5471]	protein_coding	709.346	2.55809	0.0915342	799.188	8.10281e-176	1.41879e-173
ENSMMUG00000019012	EFEMP2	EGF containing fibulin extracellular matrix protein 2 [Source:HGNC Symbol;Acc:HGNC:3219]	protein_coding	826.837	1.05763	0.0768765	188.991	5.27861e-43	1.78576e-41
ENSMMUG00000019057	CDKN2C	cyclin dependent kinase inhibitor 2C [Source:HGNC Symbol;Acc:HGNC:1789]	protein_coding	76.7475	2.15694	0.248143	77.616	1.25152e-18	1.83457e-17
ENSMMUG00000019072	DAAM2	dishevelled associated activator of morphogenesis 2 [Source:HGNC Symbol;Acc:HGNC:18143]	protein_coding	248.566	1.08863	0.126127	74.7633	5.3067e-18	7.4697e-17
ENSMMUG00000019111	TRIM29	tripartite motif containing 29 [Source:HGNC Symbol;Acc:HGNC:17274]	protein_coding	87.9647	2.7346	0.238401	142.499	7.56358e-33	1.95013e-31
ENSMMUG00000019119	CSRP3	cysteine and glycine rich protein 3 [Source:HGNC Symbol;Acc:HGNC:2472]	protein_coding	54.2421	6.55998	0.753555	225.223	6.5649e-51	2.70298e-49
ENSMMUG00000019136	TXLNB	taxilin beta [Source:HGNC Symbol;Acc:HGNC:21617]	protein_coding	10.5542	7.06773	1.26988	50.7683	1.0394e-12	1.05355e-11
ENSMMUG00000019157	ASNS	asparagine synthetase (glutamine-hydrolyzing) [Source:HGNC Symbol;Acc:HGNC:753]	protein_coding	543.303	2.42812	0.0978101	637.617	1.10189e-140	1.42744e-138
ENSMMUG00000019177	GALNT3	polypeptide N-acetylgalactosaminyltransferase 3 [Source:HGNC Symbol;Acc:HGNC:4125]	protein_coding	16.7625	5.2544	0.920829	60.0224	9.37863e-15	1.08132e-13
ENSMMUG00000019189	HERPUD1	homocysteine inducible ER protein with ubiquitin like domain 1 [Source:HGNC Symbol;Acc:HGNC:13744]	protein_coding	392.013	1.06853	0.105212	103.296	2.88646e-24	5.50813e-23
ENSMMUG00000019246	CYP39A1	24-hydroxycholesterol 7-alpha-hydroxylase [Source:RefSeq peptide;Acc:NP_001181799]	protein_coding	217.254	3.32677	0.169301	440.539	8.26313e-98	7.23433e-96
ENSMMUG00000019254	PLA2G7	phospholipase A2 group VII [Source:HGNC Symbol;Acc:HGNC:9040]	protein_coding	30.5492	2.68664	0.390266	51.8963	5.85113e-13	6.02663e-12
ENSMMUG00000019261	COL12A1	collagen type XII alpha 1 chain [Source:HGNC Symbol;Acc:HGNC:2188]	protein_coding	2884.7	0.995222	0.0718721	189.143	4.89011e-43	1.65785e-41
ENSMMUG00000019275	FILIP1	filamin A interacting protein 1 [Source:HGNC Symbol;Acc:HGNC:21015]	protein_coding	12.9509	5.46734	1.10793	48.9647	2.60609e-12	2.55384e-11
ENSMMUG00000019291	DPYSL3	dihydropyrimidinase like 3 [Source:HGNC Symbol;Acc:HGNC:3015]	protein_coding	905.524	0.761044	0.0730585	108.434	2.15902e-25	4.31641e-24
ENSMMUG00000019292	NFIX	nuclear factor I X [Source:HGNC Symbol;Acc:HGNC:7788]	protein_coding	1469.38	0.916222	0.0687328	176.675	2.57946e-40	8.15499e-39
ENSMMUG00000019369	PLEKHG2	pleckstrin homology and RhoGEF domain containing G2 [Source:HGNC Symbol;Acc:HGNC:29515]	protein_coding	132.049	1.40878	0.169896	69.5477	7.45881e-17	9.84661e-16
ENSMMUG00000019377	CPA4	carboxypeptidase A4 [Source:HGNC Symbol;Acc:HGNC:15740]	protein_coding	114.253	1.61385	0.186295	76.2441	2.50681e-18	3.60827e-17
ENSMMUG00000019385	FOXM1	forkhead box M1 [Source:HGNC Symbol;Acc:HGNC:3818]	protein_coding	126.376	2.36327	0.18892	164.664	1.08334e-37	3.179e-36
ENSMMUG00000019438	UTRN	utrophin [Source:HGNC Symbol;Acc:HGNC:12635]	protein_coding	550.674	1.07357	0.102146	109.936	1.01223e-25	2.05725e-24
ENSMMUG00000019462	ITGAV	integrin alpha-V precursor [Source:RefSeq peptide;Acc:NP_001252882]	protein_coding	564.328	1.04419	0.101448	105.45	9.73043e-25	1.89773e-23
ENSMMUG00000019489	MAOA	monoamine oxidase A [Source:HGNC Symbol;Acc:HGNC:6833]	protein_coding	330.01	1.64673	0.114191	210.202	1.24118e-47	4.72003e-46
ENSMMUG00000019535	NUPR1	nuclear protein 1 [Source:RefSeq peptide;Acc:NP_001181402]	protein_coding	731.745	1.57003	0.0943895	273.708	1.76512e-61	9.1021e-60
ENSMMUG00000019536	KCNQ4	potassium voltage-gated channel subfamily Q member 4 [Source:HGNC Symbol;Acc:HGNC:6298]	protein_coding	18.3111	4.3469	0.695285	56.3122	6.18294e-14	6.77107e-13
ENSMMUG00000019628	TUBA4A	tubulin alpha 4a [Source:HGNC Symbol;Acc:HGNC:12407]	protein_coding	74.8192	2.52054	0.251243	107.008	4.43443e-25	8.82124e-24
ENSMMUG00000019689			protein_coding	21.6065	3.41754	0.527131	50.1707	1.40938e-12	1.41328e-11
ENSMMUG00000019701			protein_coding	72.2965	2.15877	0.237394	86.7169	1.25224e-20	1.99532e-19
ENSMMUG00000019780	ANXA11	annexin A11 [Source:HGNC Symbol;Acc:HGNC:535]	protein_coding	782.604	0.787534	0.0829769	89.8885	2.51968e-21	4.15617e-20
ENSMMUG00000019861	CIT	citron rho-interacting serine/threonine kinase [Source:HGNC Symbol;Acc:HGNC:1985]	protein_coding	78.348	2.02055	0.233916	76.846	1.84818e-18	2.67961e-17
ENSMMUG00000019876	CDK1	cyclin-dependent kinase 1 [Source:RefSeq peptide;Acc:NP_001248399]	protein_coding	79.5329	2.6029	0.242488	124.203	7.60567e-29	1.7288e-27
ENSMMUG00000019879	DAB2	DAB2, clathrin adaptor protein [Source:HGNC Symbol;Acc:HGNC:2662]	protein_coding	387.538	1.2953	0.103331	157.904	3.24825e-36	9.20954e-35
ENSMMUG00000019891			protein_coding	191.68	1.90647	0.145752	175.938	3.73546e-40	1.16479e-38
ENSMMUG00000019892	MYOM1	myomesin 1 [Source:HGNC Symbol;Acc:HGNC:7613]	protein_coding	39.06	2.98194	0.361982	76.6273	2.06463e-18	2.98799e-17
ENSMMUG00000019901	2022-09-11	septin 11 [Source:HGNC Symbol;Acc:HGNC:25589]	protein_coding	776.237	0.787934	0.0789442	99.539	1.92336e-23	3.53074e-22
ENSMMUG00000019904	CCNI	cyclin I [Source:HGNC Symbol;Acc:HGNC:1595]	protein_coding	572.402	1.22295	0.0879941	193.447	5.623e-44	1.952e-42
ENSMMUG00000019974	NARS	asparaginyl-tRNA synthetase [Source:HGNC Symbol;Acc:HGNC:7643]	protein_coding	1085.68	0.695262	0.0714366	94.5339	2.40928e-22	4.17277e-21
ENSMMUG00000019996	ENC1	ectodermal-neural cortex 1 [Source:HGNC Symbol;Acc:HGNC:3345]	protein_coding	170.382	1.21042	0.14858	66.8516	2.92728e-16	3.72253e-15
ENSMMUG00000020049	PGM1	phosphoglucomutase 1 [Source:HGNC Symbol;Acc:HGNC:8905]	protein_coding	222.866	0.888393	0.130794	46.2725	1.02897e-11	9.64125e-11
ENSMMUG00000020052	NRP2	neuropilin 2 [Source:HGNC Symbol;Acc:HGNC:8005]	protein_coding	108.943	1.46115	0.189437	60.2217	8.47533e-15	9.80725e-14
ENSMMUG00000020073			protein_coding	1177.97	0.509206	0.0667852	58.1086	2.48034e-14	2.78714e-13
ENSMMUG00000020074	PKDCC	protein kinase domain containing, cytoplasmic [Source:HGNC Symbol;Acc:HGNC:25123]	protein_coding	113.928	3.319	0.229333	242.566	1.08465e-54	4.81417e-53
ENSMMUG00000020084	MYH3	myosin heavy chain 3 [Source:HGNC Symbol;Acc:HGNC:7573]	protein_coding	613.801	7.98123	0.359156	2140.14	0	0
ENSMMUG00000020114	CDH13	cadherin 13 [Source:HGNC Symbol;Acc:HGNC:1753]	protein_coding	412.106	1.21443	0.104436	135.347	2.77206e-31	6.83747e-30
ENSMMUG00000020150	XIRP1	xin actin binding repeat containing 1 [Source:HGNC Symbol;Acc:HGNC:14301]	protein_coding	34.1954	4.37768	0.508625	109.469	1.28071e-25	2.59629e-24
ENSMMUG00000020179	MID1	midline 1 [Source:HGNC Symbol;Acc:HGNC:7095]	protein_coding	54.8396	1.86116	0.26492	50.8859	9.78941e-13	9.9607e-12
ENSMMUG00000020200			protein_coding	397.615	1.27308	0.109382	135.46	2.61927e-31	6.47061e-30
ENSMMUG00000020217	PIGK	phosphatidylinositol glycan anchor biosynthesis class K [Source:HGNC Symbol;Acc:HGNC:8965]	protein_coding	140.595	1.12404	0.162281	48.2721	3.71e-12	3.58491e-11
ENSMMUG00000020334	PROS1	vitamin K-dependent protein S [Source:RefSeq peptide;Acc:NP_001038191]	protein_coding	204.925	2.21502	0.151652	220.03	8.90823e-50	3.60263e-48
ENSMMUG00000020346	CPXM2	carboxypeptidase X, M14 family member 2 [Source:HGNC Symbol;Acc:HGNC:26977]	protein_coding	309.057	3.20918	0.143223	553.293	2.4193e-122	2.75351e-120
ENSMMUG00000020349	SEL1L3	SEL1L family member 3 [Source:HGNC Symbol;Acc:HGNC:29108]	protein_coding	65.4142	5.35017	0.478681	237.233	1.57782e-53	6.85039e-52
ENSMMUG00000020415	IL34	interleukin-34 precursor [Source:RefSeq peptide;Acc:NP_001181288]	protein_coding	54.3062	3.30559	0.32726	119.21	9.42054e-28	2.05908e-26
ENSMMUG00000020416	MTSS1L	MTSS1L, I-BAR domain containing [Source:HGNC Symbol;Acc:HGNC:25094]	protein_coding	385.968	1.0104	0.102524	97.3892	5.69549e-23	1.02429e-21
ENSMMUG00000020431	EPS8	epidermal growth factor receptor kinase substrate 8 [Source:RefSeq peptide;Acc:NP_001244846]	protein_coding	526.634	0.902044	0.0952136	89.6718	2.81132e-21	4.62765e-20
ENSMMUG00000020471	ACTN2	actinin alpha 2 [Source:HGNC Symbol;Acc:HGNC:164]	protein_coding	222.252	6.59492	0.377867	880.755	1.49784e-193	2.87548e-191
ENSMMUG00000020491	VWA5A	von Willebrand factor A domain containing 5A [Source:HGNC Symbol;Acc:HGNC:6658]	protein_coding	22.8397	4.45659	0.637536	72.807	1.42966e-17	1.97231e-16
ENSMMUG00000020510	KLHL41	kelch like family member 41 [Source:HGNC Symbol;Acc:HGNC:16905]	protein_coding	354.769	2.47319	0.118373	456.892	2.28134e-101	2.08913e-99
ENSMMUG00000020515	ADGRG2	adhesion G protein-coupled receptor G2 [Source:HGNC Symbol;Acc:HGNC:4516]	protein_coding	38.9351	2.26766	0.328045	50.4321	1.23361e-12	1.24329e-11
ENSMMUG00000020516	GALNT16	polypeptide N-acetylgalactosaminyltransferase 16 [Source:HGNC Symbol;Acc:HGNC:23233]	protein_coding	105.42	1.87945	0.198241	92.0633	8.39468e-22	1.41396e-20
ENSMMUG00000020627	RPLP2	60S acidic ribosomal protein P2 [Source:RefSeq peptide;Acc:NP_001180505]	protein_coding	1890.66	0.457993	0.0584789	61.2738	4.96639e-15	5.85747e-14
ENSMMUG00000020644	CHRDL2	chordin like 2 [Source:HGNC Symbol;Acc:HGNC:24168]	protein_coding	56.8616	2.83681	0.293288	103.779	2.26194e-24	4.32674e-23
ENSMMUG00000020660	MKX	mohawk homeobox [Source:HGNC Symbol;Acc:HGNC:23729]	protein_coding	120.265	3.79012	0.2448	297.702	1.04314e-66	5.87328e-65
ENSMMUG00000020678	SYNPO	synaptopodin [Source:HGNC Symbol;Acc:HGNC:30672]	protein_coding	294.662	3.0805	0.140181	533.916	3.97249e-118	4.21985e-116
ENSMMUG00000020711	SLC2A4RG	SLC2A4 regulator [Source:HGNC Symbol;Acc:HGNC:15930]	protein_coding	105.096	1.79354	0.197272	84.3842	4.07392e-20	6.37661e-19
ENSMMUG00000020772	CSRP1	cysteine and glycine rich protein 1 [Source:HGNC Symbol;Acc:HGNC:2469]	protein_coding	1555.73	1.82645	0.0670264	731.724	3.77765e-161	5.84398e-159
ENSMMUG00000020798	LTBP4	latent transforming growth factor beta binding protein 4 [Source:HGNC Symbol;Acc:HGNC:6717]	protein_coding	160.419	1.84431	0.16641	124.848	5.49557e-29	1.25814e-27
ENSMMUG00000020823	VCL	vinculin [Source:HGNC Symbol;Acc:HGNC:12665]	protein_coding	2379.25	0.477231	0.0538288	78.4936	8.02576e-19	1.183e-17
ENSMMUG00000020919	SHROOM3	shroom family member 3 [Source:HGNC Symbol;Acc:HGNC:30422]	protein_coding	44.3282	2.68452	0.327001	73.3776	1.07074e-17	1.48487e-16
ENSMMUG00000020942	LGR5	leucine rich repeat containing G protein-coupled receptor 5 [Source:HGNC Symbol;Acc:HGNC:4504]	protein_coding	141.19	2.3843	0.182833	178.138	1.23581e-40	3.9541e-39
ENSMMUG00000020951	NUAK1	NUAK family kinase 1 [Source:HGNC Symbol;Acc:HGNC:14311]	protein_coding	174.457	2.85394	0.169706	312.311	6.85067e-70	4.13479e-68
ENSMMUG00000020956	PARVA	parvin alpha [Source:HGNC Symbol;Acc:HGNC:14652]	protein_coding	758.62	1.11787	0.0794624	197.69	6.66789e-45	2.34539e-43
ENSMMUG00000020980	UBA7	ubiquitin like modifier activating enzyme 7 [Source:HGNC Symbol;Acc:HGNC:12471]	protein_coding	63.191	1.77101	0.246245	53.1105	3.15302e-13	3.29877e-12
ENSMMUG00000020987	FABP3	fatty acid binding protein 3 [Source:HGNC Symbol;Acc:HGNC:3557]	protein_coding	106.508	1.61849	0.187849	75.7238	3.26245e-18	4.66223e-17
ENSMMUG00000021023			protein_coding	76.4628	2.26904	0.241395	92.2701	7.56201e-22	1.27912e-20
ENSMMUG00000021025	TNNC2	troponin C2, fast skeletal type [Source:HGNC Symbol;Acc:HGNC:11944]	protein_coding	15.6696	5.74826	1.09417	60.8178	6.26078e-15	7.32447e-14
ENSMMUG00000021070	DAAM1	dishevelled associated activator of morphogenesis 1 [Source:HGNC Symbol;Acc:HGNC:18142]	protein_coding	129.824	1.73909	0.18298	91.5408	1.09315e-21	1.83736e-20
ENSMMUG00000021089	SFRP4	secreted frizzled-related protein 4 precursor [Source:RefSeq peptide;Acc:NP_001028134]	protein_coding	145.2	2.80275	0.186147	247.882	7.51912e-56	3.44281e-54
ENSMMUG00000021095	DSG2	desmoglein 2 [Source:HGNC Symbol;Acc:HGNC:3049]	protein_coding	29.7221	4.17444	0.522196	89.1677	3.62728e-21	5.92183e-20
ENSMMUG00000021120	MAGED1	MAGE family member D1 [Source:HGNC Symbol;Acc:HGNC:6813]	protein_coding	838.108	0.984192	0.0772762	161.916	4.31562e-37	1.25255e-35
ENSMMUG00000021138	DMBT1	deleted in malignant brain tumors 1 [Source:HGNC Symbol;Acc:HGNC:2926]	protein_coding	29.7252	6.10482	0.886596	115.617	5.76554e-27	1.23479e-25
ENSMMUG00000021186	ANLN	anillin actin binding protein [Source:HGNC Symbol;Acc:HGNC:14082]	protein_coding	359.382	2.47409	0.118633	454.122	9.14148e-101	8.32344e-99
ENSMMUG00000021221	HJURP	Holliday junction recognition protein [Source:HGNC Symbol;Acc:HGNC:25444]	protein_coding	79.0004	2.45758	0.245279	105.907	7.72907e-25	1.51482e-23
ENSMMUG00000021244	KLHL40	kelch like family member 40 [Source:HGNC Symbol;Acc:HGNC:30372]	protein_coding	11.9867	5.3617	1.11197	46.2244	1.05458e-11	9.87289e-11
ENSMMUG00000021260	TUFT1	tuftelin 1 [Source:HGNC Symbol;Acc:HGNC:12422]	protein_coding	156.423	1.28526	0.155056	69.2983	8.46424e-17	1.11278e-15
ENSMMUG00000021261	ZNF423	zinc finger protein 423 [Source:HGNC Symbol;Acc:HGNC:16762]	protein_coding	32.7362	3.64437	0.442579	85.1213	2.8061e-20	4.42259e-19
ENSMMUG00000021286	COL3A1	collagen alpha-1(III) chain precursor [Source:RefSeq peptide;Acc:NP_001252968]	protein_coding	17976.9	2.02861	0.046245	1802.7	0	0
ENSMMUG00000021290	COL5A2	collagen type V alpha 2 chain [Source:HGNC Symbol;Acc:HGNC:2210]	protein_coding	5242.7	1.53327	0.0529805	812.596	9.85167e-179	1.78382e-176
ENSMMUG00000021314	RPS20	Macaca mulatta 40S ribosomal protein S20-like (LOC695327), mRNA. [Source:RefSeq mRNA;Acc:NM_001258347]	protein_coding	2528	0.571166	0.0609064	87.6352	7.87114e-21	1.26686e-19
ENSMMUG00000021324	ARL4D	ADP ribosylation factor like GTPase 4D [Source:HGNC Symbol;Acc:HGNC:656]	protein_coding	91.0901	2.46845	0.227401	124.562	6.34653e-29	1.44879e-27
ENSMMUG00000021361	WDR41	WD repeat domain 41 [Source:HGNC Symbol;Acc:HGNC:25601]	protein_coding	154.429	1.36619	0.171007	63.9793	1.25732e-15	1.54585e-14
ENSMMUG00000021429	PTGDS		protein_coding	189.45	2.82909	0.169687	298.613	6.60516e-67	3.73215e-65
ENSMMUG00000021434	ABCA2	ATP binding cassette subfamily A member 2 [Source:HGNC Symbol;Acc:HGNC:32]	protein_coding	142.104	1.33635	0.171254	61.2471	5.03434e-15	5.93322e-14
ENSMMUG00000021577	DHCR24	24-dehydrocholesterol reductase [Source:HGNC Symbol;Acc:HGNC:2859]	protein_coding	178.607	2.93408	0.17563	304.381	3.65928e-68	2.10494e-66
ENSMMUG00000021586	TRIM55	tripartite motif containing 55 [Source:HGNC Symbol;Acc:HGNC:14215]	protein_coding	16.8411	4.84079	0.825752	55.1914	1.09346e-13	1.18123e-12
ENSMMUG00000021590	PCK2	phosphoenolpyruvate carboxykinase 2, mitochondrial [Source:HGNC Symbol;Acc:HGNC:8725]	protein_coding	323.069	2.13869	0.12136	318.104	3.749e-71	2.33346e-69
ENSMMUG00000021629	LENG8	leukocyte receptor cluster member 8 [Source:HGNC Symbol;Acc:HGNC:15500]	protein_coding	500.901	0.709803	0.0908871	61.0519	5.55894e-15	6.52735e-14
ENSMMUG00000021641	PRELP	proline and arginine rich end leucine rich repeat protein [Source:HGNC Symbol;Acc:HGNC:9357]	protein_coding	375.848	1.82042	0.111266	270.768	7.71925e-61	3.94226e-59
ENSMMUG00000021642	FMOD	fibromodulin [Source:HGNC Symbol;Acc:HGNC:3774]	protein_coding	208.746	4.88795	0.238392	675.97	5.02651e-149	7.28113e-147
ENSMMUG00000021653	AARS	alanyl-tRNA synthetase [Source:HGNC Symbol;Acc:HGNC:20]	protein_coding	1151.05	0.814413	0.0663472	150.442	1.38803e-34	3.76138e-33
ENSMMUG00000021657	ABLIM3	actin binding LIM protein family member 3 [Source:HGNC Symbol;Acc:HGNC:29132]	protein_coding	70.6563	3.19118	0.277722	153.503	2.97407e-35	8.25591e-34
ENSMMUG00000021692	PTGIS	prostaglandin I2 synthase [Source:HGNC Symbol;Acc:HGNC:9603]	protein_coding	242.116	4.50286	0.212763	582.313	1.17756e-128	1.40025e-126
ENSMMUG00000021733	PRICKLE1	prickle planar cell polarity protein 1 [Source:HGNC Symbol;Acc:HGNC:17019]	protein_coding	104.315	1.72143	0.192838	81.4221	1.82303e-19	2.77708e-18
ENSMMUG00000021763	ITGB4	integrin subunit beta 4 [Source:HGNC Symbol;Acc:HGNC:6158]	protein_coding	300.409	7.71385	0.466854	1227.5	6.45034e-269	2.14124e-266
ENSMMUG00000021784	NXPH4	neurexophilin 4 [Source:HGNC Symbol;Acc:HGNC:8078]	protein_coding	48.0412	2.21453	0.298534	57.5941	3.22189e-14	3.60264e-13
ENSMMUG00000021785	SHMT2	serine hydroxymethyltransferase 2 [Source:HGNC Symbol;Acc:HGNC:10852]	protein_coding	685.892	0.707125	0.0881841	64.2128	1.1168e-15	1.37627e-14
ENSMMUG00000021786	NDUFA4L2	NDUFA4, mitochondrial complex associated like 2 [Source:HGNC Symbol;Acc:HGNC:29836]	protein_coding	174.137	1.63299	0.156482	110.061	9.5029e-26	1.93631e-24
ENSMMUG00000021787	STAC3	SH3 and cysteine-rich domain-containing protein 3 [Source:RefSeq peptide;Acc:NP_001181624]	protein_coding	30.1087	4.67214	0.584205	101.735	6.34719e-24	1.18704e-22
ENSMMUG00000021796	CHRNA1	cholinergic receptor nicotinic alpha 1 subunit [Source:HGNC Symbol;Acc:HGNC:1955]	protein_coding	341.424	6.56848	0.303419	1296.3	7.19814e-284	2.66733e-281
ENSMMUG00000021802	KIF1A	kinesin family member 1A [Source:HGNC Symbol;Acc:HGNC:888]	protein_coding	29.868	4.48017	0.558151	97.7081	4.84836e-23	8.76887e-22
ENSMMUG00000021828	RPL27A	ribosomal protein L27a [Source:HGNC Symbol;Acc:HGNC:10329]	protein_coding	1933.4	0.447923	0.0627763	50.832	1.00618e-12	1.02247e-11
ENSMMUG00000021837	SARS	seryl-tRNA synthetase [Source:HGNC Symbol;Acc:HGNC:10537]	protein_coding	720.947	0.647452	0.0783599	68.2982	1.40548e-16	1.81924e-15
ENSMMUG00000021847	MYLPF	myosin light chain, phosphorylatable, fast skeletal muscle [Source:HGNC Symbol;Acc:HGNC:29824]	protein_coding	251.945	5.91078	0.289333	908.599	1.32583e-199	2.67416e-197
ENSMMUG00000021856	NCSTN	nicastrin precursor [Source:RefSeq peptide;Acc:NP_001247709]	protein_coding	490.03	0.64414	0.0927801	48.2425	3.76642e-12	3.63722e-11
ENSMMUG00000021867	TK1	thymidine kinase 1 [Source:HGNC Symbol;Acc:HGNC:11830]	protein_coding	86.684	2.37557	0.237342	104.303	1.73626e-24	3.34934e-23
ENSMMUG00000021929	KIF2C	kinesin family member 2C [Source:HGNC Symbol;Acc:HGNC:6393]	protein_coding	91.2028	1.63653	0.20953	61.9764	3.47597e-15	4.14877e-14
ENSMMUG00000021931	AOX1	aldehyde oxidase [Source:RefSeq peptide;Acc:NP_001268238]	protein_coding	328.296	1.86748	0.120269	243.714	6.09367e-55	2.73511e-53
ENSMMUG00000021934	COPZ2	coatomer protein complex subunit zeta 2 [Source:HGNC Symbol;Acc:HGNC:19356]	protein_coding	172.388	1.84618	0.165861	125.239	4.51146e-29	1.03581e-27
ENSMMUG00000021935	NFE2L1	nuclear factor, erythroid 2 like 1 [Source:HGNC Symbol;Acc:HGNC:7781]	protein_coding	1265.88	0.494707	0.0675141	53.6493	2.39673e-13	2.53078e-12
ENSMMUG00000021976	MTCH1	mitochondrial carrier 1 [Source:HGNC Symbol;Acc:HGNC:17586]	protein_coding	884.593	0.693379	0.072932	90.3612	1.98417e-21	3.29331e-20
ENSMMUG00000021979	ESYT1	extended synaptotagmin-1 [Source:RefSeq peptide;Acc:NP_001181554]	protein_coding	706.118	0.724683	0.0786038	85.0382	2.92658e-20	4.60791e-19
ENSMMUG00000021980			protein_coding	988.792	0.503866	0.0703944	51.233	8.20289e-13	8.37852e-12
ENSMMUG00000022002			protein_coding	146.054	1.32483	0.159594	69.634	7.13966e-17	9.43312e-16
ENSMMUG00000022017	RARG	retinoic acid receptor gamma [Source:HGNC Symbol;Acc:HGNC:9866]	protein_coding	187.586	1.13398	0.140341	65.7333	5.16253e-16	6.48737e-15
ENSMMUG00000022023	PCSK5	proprotein convertase subtilisin/kexin type 5 [Source:HGNC Symbol;Acc:HGNC:8747]	protein_coding	121.586	1.5199	0.181143	71.2568	3.13632e-17	4.2315e-16
ENSMMUG00000022065	IRF6	interferon regulatory factor 6 [Source:HGNC Symbol;Acc:HGNC:6121]	protein_coding	21.4807	8.09316	1.22745	100.716	1.06174e-23	1.97177e-22
ENSMMUG00000022086	ACTA1	actin, alpha 1, skeletal muscle [Source:HGNC Symbol;Acc:HGNC:129]	protein_coding	1311.06	7.84077	0.237685	3617.26	0	0
ENSMMUG00000022133	CRYAB	crystallin alpha B [Source:HGNC Symbol;Acc:HGNC:2389]	protein_coding	473.313	2.33823	0.104639	512.79	1.56778e-113	1.57114e-111
ENSMMUG00000022136	LAMA2	laminin subunit alpha 2 [Source:HGNC Symbol;Acc:HGNC:6482]	protein_coding	215.237	2.59911	0.159155	278.299	1.76334e-62	9.33455e-61
ENSMMUG00000022147	CHRND	cholinergic receptor nicotinic delta subunit [Source:HGNC Symbol;Acc:HGNC:1965]	protein_coding	29.314	7.57256	1.21244	133.196	8.19285e-31	1.9961e-29
ENSMMUG00000022149	CHRNG	cholinergic receptor nicotinic gamma subunit [Source:HGNC Symbol;Acc:HGNC:1967]	protein_coding	16.315	7.69601	1.23873	78.7223	7.14845e-19	1.0576e-17
ENSMMUG00000022163	SLC1A5	solute carrier family 1 member 5 [Source:HGNC Symbol;Acc:HGNC:10943]	protein_coding	1209.02	0.675941	0.0689282	95.9694	1.16671e-22	2.06331e-21
ENSMMUG00000022194	SERPINF1	serpin family F member 1 [Source:HGNC Symbol;Acc:HGNC:8824]	protein_coding	107.938	2.75319	0.211638	185.432	3.1582e-42	1.05498e-40
ENSMMUG00000022205	PCBP4	poly(rC) binding protein 4 [Source:HGNC Symbol;Acc:HGNC:8652]	protein_coding	291.166	1.15782	0.124861	86.0336	1.76903e-20	2.81034e-19
ENSMMUG00000022218	ANXA3	annexin A3 [Source:HGNC Symbol;Acc:HGNC:541]	protein_coding	142.274	2.9422	0.190105	267.37	4.24699e-60	2.15515e-58
ENSMMUG00000022221	CHD3	chromodomain helicase DNA binding protein 3 [Source:HGNC Symbol;Acc:HGNC:1918]	protein_coding	633.403	0.636612	0.085507	55.4363	9.6535e-14	1.04426e-12
ENSMMUG00000022246	PDLIM5	PDZ and LIM domain 5 [Source:HGNC Symbol;Acc:HGNC:17468]	protein_coding	707.107	0.685534	0.0882854	60.1853	8.63327e-15	9.97553e-14
ENSMMUG00000022280	COL4A1	collagen type IV alpha 1 chain [Source:HGNC Symbol;Acc:HGNC:2202]	protein_coding	1982.7	1.08017	0.0733027	214.284	1.59652e-48	6.25036e-47
ENSMMUG00000022282	COL4A2	collagen type IV alpha 2 chain [Source:HGNC Symbol;Acc:HGNC:2203]	protein_coding	2180.98	1.04463	0.0553988	353.076	9.06486e-79	6.25279e-77
ENSMMUG00000022330			protein_coding	34.9423	2.58438	0.357624	56.7239	5.01495e-14	5.53381e-13
ENSMMUG00000022334			protein_coding	128.54	2.55402	0.202475	166.337	4.66898e-38	1.39318e-36
ENSMMUG00000022341	RPL7A		protein_coding	1921.63	0.538877	0.0626386	73.8377	8.48102e-18	1.18437e-16
ENSMMUG00000022356	TMEM98	transmembrane protein 98 [Source:HGNC Symbol;Acc:HGNC:24529]	protein_coding	205.059	0.996495	0.139271	51.355	7.70843e-13	7.89879e-12
ENSMMUG00000022361	ESYT2	extended synaptotagmin 2 [Source:HGNC Symbol;Acc:HGNC:22211]	protein_coding	865.974	0.993949	0.0752152	174.387	8.149e-40	2.52619e-38
ENSMMUG00000022416	SORCS2	sortilin related VPS10 domain containing receptor 2 [Source:HGNC Symbol;Acc:HGNC:16698]	protein_coding	193.277	1.05316	0.137676	58.8534	1.69867e-14	1.93471e-13
ENSMMUG00000022426	DHDDS	dehydrodolichyl diphosphate synthase subunit [Source:HGNC Symbol;Acc:HGNC:20603]	protein_coding	773.891	0.800789	0.0776633	106.252	6.49213e-25	1.27553e-23
ENSMMUG00000022489			protein_coding	737.28	0.64731	0.0783234	68.3103	1.39687e-16	1.80957e-15
ENSMMUG00000022507	GXYLT2	glucoside xylosyltransferase 2 [Source:HGNC Symbol;Acc:HGNC:33383]	protein_coding	110.868	3.26681	0.229547	233.398	1.0823e-52	4.59877e-51
ENSMMUG00000022550	PRKD1	protein kinase D1 [Source:HGNC Symbol;Acc:HGNC:9407]	protein_coding	197.871	0.980893	0.138619	50.2825	1.33133e-12	1.33754e-11
ENSMMUG00000022613	RECK	reversion inducing cysteine rich protein with kazal motifs [Source:HGNC Symbol;Acc:HGNC:11345]	protein_coding	113.165	1.26946	0.185425	47.202	6.40346e-12	6.11853e-11
ENSMMUG00000022658			protein_coding	20.5361	5.13081	0.798658	75.2249	4.20031e-18	5.94384e-17
ENSMMUG00000022663	SLC25A6	solute carrier family 25 member 6 [Source:HGNC Symbol;Acc:HGNC:10992]	protein_coding	2860.76	0.783814	0.0599121	169.969	7.51604e-39	2.26981e-37
ENSMMUG00000022677	GJB3	gap junction protein beta 3 [Source:HGNC Symbol;Acc:HGNC:4285]	protein_coding	20.1436	8.00034	1.22841	96.4873	8.98178e-23	1.59906e-21
ENSMMUG00000022763	TACSTD2	tumor associated calcium signal transducer 2 [Source:HGNC Symbol;Acc:HGNC:11530]	protein_coding	77.1763	1.77366	0.241207	54.7586	1.36284e-13	1.45937e-12
ENSMMUG00000022767	EEF2	eukaryotic translation elongation factor 2 [Source:HGNC Symbol;Acc:HGNC:3214]	protein_coding	11075.9	0.623941	0.0433437	205.953	1.04925e-46	3.86116e-45
ENSMMUG00000022872	LRP3	low-density lipoprotein receptor-related protein 3 [Source:RefSeq peptide;Acc:NP_001247470]	protein_coding	197.975	1.17368	0.140389	70.2872	5.12685e-17	6.82466e-16
ENSMMUG00000022877	PALM	paralemmin [Source:HGNC Symbol;Acc:HGNC:8594]	protein_coding	211.476	1.85622	0.142332	173.52	1.26007e-39	3.88354e-38
ENSMMUG00000022881			protein_coding	250.936	1.36451	0.128605	113.261	1.89203e-26	3.95119e-25
ENSMMUG00000022906	VCAM1	vascular cell adhesion molecule 1 [Source:HGNC Symbol;Acc:HGNC:12663]	protein_coding	167.056	4.0473	0.22054	434.769	1.48908e-96	1.28254e-94
ENSMMUG00000022908	WLS	wntless Wnt ligand secretion mediator [Source:HGNC Symbol;Acc:HGNC:30238]	protein_coding	723.43	0.681786	0.0779076	76.6184	2.07395e-18	2.99876e-17
ENSMMUG00000022965	RPSA	40S ribosomal protein SA [Source:RefSeq peptide;Acc:NP_001182409]	protein_coding	2790.13	0.567821	0.0589709	92.3879	7.12498e-22	1.20776e-20
ENSMMUG00000022979	TPT1	translationally-controlled tumor protein [Source:RefSeq peptide;Acc:NP_001253308]	protein_coding	4871.8	0.404484	0.0524896	59.2547	1.38528e-14	1.58799e-13
ENSMMUG00000023042	OLFML2B	olfactomedin like 2B [Source:HGNC Symbol;Acc:HGNC:24558]	protein_coding	354.801	1.07976	0.10691	102.312	4.74225e-24	8.95296e-23
ENSMMUG00000023089	PHGDH	phosphoglycerate dehydrogenase [Source:HGNC Symbol;Acc:HGNC:8923]	protein_coding	747.582	2.27453	0.0900377	640.797	2.24211e-141	2.92835e-139
ENSMMUG00000023117	NTRK2	neurotrophic receptor tyrosine kinase 2 [Source:HGNC Symbol;Acc:HGNC:8032]	protein_coding	121.468	1.69298	0.201296	71.0595	3.46619e-17	4.65292e-16
ENSMMUG00000023144			protein_coding	328.663	1.30824	0.115144	129.553	5.13257e-30	1.217e-28
ENSMMUG00000023221	MICAL1	microtubule associated monooxygenase, calponin and LIM domain containing 1 [Source:HGNC Symbol;Acc:HGNC:20619]	protein_coding	648.763	0.694866	0.0853238	66.3064	3.86011e-16	4.86606e-15
ENSMMUG00000023265	AKAP12	A-kinase anchor protein 12 isoform 1 [Source:RefSeq peptide;Acc:NP_001265405]	protein_coding	2090.12	0.619585	0.0608739	103.259	2.94142e-24	5.5996e-23
ENSMMUG00000023266	KIF11	kinesin family member 11 [Source:HGNC Symbol;Acc:HGNC:6388]	protein_coding	74.5547	2.22499	0.237165	92.4182	7.01675e-22	1.19068e-20
ENSMMUG00000023274	SULF1	sulfatase 1 [Source:HGNC Symbol;Acc:HGNC:20391]	protein_coding	365.707	4.00993	0.150078	895.293	1.0351e-196	2.0362e-194
ENSMMUG00000023282	AKR1C1	aldo-keto reductase family 1 member C1 [Source:RefSeq peptide;Acc:NP_001182503]	protein_coding	743.535	0.875945	0.0804056	118.556	1.30971e-27	2.85094e-26
ENSMMUG00000023290			protein_coding	52.4476	1.8784	0.274331	48.2975	3.66221e-12	3.54088e-11
ENSMMUG00000023398	COL16A1	collagen type XVI alpha 1 chain [Source:HGNC Symbol;Acc:HGNC:2193]	protein_coding	2055.63	1.25179	0.060176	427.766	4.97789e-95	4.17462e-93
ENSMMUG00000023400	CPE	carboxypeptidase E precursor [Source:RefSeq peptide;Acc:NP_001245010]	protein_coding	1114.68	2.6853	0.0834968	1026.01	3.98025e-225	9.90957e-223
ENSMMUG00000023416	IGF2BP2	insulin like growth factor 2 mRNA binding protein 2 [Source:HGNC Symbol;Acc:HGNC:28867]	protein_coding	149.107	1.16896	0.157784	55.2663	1.05258e-13	1.13784e-12
ENSMMUG00000023428	NPNT	nephronectin [Source:HGNC Symbol;Acc:HGNC:27405]	protein_coding	15.4802	4.37922	0.756689	49.4688	2.01548e-12	1.99842e-11
ENSMMUG00000023467	DUSP27	dual specificity phosphatase 27, atypical [Source:HGNC Symbol;Acc:HGNC:25034]	protein_coding	23.6005	8.22877	1.22032	114.322	1.10771e-26	2.33778e-25
ENSMMUG00000023479	LTBP3	latent transforming growth factor beta binding protein 3 [Source:HGNC Symbol;Acc:HGNC:6716]	protein_coding	1479.26	1.61108	0.0689995	537.424	6.8515e-119	7.42666e-117
ENSMMUG00000023567	MAPKAPK2	mitogen-activated protein kinase-activated protein kinase 2 [Source:HGNC Symbol;Acc:HGNC:6887]	protein_coding	779.176	0.543749	0.0793099	46.9905	7.13303e-12	6.78553e-11
ENSMMUG00000023675	HYI	hydroxypyruvate isomerase (putative) [Source:HGNC Symbol;Acc:HGNC:26948]	protein_coding	78.8465	1.73304	0.224815	60.635	6.87029e-15	8.00229e-14
ENSMMUG00000023678	PLEKHG5	pleckstrin homology and RhoGEF domain containing G5 [Source:HGNC Symbol;Acc:HGNC:29105]	protein_coding	31.3713	3.25377	0.42473	68.416	1.32399e-16	1.71935e-15
ENSMMUG00000023719	TMPO	thymopoietin [Source:HGNC Symbol;Acc:HGNC:11875]	protein_coding	232.985	1.52304	0.133287	131.889	1.58251e-30	3.81478e-29
ENSMMUG00000023801	LCN2	lipocalin 2 [Source:HGNC Symbol;Acc:HGNC:6526]	protein_coding	93.3503	2.05566	0.213547	95.7125	1.32839e-22	2.34662e-21
ENSMMUG00000023803	MYH10	myosin heavy chain 10 [Source:HGNC Symbol;Acc:HGNC:7568]	protein_coding	3842.4	2.14381	0.0602169	1205.72	3.4792e-264	1.10875e-261
ENSMMUG00000023807			protein_coding	841.173	0.632602	0.0806292	61.4659	4.50487e-15	5.32893e-14
ENSMMUG00000025378	RF00002		rRNA	1473.28	1.95153	0.224566	70.73	4.0961e-17	5.48003e-16
ENSMMUG00000028670	CYTB	Cytochrome b [Source:UniProtKB/Swiss-Prot;Acc:Q6IYG6]	protein_coding	853.213	0.908031	0.0763599	141.167	1.47952e-32	3.78405e-31
ENSMMUG00000028672	ND6	NADH dehydrogenase subunit 6 (mitochondrion) [Source:RefSeq peptide;Acc:YP_026115]	protein_coding	240.843	1.14359	0.143486	63.4316	1.66037e-15	2.01957e-14
ENSMMUG00000028673	ND5	NADH dehydrogenase subunit 5 (mitochondrion) [Source:RefSeq peptide;Acc:YP_026114]	protein_coding	669.474	0.75071	0.0870968	74.2096	7.02485e-18	9.83602e-17
ENSMMUG00000028677	ND4	NADH dehydrogenase subunit 4 (mitochondrion) [Source:RefSeq peptide;Acc:YP_026113]	protein_coding	1082.88	0.839435	0.0740227	128.16	1.03536e-29	2.42967e-28
ENSMMUG00000028680	ND3	NADH dehydrogenase subunit 3 (mitochondrion) [Source:RefSeq peptide;Acc:YP_026111]	protein_coding	486.935	1.30077	0.0978347	176.827	2.38887e-40	7.56746e-39
ENSMMUG00000028681			Mt_tRNA	27.1672	2.72659	0.411854	48.416	3.44742e-12	3.34539e-11
ENSMMUG00000028682	COX3	cytochrome c oxidase subunit III (mitochondrion) [Source:RefSeq peptide;Acc:YP_026110]	protein_coding	2116.02	0.758748	0.0659567	131.553	1.87439e-30	4.50475e-29
ENSMMUG00000028689	COX1	cytochrome c oxidase subunit I (mitochondrion) [Source:RefSeq peptide;Acc:YP_026106]	protein_coding	2385.39	0.825925	0.059484	191.53	1.47374e-43	5.07182e-42
ENSMMUG00000028695	ND2	NADH dehydrogenase subunit 2 (mitochondrion) [Source:RefSeq peptide;Acc:YP_026105]	protein_coding	229.77	1.10393	0.132779	69.3468	8.25855e-17	1.08754e-15
ENSMMUG00000028699	ND1	NADH dehydrogenase subunit 1 (mitochondrion) [Source:RefSeq peptide;Acc:YP_026104]	protein_coding	506.731	1.02734	0.0984195	108.81	1.7862e-25	3.59815e-24
ENSMMUG00000028701			Mt_rRNA	13702.7	0.798778	0.0550885	207.876	3.99329e-47	1.49014e-45
ENSMMUG00000028703			Mt_rRNA	3577.58	0.824174	0.0566555	209.837	1.49074e-47	5.64216e-46
ENSMMUG00000028749	APOC1	apolipoprotein C1 [Source:HGNC Symbol;Acc:HGNC:607]	protein_coding	60.0403	2.68283	0.278117	101.842	6.01298e-24	1.12586e-22
ENSMMUG00000028855	KLF2	Kruppel like factor 2 [Source:HGNC Symbol;Acc:HGNC:6347]	protein_coding	127.778	1.36868	0.171282	64.5429	9.44546e-16	1.16851e-14
ENSMMUG00000028927	SHD	Src homology 2 domain containing transforming protein D [Source:HGNC Symbol;Acc:HGNC:30633]	protein_coding	45.913	4.46529	0.449659	148.075	4.56857e-34	1.21936e-32
ENSMMUG00000029267			protein_coding	4008.55	0.743022	0.0594083	155.249	1.23502e-35	3.45243e-34
ENSMMUG00000029367	RPS29	ribosomal protein S29 [Source:HGNC Symbol;Acc:HGNC:10419]	protein_coding	424.203	0.711755	0.102907	47.8443	4.61453e-12	4.43207e-11
ENSMMUG00000029628	CCNB2	cyclin B2 [Source:HGNC Symbol;Acc:HGNC:1580]	protein_coding	43.7572	2.82903	0.330393	81.8478	1.4698e-19	2.25408e-18
ENSMMUG00000029940			protein_coding	395.977	0.701791	0.0993852	49.9446	1.58146e-12	1.57888e-11
ENSMMUG00000030780	FOXO1	forkhead box O1 [Source:HGNC Symbol;Acc:HGNC:3819]	protein_coding	64.0832	1.83915	0.255135	53.0578	3.2388e-13	3.38407e-12
ENSMMUG00000031040	TP53I11	tumor protein p53 inducible protein 11 [Source:HGNC Symbol;Acc:HGNC:16842]	protein_coding	75.23	1.54367	0.219381	50.4734	1.20794e-12	1.21896e-11
ENSMMUG00000031237	LRP5	LDL receptor related protein 5 [Source:HGNC Symbol;Acc:HGNC:6697]	protein_coding	299.374	0.927664	0.111485	69.5066	7.61589e-17	1.00457e-15
ENSMMUG00000031416	LAMA5	laminin subunit alpha 5 [Source:HGNC Symbol;Acc:HGNC:6485]	protein_coding	246.271	2.59506	0.151261	305.015	2.66182e-68	1.54231e-66
ENSMMUG00000031542	IGSF8	immunoglobulin superfamily member 8 [Source:HGNC Symbol;Acc:HGNC:17813]	protein_coding	95.5566	1.93961	0.207451	89.983	2.40209e-21	3.96631e-20
ENSMMUG00000031819	ARHGEF25	Rho guanine nucleotide exchange factor 25 [Source:HGNC Symbol;Acc:HGNC:30275]	protein_coding	121.146	1.55413	0.178567	76.8949	1.80302e-18	2.62128e-17
ENSMMUG00000031838	MYL6	Macaca mulatta myosin, light chain 6, alkali, smooth muscle and non-muscle (MYL6), mRNA. [Source:RefSeq mRNA;Acc:NM_001266736]	protein_coding	2608.01	0.774497	0.0594291	168.771	1.37299e-38	4.12777e-37
ENSMMUG00000031840			protein_coding	2944.54	0.661038	0.0536746	151.034	1.0304e-34	2.80657e-33
ENSMMUG00000031911			protein_coding	113.187	3.26063	0.22387	247.266	1.02459e-55	4.65124e-54
ENSMMUG00000031925	KRT81	keratin 81 [Source:HGNC Symbol;Acc:HGNC:6458]	protein_coding	135.707	2.82533	0.192771	235.691	3.42191e-53	1.46967e-51
ENSMMUG00000032020	CERCAM	cerebral endothelial cell adhesion molecule [Source:HGNC Symbol;Acc:HGNC:23723]	protein_coding	328.384	0.897164	0.109971	66.7146	3.13808e-16	3.9779e-15
ENSMMUG00000032139	TRABD2B	TraB domain containing 2B [Source:HGNC Symbol;Acc:HGNC:44200]	protein_coding	23.8791	4.50869	0.635224	74.9672	4.78605e-18	6.76072e-17
ENSMMUG00000032243	FBLIM1	filamin binding LIM protein 1 [Source:HGNC Symbol;Acc:HGNC:24686]	protein_coding	198.072	1.39495	0.142538	96.5871	8.54023e-23	1.52385e-21
ENSMMUG00000032249	PLOD1	procollagen-lysine,2-oxoglutarate 5-dioxygenase 1 [Source:HGNC Symbol;Acc:HGNC:9081]	protein_coding	624.248	0.771439	0.0840604	84.2444	4.37249e-20	6.83051e-19
ENSMMUG00000032643	mml-mir-675	mml-mir-675 [Source:miRBase;Acc:MI0007908]	miRNA	361.114	5.45606	0.311094	285.934	3.82455e-64	2.07988e-62
ENSMMUG00000036452	RF00009	ribonuclease P RNA component H1 [Source:HGNC Symbol;Acc:HGNC:19273]	ribozyme	463.219	0.944738	0.105213	80.4222	3.02372e-19	4.5625e-18
ENSMMUG00000037449	CELF2	CUGBP Elav-like family member 2 [Source:HGNC Symbol;Acc:HGNC:2550]	protein_coding	278.77	1.73381	0.121779	206.178	9.37096e-47	3.46443e-45
ENSMMUG00000037486	TMEM123	porimin precursor [Source:RefSeq peptide;Acc:NP_001248091]	protein_coding	422.138	0.672545	0.0983208	46.8413	7.69744e-12	7.30936e-11
ENSMMUG00000037527			protein_coding	19669.4	1.00828	0.129915	59.0623	1.52755e-14	1.74605e-13
ENSMMUG00000037662	SELENOM	selenoprotein M precursor [Source:RefSeq peptide;Acc:NP_001152871]	protein_coding	303.055	0.902179	0.112407	64.6094	9.13209e-16	1.1315e-14
ENSMMUG00000037735	SRGN	serglycin [Source:HGNC Symbol;Acc:HGNC:9361]	protein_coding	133.046	1.61516	0.173216	88.2738	5.69944e-21	9.25737e-20
ENSMMUG00000037879	RF00001		rRNA	177.321	2.03465	0.194831	107.773	3.0134e-25	6.00944e-24
ENSMMUG00000037972			protein_coding	32268.1	1.0409	0.118751	75.2366	4.17546e-18	5.91394e-17
ENSMMUG00000038008			protein_coding	5403.84	1.07546	0.141518	56.5124	5.58459e-14	6.13689e-13
ENSMMUG00000038057	RF00012	small nucleolar RNA, C/D box 3D [Source:HGNC Symbol;Acc:HGNC:33192]	snoRNA	192.71	1.16836	0.166183	49.2398	2.26509e-12	2.22927e-11
ENSMMUG00000038194			protein_coding	19753.6	1.04435	0.129916	63.2733	1.79926e-15	2.1835e-14
ENSMMUG00000038237			lincRNA	77.1066	3.99371	0.315859	209.281	1.97126e-47	7.40801e-46
ENSMMUG00000038253			protein_coding	15657.7	0.998809	0.0625816	250.134	2.42811e-56	1.1247e-54
ENSMMUG00000038258			lincRNA	1330.33	1.56606	0.223937	46.8282	7.74901e-12	7.35395e-11
ENSMMUG00000038331	RPS4Y1	ribosomal protein S4, Y-linked 1 [Source:HGNC Symbol;Acc:HGNC:10425]	protein_coding	899.722	0.533082	0.0738407	52.1104	5.24663e-13	5.4145e-12
ENSMMUG00000038371	JUND	JunD proto-oncogene, AP-1 transcription factor subunit [Source:HGNC Symbol;Acc:HGNC:6206]	protein_coding	288.773	0.939802	0.117952	63.6158	1.51215e-15	1.84491e-14
ENSMMUG00000038395	DNAJB4	DnaJ heat shock protein family (Hsp40) member B4 [Source:HGNC Symbol;Acc:HGNC:14886]	protein_coding	153.594	1.78429	0.177144	102.073	5.35093e-24	1.00782e-22
ENSMMUG00000038425	GADD45A	growth arrest and DNA damage-inducible protein GADD45 alpha [Source:RefSeq peptide;Acc:NP_001248234]	protein_coding	333.261	1.18197	0.109682	116.679	3.3749e-27	7.27682e-26
ENSMMUG00000038454	H2AFZ		protein_coding	670.703	1.25326	0.0876226	204.001	2.79805e-46	1.01098e-44
ENSMMUG00000038475			miRNA	6092.64	1.39034	0.160729	72.1743	1.97004e-17	2.68755e-16
ENSMMUG00000038480	EIF4EBP1	eukaryotic translation initiation factor 4E binding protein 1 [Source:HGNC Symbol;Acc:HGNC:3288]	protein_coding	414.215	0.823535	0.0991866	69.0554	9.57374e-17	1.25554e-15
ENSMMUG00000038588			lincRNA	24.6646	4.19393	0.584513	70.1345	5.53961e-17	7.34344e-16
ENSMMUG00000038813			lincRNA	11.1274	7.14412	1.27796	49.9286	1.59441e-12	1.59082e-11
ENSMMUG00000038857			miRNA	43565	1.27369	0.129818	93.3073	4.47733e-22	7.67116e-21
ENSMMUG00000038975			protein_coding	24052.8	1.0039	0.0684966	210.759	9.38174e-48	3.58486e-46
ENSMMUG00000039070			protein_coding	1515.5	1.05332	0.0658427	254.154	3.22679e-57	1.5348e-55
ENSMMUG00000039392			protein_coding	1038.63	1.2464	0.095884	166.293	4.77347e-38	1.42169e-36
ENSMMUG00000039393			protein_coding	25565.4	1.05502	0.126393	68.191	1.48405e-16	1.91939e-15
ENSMMUG00000039441	MAB21L2	mab-21 like 2 [Source:HGNC Symbol;Acc:HGNC:6758]	protein_coding	47.9802	5.56115	0.590921	184.375	5.37368e-42	1.7913e-40
ENSMMUG00000039654	COL1A2	collagen type I alpha 2 chain [Source:HGNC Symbol;Acc:HGNC:2198]	protein_coding	50740.1	1.76197	0.0408679	1759.57	0	0
ENSMMUG00000039717			protein_coding	29.868	4.48017	0.558151	97.7081	4.84836e-23	8.76887e-22
ENSMMUG00000039790			protein_coding	31658.2	1.04016	0.129805	62.8781	2.19898e-15	2.65243e-14
ENSMMUG00000039850			protein_coding	175.984	1.39495	0.152968	83.7994	5.47603e-20	8.54604e-19
ENSMMUG00000039955	MSMO1	methylsterol monooxygenase 1 [Source:HGNC Symbol;Acc:HGNC:10545]	protein_coding	270.403	1.2644	0.12312	105.957	7.53672e-25	1.47894e-23
ENSMMUG00000039992	HES6	hes family bHLH transcription factor 6 [Source:HGNC Symbol;Acc:HGNC:18254]	protein_coding	36.2387	4.33944	0.491042	113.574	1.61525e-26	3.38651e-25
ENSMMUG00000040083	RF00004		snRNA	184.94	1.21731	0.159073	58.5266	2.00559e-14	2.27129e-13
ENSMMUG00000040290	SMPX	small muscle protein, X-linked [Source:HGNC Symbol;Acc:HGNC:11122]	protein_coding	25.4091	6.46393	1.06808	105.166	1.12333e-24	2.18549e-23
ENSMMUG00000040362	EMP2	epithelial membrane protein 2 [Source:HGNC Symbol;Acc:HGNC:3334]	protein_coding	236.538	1.10943	0.131197	71.7367	2.45911e-17	3.34044e-16
ENSMMUG00000040371			protein_coding	5051.41	1.1201	0.144823	58.4318	2.1046e-14	2.38004e-13
ENSMMUG00000040413	KRT13	keratin 13 [Source:HGNC Symbol;Acc:HGNC:6415]	protein_coding	16.7033	7.72983	1.23822	80.0297	3.68832e-19	5.54955e-18
ENSMMUG00000040434	GP1BB	glycoprotein Ib platelet beta subunit [Source:HGNC Symbol;Acc:HGNC:4440]	protein_coding	36.3802	4.78135	0.548675	123.124	1.30971e-28	2.95175e-27
ENSMMUG00000040616	ARHGAP21	Rho GTPase activating protein 21 [Source:HGNC Symbol;Acc:HGNC:23725]	protein_coding	435.008	0.714022	0.0978669	53.2875	2.88134e-13	3.02445e-12
ENSMMUG00000040701			miRNA	3618.75	1.37644	0.149552	81.8408	1.47505e-19	2.25994e-18
ENSMMUG00000040763			protein_coding	32354.3	0.997439	0.122579	64.9454	7.70038e-16	9.60829e-15
ENSMMUG00000040797			miRNA	1254.82	1.44867	0.0949234	227.453	2.14188e-51	8.88771e-50
ENSMMUG00000040925			miRNA	3867.7	1.38336	0.165041	67.8242	1.78745e-16	2.30244e-15
ENSMMUG00000040993	RPS2	40S ribosomal protein S2 [Source:RefSeq peptide;Acc:NP_001180506]	protein_coding	3280.24	0.753579	0.0565444	176.443	2.89795e-40	9.12567e-39
ENSMMUG00000041078			protein_coding	242.981	1.02967	0.144016	50.9975	9.24828e-13	9.43419e-12
ENSMMUG00000041129	CAVIN4	caveolae associated protein 4 [Source:HGNC Symbol;Acc:HGNC:33742]	protein_coding	70.2366	4.99425	0.416864	249.093	4.09372e-56	1.88524e-54
ENSMMUG00000041167			protein_coding	59.6077	2.10203	0.300282	49.4329	2.05277e-12	2.03034e-11
ENSMMUG00000041198			protein_coding	442.49	1.21132	0.0993382	148.992	2.87962e-34	7.72456e-33
ENSMMUG00000041344			miRNA	11692	1.25079	0.152976	64.89	7.91964e-16	9.86642e-15
ENSMMUG00000041372	CD24	CD24 molecule [Source:HGNC Symbol;Acc:HGNC:1645]	protein_coding	62.5423	5.15319	0.462099	224.977	7.42651e-51	3.04984e-49
ENSMMUG00000041468			protein_coding	635.266	1.396	0.0933885	222.309	2.83594e-50	1.15275e-48
ENSMMUG00000041480	IGFBP5	insulin like growth factor binding protein 5 [Source:HGNC Symbol;Acc:HGNC:5474]	protein_coding	25464.7	3.06294	0.046935	3716.35	0	0
ENSMMUG00000041483			pseudogene	19.2887	6.9666	1.2341	81.9378	1.40436e-19	2.15787e-18
ENSMMUG00000041652	MYL9	myosin light chain 9 [Source:HGNC Symbol;Acc:HGNC:15754]	protein_coding	2127.35	1.92727	0.0649871	855.655	4.2878e-188	7.85309e-186
ENSMMUG00000041677			miRNA	20778.2	1.12962	0.142272	61.5098	4.40552e-15	5.22692e-14
ENSMMUG00000041829			protein_coding	255.523	1.2662	0.151718	69.2034	8.88154e-17	1.16572e-15
ENSMMUG00000041893			protein_coding	350.016	2.22882	0.122757	335.511	6.0598e-75	3.97353e-73
ENSMMUG00000041939			protein_coding	509.031	1.45058	0.0988336	215.293	9.61969e-49	3.81294e-47
ENSMMUG00000042021	ASAP3	ArfGAP with SH3 domain, ankyrin repeat and PH domain 3 [Source:HGNC Symbol;Acc:HGNC:14987]	protein_coding	106.784	2.33938	0.201917	141.902	1.02158e-32	2.61702e-31
ENSMMUG00000042046	C14H11orf87	chromosome 11 open reading frame 87 [Source:HGNC Symbol;Acc:HGNC:33788]	protein_coding	17.898	5.95857	1.08852	71.4482	2.84641e-17	3.84687e-16
ENSMMUG00000042121			miRNA	785.568	1.42334	0.195576	51.2425	8.16327e-13	8.34339e-12
ENSMMUG00000042439			protein_coding	82.1033	1.94675	0.221422	79.8015	4.13969e-19	6.20526e-18
ENSMMUG00000042634			protein_coding	249.81	1.96	0.138711	202.542	5.82296e-46	2.09443e-44
ENSMMUG00000042740			protein_coding	16457.3	0.957393	0.115951	66.983	2.73855e-16	3.49088e-15
ENSMMUG00000042881	AIF1L	allograft inflammatory factor 1-like [Source:RefSeq peptide;Acc:NP_001181270]	protein_coding	29.5023	3.01274	0.423393	56.9405	4.49206e-14	4.97405e-13
ENSMMUG00000043001	MFGE8	milk fat globule-EGF factor 8 protein [Source:HGNC Symbol;Acc:HGNC:7036]	protein_coding	3668.56	1.71168	0.061335	751.95	1.51142e-165	2.45744e-163
ENSMMUG00000043227	S100A14	S100 calcium binding protein A14 [Source:HGNC Symbol;Acc:HGNC:18901]	protein_coding	16.0917	4.42647	0.757903	49.8449	1.66392e-12	1.65706e-11
ENSMMUG00000043328	CD151	CD151 molecule (Raph blood group) [Source:HGNC Symbol;Acc:HGNC:1630]	protein_coding	1161.62	0.677807	0.0680112	99.1879	2.29642e-23	4.20106e-22
ENSMMUG00000043481	RF01848	small nucleolar RNA, C/D box 3D [Source:HGNC Symbol;Acc:HGNC:33192]	snoRNA	192.71	1.16836	0.166183	49.2398	2.26509e-12	2.22927e-11
ENSMMUG00000043581	AFAP1	actin filament associated protein 1 [Source:HGNC Symbol;Acc:HGNC:24017]	protein_coding	433.436	0.978671	0.0988764	98.1109	3.95603e-23	7.18762e-22
ENSMMUG00000043626	MYOG	myogenin [Source:HGNC Symbol;Acc:HGNC:7612]	protein_coding	287.652	6.71873	0.346095	1117.58	4.99635e-245	1.44749e-242
ENSMMUG00000043656			protein_coding	1943.7	0.563375	0.065472	73.8241	8.53966e-18	1.19151e-16
ENSMMUG00000044004			processed_pseudogene	745.042	0.625084	0.0864871	52.1586	5.11952e-13	5.2936e-12
ENSMMUG00000044121	MKI67	marker of proliferation Ki-67 [Source:HGNC Symbol;Acc:HGNC:7107]	protein_coding	295.094	1.98806	0.126597	250.817	1.72288e-56	8.02702e-55
ENSMMUG00000044293	RF00002		rRNA	2940.08	1.66282	0.232678	48.5489	3.22148e-12	3.13376e-11
ENSMMUG00000044379	EPDR1	ependymin related 1 [Source:HGNC Symbol;Acc:HGNC:17572]	protein_coding	87.0706	1.51301	0.216475	49.3284	2.16507e-12	2.13744e-11
ENSMMUG00000044382			protein_coding	1808.23	1.14122	0.0862483	172.109	2.56183e-39	7.81995e-38
ENSMMUG00000044533	ELN	elastin [Source:HGNC Symbol;Acc:HGNC:3327]	protein_coding	579.177	3.2888	0.107903	1018.95	1.36293e-223	3.24133e-221
ENSMMUG00000044567	CLDN5	claudin 5 [Source:HGNC Symbol;Acc:HGNC:2047]	protein_coding	57.2458	5.29282	0.501677	211.061	8.06223e-48	3.09551e-46
ENSMMUG00000045227			miRNA	11428.4	1.27751	0.142578	77.8355	1.11987e-18	1.64461e-17
ENSMMUG00000045285	FZD7	frizzled class receptor 7 [Source:HGNC Symbol;Acc:HGNC:4045]	protein_coding	70.0613	1.9947	0.24021	71.4116	2.89958e-17	3.91542e-16
ENSMMUG00000045396	SELENBP1	selenium binding protein 1 [Source:HGNC Symbol;Acc:HGNC:10719]	protein_coding	161.264	2.21109	0.163918	189.89	3.36063e-43	1.14911e-41
ENSMMUG00000045410	SCX	scleraxis bHLH transcription factor [Source:HGNC Symbol;Acc:HGNC:32322]	protein_coding	54.8235	2.2127	0.287418	61.4105	4.63344e-15	5.47695e-14
ENSMMUG00000045497			protein_coding	111.783	2.34754	0.195361	153.325	3.25271e-35	8.99803e-34
ENSMMUG00000045648	MXRA7	matrix remodeling associated 7 [Source:HGNC Symbol;Acc:HGNC:7541]	protein_coding	1177.7	1.68196	0.0696146	580.769	2.55213e-128	3.01227e-126
ENSMMUG00000045714	FAM178B	family with sequence similarity 178 member B [Source:HGNC Symbol;Acc:HGNC:28036]	protein_coding	66.06	6.03012	0.580436	260.091	1.63941e-58	7.98848e-57
ENSMMUG00000045903	CAVIN1	caveolae associated protein 1 [Source:HGNC Symbol;Acc:HGNC:9688]	protein_coding	7059.2	0.520557	0.0455294	130.235	3.64074e-30	8.68437e-29
ENSMMUG00000046031	RF00001		rRNA	141.323	2.04098	0.217077	87.4437	8.67134e-21	1.39283e-19
ENSMMUG00000046062	DOK7	docking protein 7 [Source:HGNC Symbol;Acc:HGNC:26594]	protein_coding	105.098	5.91929	0.445797	403.773	8.3101e-90	6.52281e-88
ENSMMUG00000046222	TNNI1	troponin I1, slow skeletal type [Source:HGNC Symbol;Acc:HGNC:11945]	protein_coding	247.836	6.35729	0.33421	911.46	3.16603e-200	6.46763e-198
ENSMMUG00000046381	ARF5	ADP ribosylation factor 5 [Source:HGNC Symbol;Acc:HGNC:658]	protein_coding	447.496	0.983273	0.102775	91.4343	1.15357e-21	1.93687e-20
ENSMMUG00000046548			protein_coding	230.925	0.925808	0.136146	46.2815	1.02424e-11	9.60663e-11
ENSMMUG00000046753	RF00001		rRNA	83.2634	2.1871	0.263437	69.244	8.70052e-17	1.1429e-15
ENSMMUG00000046867			protein_coding	37401.2	0.995118	0.122554	64.6745	8.83487e-16	1.09552e-14
ENSMMUG00000046902	RF00015	RNA, U4 small nuclear 1 [Source:HGNC Symbol;Acc:HGNC:10192]	snRNA	70.1414	1.83654	0.265988	48.0031	4.25553e-12	4.09714e-11
ENSMMUG00000047093			protein_coding	50378.3	1.10416	0.130425	69.9946	5.94656e-17	7.86981e-16
ENSMMUG00000047209			protein_coding	145.668	3.09782	0.196764	277.535	2.58747e-62	1.35621e-60
ENSMMUG00000047233			protein_coding	333.41	1.31761	0.109253	146.46	1.02996e-33	2.72615e-32
ENSMMUG00000047247	MGP	matrix Gla protein precursor [Source:RefSeq peptide;Acc:NP_001182308]	protein_coding	86.9412	5.21285	0.398515	315.111	1.68207e-70	1.03483e-68
ENSMMUG00000047311			protein_coding	1461.41	0.796656	0.067103	140.368	2.21139e-32	5.61086e-31
ENSMMUG00000047411			protein_coding	666.206	0.577379	0.084708	46.4527	9.38552e-12	8.84905e-11
ENSMMUG00000047449	IGF2	insulin like growth factor 2 [Source:HGNC Symbol;Acc:HGNC:5466]	protein_coding	56.9235	2.58077	0.286267	87.291	9.36755e-21	1.50163e-19
ENSMMUG00000047454	SYNC	syncoilin, intermediate filament protein [Source:HGNC Symbol;Acc:HGNC:28897]	protein_coding	53.4584	2.12983	0.279086	60.7272	6.55571e-15	7.66388e-14
ENSMMUG00000047482	SELENOW	selenoprotein W [Source:RefSeq peptide;Acc:NP_001036202]	protein_coding	507.959	1.45073	0.0989505	214.83	1.2139e-48	4.78769e-47
ENSMMUG00000047529			protein_coding	31464.9	1.04523	0.122586	71.1776	3.26471e-17	4.39728e-16
ENSMMUG00000047733	HMCN2	hemicentin 2 [Source:HGNC Symbol;Acc:HGNC:21293]	protein_coding	10.1609	7.01332	1.27405	48.6504	3.05908e-12	2.98125e-11
ENSMMUG00000047796			protein_coding	24.3966	5.80578	0.894147	93.0966	4.98044e-22	8.51484e-21
ENSMMUG00000047960	SVEP1	sushi, von Willebrand factor type A, EGF and pentraxin domain containing 1 [Source:HGNC Symbol;Acc:HGNC:15985]	protein_coding	439.9	1.96745	0.114474	295.018	4.00971e-66	2.23394e-64
ENSMMUG00000048170			protein_coding	639.329	0.698532	0.0854449	66.8087	2.99171e-16	3.80143e-15
ENSMMUG00000048261	CRIM1	cysteine rich transmembrane BMP regulator 1 [Source:HGNC Symbol;Acc:HGNC:2359]	protein_coding	778.312	0.998785	0.0905223	121.039	3.7473e-28	8.28148e-27
ENSMMUG00000048286			protein_coding	517.623	0.984241	0.0963602	104.19	1.83787e-24	3.54106e-23
ENSMMUG00000048418	PPDPF	pancreatic progenitor cell differentiation and proliferation factor [Source:RefSeq peptide;Acc:NP_001253878]	protein_coding	398.707	0.807311	0.101124	63.8219	1.36193e-15	1.66802e-14
ENSMMUG00000048424	SDC4	syndecan 4 [Source:HGNC Symbol;Acc:HGNC:10661]	protein_coding	281.778	1.76723	0.128875	189.817	3.48489e-43	1.18904e-41
ENSMMUG00000048563			miRNA	1614.58	1.22508	0.165548	53.3427	2.80152e-13	2.94261e-12
ENSMMUG00000048570			protein_coding	1087.56	1.13548	0.093186	146.502	1.0082e-33	2.67298e-32
ENSMMUG00000048634			protein_coding	4323.9	1.19106	0.156366	56.5088	5.59481e-14	6.14388e-13
ENSMMUG00000048654	NANOS1	nanos C2HC-type zinc finger 1 [Source:HGNC Symbol;Acc:HGNC:23044]	protein_coding	22.9953	3.18468	0.488017	49.3082	2.18741e-12	2.15815e-11
ENSMMUG00000048737	GADD45G	growth arrest and DNA damage inducible gamma [Source:HGNC Symbol;Acc:HGNC:4097]	protein_coding	58.9007	1.95314	0.260089	58.306	2.24358e-14	2.53002e-13
ENSMMUG00000048922			protein_coding	478.081	0.970355	0.107196	81.6693	1.60873e-19	2.4587e-18
ENSMMUG00000049001	RF00001		rRNA	47.812	2.2919	0.301722	60.6714	6.74413e-15	7.86683e-14
ENSMMUG00000049145			protein_coding	226.317	0.951286	0.131073	52.8456	3.6082e-13	3.75771e-12

## Sheet: AT0h vs. TT0h, TT DOWN
Ensembl_ID	GeneSymbol	Description	GeneType	baseMean	log2FoldChange	lfcSE	stat	pvalue	FDR
ENSMMUG00000000019	CCDC86	coiled-coil domain containing 86 [Source:HGNC Symbol;Acc:HGNC:28359]	protein_coding	183.946	-1.16859	0.151236	60.7057	6.62767e-15	7.73665e-14
ENSMMUG00000000145	PDPN	podoplanin [Source:HGNC Symbol;Acc:HGNC:29602]	protein_coding	1186.18	-1.19342	0.0693998	296.666	1.75422e-66	9.80762e-65
ENSMMUG00000000190	KLF7	Kruppel like factor 7 [Source:HGNC Symbol;Acc:HGNC:6350]	protein_coding	110.866	-1.57809	0.190906	71.2163	3.2014e-17	4.31565e-16
ENSMMUG00000000208	NRG1	neuregulin 1 [Source:HGNC Symbol;Acc:HGNC:7997]	protein_coding	71.4088	-1.6282	0.237552	49.1669	2.35087e-12	2.31084e-11
ENSMMUG00000000306	RMDN3	regulator of microtubule dynamics protein 3 [Source:RefSeq peptide;Acc:NP_001248689]	protein_coding	210.629	-1.3731	0.139253	99.9689	1.54807e-23	2.85168e-22
ENSMMUG00000000319	HCFC1	host cell factor C1 [Source:HGNC Symbol;Acc:HGNC:4839]	protein_coding	430.084	-0.866122	0.100091	75.54	3.58078e-18	5.10798e-17
ENSMMUG00000000330	APC	APC, WNT signaling pathway regulator [Source:HGNC Symbol;Acc:HGNC:583]	protein_coding	635.047	-1.96566	0.0945072	444.533	1.11683e-98	9.94167e-97
ENSMMUG00000000358	JADE2	jade family PHD finger 2 [Source:HGNC Symbol;Acc:HGNC:22984]	protein_coding	57.3777	-1.84744	0.268525	50.3829	1.26493e-12	1.27324e-11
ENSMMUG00000000366	TIPARP	TCDD inducible poly(ADP-ribose) polymerase [Source:HGNC Symbol;Acc:HGNC:23696]	protein_coding	171.743	-1.38445	0.155927	80.9497	2.31531e-19	3.51354e-18
ENSMMUG00000000388	PLEC	plectin [Source:HGNC Symbol;Acc:HGNC:9069]	protein_coding	6892.73	-0.773756	0.0702505	120.091	6.04139e-28	1.32594e-26
ENSMMUG00000000389	NOL6	nucleolar protein 6 [Source:HGNC Symbol;Acc:HGNC:19910]	protein_coding	419.248	-0.956205	0.105194	83.2769	7.13277e-20	1.10666e-18
ENSMMUG00000000507	STMN2	stathmin 2 [Source:HGNC Symbol;Acc:HGNC:10577]	protein_coding	107.277	-2.56099	0.219713	153.54	2.91865e-35	8.11619e-34
ENSMMUG00000000517	FAM126A	hyccin [Source:RefSeq peptide;Acc:NP_001253085]	protein_coding	260.006	-1.60679	0.134814	145.832	1.41311e-33	3.71558e-32
ENSMMUG00000000526	ACKR4	atypical chemokine receptor 4 [Source:HGNC Symbol;Acc:HGNC:1611]	protein_coding	71.4236	-1.71485	0.238862	54.2897	1.73005e-13	1.84146e-12
ENSMMUG00000000535	AMD1	adenosylmethionine decarboxylase 1 [Source:HGNC Symbol;Acc:HGNC:457]	protein_coding	471.829	-0.95519	0.0940093	104.479	1.58896e-24	3.07636e-23
ENSMMUG00000000537	CTSK	Cathepsin K [Source:UniProtKB/Swiss-Prot;Acc:P61277]	protein_coding	674.313	-1.7482	0.0885561	398.568	1.12914e-88	8.60851e-87
ENSMMUG00000000565	UCK2	uridine-cytidine kinase 2 [Source:HGNC Symbol;Acc:HGNC:12562]	protein_coding	324.109	-0.992511	0.112584	78.7452	7.06594e-19	1.04636e-17
ENSMMUG00000000639	NEFM	neurofilament medium [Source:HGNC Symbol;Acc:HGNC:7734]	protein_coding	70.1562	-3.06577	0.294035	132.903	9.49254e-31	2.3057e-29
ENSMMUG00000000678	LDOC1	LDOC1, regulator of NFKB signaling [Source:HGNC Symbol;Acc:HGNC:6548]	protein_coding	362.958	-0.798354	0.106941	56.2561	6.36214e-14	6.95775e-13
ENSMMUG00000000698	ANGPTL4	angiopoietin like 4 [Source:HGNC Symbol;Acc:HGNC:16039]	protein_coding	99.3706	-3.13364	0.252126	189.453	4.1857e-43	1.42207e-41
ENSMMUG00000000717			protein_coding	163.315	-1.24112	0.154157	66.4585	3.57341e-16	4.51536e-15
ENSMMUG00000000729			protein_coding	819.501	-1.56965	0.0881185	318.087	3.78059e-71	2.34397e-69
ENSMMUG00000000791	CNPPD1	cyclin Pas1/PHO80 domain containing 1 [Source:HGNC Symbol;Acc:HGNC:25220]	protein_coding	264.696	-1.03776	0.124824	70.1178	5.58673e-17	7.39974e-16
ENSMMUG00000000886	RRS1	ribosome biogenesis regulator homolog [Source:HGNC Symbol;Acc:HGNC:17083]	protein_coding	181.357	-1.16956	0.146992	64.696	8.73915e-16	1.0845e-14
ENSMMUG00000000925	HOXC10	Homeobox protein Hox-C10 [Source:UniProtKB/Swiss-Prot;Acc:A2D635]	protein_coding	24.1965	-6.86174	1.21771	93.2253	4.66677e-22	7.98714e-21
ENSMMUG00000000946	CPM	carboxypeptidase M [Source:HGNC Symbol;Acc:HGNC:2311]	protein_coding	882.606	-3.3577	0.0976091	1355.33	1.06874e-296	4.05461e-294
ENSMMUG00000000951	ITGB2	integrin subunit beta 2 [Source:HGNC Symbol;Acc:HGNC:6155]	protein_coding	137.894	-1.63558	0.172975	93.3383	4.40774e-22	7.56007e-21
ENSMMUG00000001005	DDX21	DExD-box helicase 21 [Source:HGNC Symbol;Acc:HGNC:2744]	protein_coding	523.013	-0.824842	0.0907221	83.3683	6.81058e-20	1.05873e-18
ENSMMUG00000001031	ABHD5	abhydrolase domain containing 5 [Source:HGNC Symbol;Acc:HGNC:21396]	protein_coding	114.583	-1.73604	0.198994	79.146	5.7686e-19	8.58235e-18
ENSMMUG00000001061	BICD2	protein bicaudal D homolog 2 [Source:RefSeq peptide;Acc:NP_001244885]	protein_coding	380.754	-0.750313	0.102004	54.6349	1.45135e-13	1.55207e-12
ENSMMUG00000001111	METRNL	meteorin like, glial cell differentiation regulator [Source:HGNC Symbol;Acc:HGNC:27584]	protein_coding	355.984	-0.875244	0.109269	64.7891	8.33587e-16	1.03526e-14
ENSMMUG00000001137	MTAP	S-methyl-5'-thioadenosine phosphorylase [Source:RefSeq peptide;Acc:NP_001248666]	protein_coding	145.363	-1.78965	0.170886	115.607	5.79483e-27	1.23773e-25
ENSMMUG00000001183	NOLC1	nucleolar and coiled-body phosphoprotein 1 [Source:HGNC Symbol;Acc:HGNC:15608]	protein_coding	508.373	-0.697569	0.0912956	58.8084	1.738e-14	1.97245e-13
ENSMMUG00000001292	SACS	sacsin molecular chaperone [Source:HGNC Symbol;Acc:HGNC:10519]	protein_coding	300.325	-0.797052	0.117527	46.4166	9.56011e-12	9.00832e-11
ENSMMUG00000001336	GHR	growth hormone receptor precursor [Source:RefSeq peptide;Acc:NP_001036132]	protein_coding	88.7487	-1.73481	0.218153	66.3966	3.68746e-16	4.65579e-15
ENSMMUG00000001342	IQSEC1	IQ motif and SEC7 domain-containing protein 1 [Source:RefSeq peptide;Acc:NP_001248732]	protein_coding	460.681	-1.27567	0.0990119	168.712	1.41388e-38	4.24271e-37
ENSMMUG00000001363	C2CD4A	C2 calcium dependent domain containing 4A [Source:HGNC Symbol;Acc:HGNC:33627]	protein_coding	72.9512	-3.54591	0.318933	164.584	1.12749e-37	3.30246e-36
ENSMMUG00000001388	TNFAIP8L3	TNF alpha induced protein 8 like 3 [Source:HGNC Symbol;Acc:HGNC:20620]	protein_coding	113.406	-3.6717	0.263867	263.354	3.18784e-59	1.57749e-57
ENSMMUG00000001475	TMEFF2	transmembrane protein with EGF like and two follistatin like domains 2 [Source:HGNC Symbol;Acc:HGNC:11867]	protein_coding	92.4053	-3.21036	0.266319	179.803	5.3497e-41	1.73609e-39
ENSMMUG00000001531	LRIG1	leucine rich repeats and immunoglobulin like domains 1 [Source:HGNC Symbol;Acc:HGNC:17360]	protein_coding	135.734	-1.53231	0.182238	72.6688	1.53339e-17	2.10812e-16
ENSMMUG00000001549			protein_coding	388.037	-1.05425	0.11138	90.3661	1.97928e-21	3.28862e-20
ENSMMUG00000001618	ATP6V0D2	ATPase H+ transporting V0 subunit d2 [Source:HGNC Symbol;Acc:HGNC:18266]	protein_coding	21.7898	-5.20183	0.896817	70.1595	5.46974e-17	7.2629e-16
ENSMMUG00000001731	GFPT2	glutamine-fructose-6-phosphate transaminase 2 [Source:HGNC Symbol;Acc:HGNC:4242]	protein_coding	467.938	-1.0402	0.0982586	113.222	1.92904e-26	4.0232e-25
ENSMMUG00000001742	TGFBR3	transforming growth factor beta receptor 3 [Source:HGNC Symbol;Acc:HGNC:11774]	protein_coding	253.395	-1.79782	0.134389	186.751	1.6273e-42	5.45883e-41
ENSMMUG00000001765	TYMP	thymidine phosphorylase [Source:HGNC Symbol;Acc:HGNC:3148]	protein_coding	108.003	-1.47289	0.19804	56.956	4.45678e-14	4.94184e-13
ENSMMUG00000001780	CPT1A	carnitine palmitoyltransferase 1A [Source:HGNC Symbol;Acc:HGNC:2328]	protein_coding	303.552	-1.34531	0.116594	136.562	1.50309e-31	3.73056e-30
ENSMMUG00000001798	RAB7A	RAB7A, member RAS oncogene family [Source:HGNC Symbol;Acc:HGNC:9788]	protein_coding	630.877	-0.731492	0.0830578	78.0963	9.81361e-19	1.44253e-17
ENSMMUG00000001814	LMCD1	LIM and cysteine rich domains 1 [Source:HGNC Symbol;Acc:HGNC:6633]	protein_coding	650.353	-0.688694	0.0817296	71.4591	2.83069e-17	3.82888e-16
ENSMMUG00000001819	ISG15	ISG15 ubiquitin-like modifier [Source:HGNC Symbol;Acc:HGNC:4053]	protein_coding	38.084	-4.39661	0.543682	105.87	7.87393e-25	1.54132e-23
ENSMMUG00000001886	ABCF1	ATP-binding cassette sub-family F member 1 [Source:RefSeq peptide;Acc:NP_001098632]	protein_coding	719.016	-0.610548	0.0788049	60.3272	8.03297e-15	9.30889e-14
ENSMMUG00000001892	UGDH	UDP-glucose 6-dehydrogenase [Source:HGNC Symbol;Acc:HGNC:12525]	protein_coding	813.874	-1.37385	0.0780224	314.228	2.61891e-70	1.60499e-68
ENSMMUG00000001908	NAV1	neuron navigator 1 [Source:HGNC Symbol;Acc:HGNC:15989]	protein_coding	392.074	-1.01398	0.102275	99.6776	1.79339e-23	3.29594e-22
ENSMMUG00000001944	C20H16orf72	chromosome 16 open reading frame 72 [Source:HGNC Symbol;Acc:HGNC:30103]	protein_coding	186.099	-1.44107	0.148251	97.4395	5.55268e-23	1.00086e-21
ENSMMUG00000001952	SRGAP1	SLIT-ROBO Rho GTPase activating protein 1 [Source:HGNC Symbol;Acc:HGNC:17382]	protein_coding	98.4818	-2.76135	0.243744	145.593	1.59327e-33	4.17552e-32
ENSMMUG00000002037	MMP1	matrix metallopeptidase 1 [Source:HGNC Symbol;Acc:HGNC:7155]	protein_coding	324.3	-8.71952	0.727465	1195.89	4.7744e-262	1.49167e-259
ENSMMUG00000002075			pseudogene	160.007	-1.58028	0.172675	85.811	1.97981e-20	3.13894e-19
ENSMMUG00000002114	TFRC	transferrin receptor [Source:HGNC Symbol;Acc:HGNC:11763]	protein_coding	1791.97	-0.719709	0.0588656	149.518	2.20973e-34	5.9779e-33
ENSMMUG00000002131	AUP1	AUP1, lipid droplet regulating VLDL assembly factor [Source:HGNC Symbol;Acc:HGNC:891]	protein_coding	460.195	-0.711807	0.0981963	52.847	3.60577e-13	3.75764e-12
ENSMMUG00000002132	PSMD12	proteasome 26S subunit, non-ATPase 12 [Source:HGNC Symbol;Acc:HGNC:9557]	protein_coding	268.455	-0.888365	0.120483	55.0892	1.15183e-13	1.24176e-12
ENSMMUG00000002139			protein_coding	266.917	-0.816262	0.120179	46.6834	8.34322e-12	7.89904e-11
ENSMMUG00000002176	UHRF2	ubiquitin like with PHD and ring finger domains 2 [Source:HGNC Symbol;Acc:HGNC:12557]	protein_coding	523.021	-1.59559	0.0949266	290.03	4.89747e-65	2.69091e-63
ENSMMUG00000002263	ACTR2	ARP2 actin related protein 2 homolog [Source:HGNC Symbol;Acc:HGNC:169]	protein_coding	1596.18	-0.445116	0.0620128	51.574	6.89471e-13	7.08776e-12
ENSMMUG00000002301			protein_coding	681.8	-0.981286	0.0838629	137.912	7.61855e-32	1.90571e-30
ENSMMUG00000002320	UBC	ubiquitin C [Source:HGNC Symbol;Acc:HGNC:12468]	protein_coding	4761.46	-0.331092	0.0470834	49.4147	2.07193e-12	2.04802e-11
ENSMMUG00000002336	PTK2	protein tyrosine kinase 2 [Source:HGNC Symbol;Acc:HGNC:9611]	protein_coding	343.071	-0.821898	0.111905	54.3838	1.64917e-13	1.75654e-12
ENSMMUG00000002357	TMEM2	transmembrane protein 2 [Source:HGNC Symbol;Acc:HGNC:11869]	protein_coding	194.584	-1.124	0.147477	58.9793	1.59336e-14	1.81736e-13
ENSMMUG00000002361	PALM2	paralemmin-2 [Source:RefSeq peptide;Acc:NP_001191050]	protein_coding	531.306	-0.999995	0.108201	85.375	2.46827e-20	3.89785e-19
ENSMMUG00000002368	CCND1	cyclin D1 [Source:HGNC Symbol;Acc:HGNC:1582]	protein_coding	7475.27	-2.51484	0.047792	2612.24	0	0
ENSMMUG00000002380			protein_coding	127.299	-1.28658	0.18412	49.7872	1.7136e-12	1.7044e-11
ENSMMUG00000002481	HIPK2	homeodomain interacting protein kinase 2 [Source:HGNC Symbol;Acc:HGNC:14402]	protein_coding	175.048	-3.72893	0.217413	397.648	1.79075e-88	1.35232e-86
ENSMMUG00000002540	DHRS7	dehydrogenase/reductase 7 [Source:HGNC Symbol;Acc:HGNC:21524]	protein_coding	334.537	-1.07572	0.11092	95.5049	1.47527e-22	2.59744e-21
ENSMMUG00000002561	NSUN2	NOP2/Sun RNA methyltransferase family member 2 [Source:HGNC Symbol;Acc:HGNC:25994]	protein_coding	455.815	-1.0285	0.0992425	108.547	2.03982e-25	4.09351e-24
ENSMMUG00000002645	DDX56	DEAD-box helicase 56 [Source:HGNC Symbol;Acc:HGNC:18193]	protein_coding	269.57	-0.946769	0.120828	62.2642	3.00343e-15	3.60095e-14
ENSMMUG00000002680	CSF1	colony stimulating factor 1 [Source:HGNC Symbol;Acc:HGNC:2432]	protein_coding	1129.47	-1.86255	0.0729506	661.939	5.6565e-146	7.76989e-144
ENSMMUG00000002721	RTKN	rhotekin [Source:HGNC Symbol;Acc:HGNC:10466]	protein_coding	178.449	-1.29675	0.150765	75.7978	3.14251e-18	4.4989e-17
ENSMMUG00000002741	CSMD2	CUB and Sushi multiple domains 2 [Source:HGNC Symbol;Acc:HGNC:19290]	protein_coding	102.487	-2.34243	0.220945	123.036	1.36967e-28	3.07819e-27
ENSMMUG00000002768	NREP	neuronal regeneration related protein [Source:HGNC Symbol;Acc:HGNC:16834]	protein_coding	620.362	-1.78612	0.0898659	407.325	1.40065e-90	1.11035e-88
ENSMMUG00000002777	PTP4A1	protein tyrosine phosphatase type IVA, member 1 [Source:HGNC Symbol;Acc:HGNC:9634]	protein_coding	2025.1	-2.06136	0.0641437	1024.61	8.05382e-225	1.94439e-222
ENSMMUG00000002779	CHST2	carbohydrate sulfotransferase 2 [Source:HGNC Symbol;Acc:HGNC:1970]	protein_coding	124.679	-2.15602	0.200544	123.114	1.31685e-28	2.96365e-27
ENSMMUG00000002909	PGF	placental growth factor [Source:HGNC Symbol;Acc:HGNC:8893]	protein_coding	137.342	-1.66077	0.17376	95.4983	1.4802e-22	2.60325e-21
ENSMMUG00000002916	FLRT3	fibronectin leucine rich transmembrane protein 3 [Source:HGNC Symbol;Acc:HGNC:3762]	protein_coding	88.9714	-1.63395	0.222908	55.6244	8.77276e-14	9.52215e-13
ENSMMUG00000002932	DPT	dermatopontin [Source:HGNC Symbol;Acc:HGNC:3011]	protein_coding	124.839	-1.61837	0.18497	79.5202	4.77326e-19	7.12812e-18
ENSMMUG00000002933	NR1D1	nuclear receptor subfamily 1 group D member 1 [Source:HGNC Symbol;Acc:HGNC:7962]	protein_coding	327.553	-1.70452	0.119633	209.827	1.4985e-47	5.65807e-46
ENSMMUG00000003023	CCT8	T-complex protein 1 subunit theta [Source:RefSeq peptide;Acc:NP_001248430]	protein_coding	952.942	-0.648992	0.0741343	76.8492	1.84522e-18	2.67775e-17
ENSMMUG00000003120	HECTD1	HECT domain E3 ubiquitin protein ligase 1 [Source:HGNC Symbol;Acc:HGNC:20157]	protein_coding	555.526	-0.993125	0.100391	98.1272	3.92355e-23	7.13675e-22
ENSMMUG00000003128	LIMK1	LIM domain kinase 1 [Source:HGNC Symbol;Acc:HGNC:6613]	protein_coding	389.312	-1.24253	0.104834	143.114	5.54948e-33	1.43548e-31
ENSMMUG00000003152	ELOVL1	ELOVL fatty acid elongase 1 [Source:HGNC Symbol;Acc:HGNC:14418]	protein_coding	663.906	-0.980202	0.0828942	141.055	1.56503e-32	3.99307e-31
ENSMMUG00000003164	GATAD2A	GATA zinc finger domain containing 2A [Source:HGNC Symbol;Acc:HGNC:29989]	protein_coding	436.537	-0.809338	0.10235	62.9488	2.12147e-15	2.5667e-14
ENSMMUG00000003173	ELOA	elongin A [Source:HGNC Symbol;Acc:HGNC:11620]	protein_coding	377.148	-0.797243	0.103677	59.7132	1.09735e-14	1.26338e-13
ENSMMUG00000003189	PPIF	peptidyl-prolyl cis-trans isomerase F, mitochondrial [Source:RefSeq peptide;Acc:NP_001253053]	protein_coding	206.296	-2.09375	0.152214	201.894	8.06245e-46	2.88043e-44
ENSMMUG00000003191	KIRREL1	kirre like nephrin family adhesion molecule 1 [Source:HGNC Symbol;Acc:HGNC:15734]	protein_coding	452.031	-2.13535	0.112512	374.302	2.16543e-83	1.55423e-81
ENSMMUG00000003193	VIM	vimentin [Source:HGNC Symbol;Acc:HGNC:12692]	protein_coding	16836.6	-1.23076	0.045828	703.425	5.38178e-155	8.16698e-153
ENSMMUG00000003210	CDKN1A	cyclin dependent kinase inhibitor 1A [Source:HGNC Symbol;Acc:HGNC:1784]	protein_coding	2599.37	-1.83206	0.0593191	938.709	3.77685e-206	8.35839e-204
ENSMMUG00000003245	RASA1	RAS p21 protein activator 1 [Source:HGNC Symbol;Acc:HGNC:9871]	protein_coding	314.959	-0.965291	0.118088	67.4836	2.12451e-16	2.7256e-15
ENSMMUG00000003280	HBEGF	heparin binding EGF like growth factor [Source:HGNC Symbol;Acc:HGNC:3059]	protein_coding	473.963	-1.28753	0.0969141	179.628	5.84309e-41	1.88851e-39
ENSMMUG00000003289			protein_coding	178.796	-1.94744	0.16022	156.277	7.36413e-36	2.06585e-34
ENSMMUG00000003317	KDM6A	lysine demethylase 6A [Source:HGNC Symbol;Acc:HGNC:12637]	protein_coding	97.7701	-1.35698	0.201881	46.4721	9.29334e-12	8.76732e-11
[truncated: 602 more rows]

## Sheet: MA0h vs. TT0h, TT UP
Ensembl_ID	GeneSymbol	Description	GeneType	baseMean	log2FoldChange	lfcSE	stat	pvalue	FDR
[truncated: 127 more rows]

## Sheet: MA0h vs. TT0h, TT DOWN
Ensembl_ID	GeneSymbol	Description	GeneType	baseMean	log2FoldChange	lfcSE	stat	pvalue	FDR
[truncated: 85 more rows]
