# Supplementary material for: Gene expression profiling of the masticatory muscle tendons and Achilles tendons under tensile strain in the Japanese macaque Macaca fuscata
Source: PLoS One. 2023 Jan 19;18(1):e0280649. doi: 10.1371/journal.pone.0280649 (PMC9851512; doi:10.1371/journal.pone.0280649)
Supplement: S2 Table — (XLSX) [file pone.0280649.s002.xlsx]

## Sheet: TT,MA<10^-10, AT>0.05,UP_794
Ensembl_ID	GeneSymbol	Description	GeneType	baseMean	log2FoldChange	lfcSE	stat	pvalue	FDR
ENSMMUG00000000063	PPFIA4	PTPRF interacting protein alpha 4 [Source:HGNC Symbol;Acc:HGNC:9248]	protein_coding	91.7667	5.4384	0.521018	123.295	1.20176e-28	4.37807e-27
ENSMMUG00000000070	AURKA	aurora kinase A [Source:HGNC Symbol;Acc:HGNC:11393]	protein_coding	59.3136	1.85383	0.213025	82.7314	9.3997e-20	1.95091e-18
ENSMMUG00000000073	CASS4	Cas scaffolding protein family member 4 [Source:HGNC Symbol;Acc:HGNC:15878]	protein_coding	54.9702	5.27088	0.67347	62.0699	3.31483e-15	4.8906e-14
ENSMMUG00000000245	ASPM	abnormal spindle-like microcephaly-associated protein homolog [Source:RefSeq peptide;Acc:NP_001098005]	protein_coding	50.695	1.95602	0.274568	51.0267	9.11202e-13	1.07549e-11
ENSMMUG00000000246	COBL	cordon-bleu WH2 repeat protein [Source:HGNC Symbol;Acc:HGNC:22199]	protein_coding	87.9065	4.14646	0.456563	69.9092	6.20981e-17	1.05205e-15
ENSMMUG00000000312	ABI2	abl interactor 2 [Source:HGNC Symbol;Acc:HGNC:24011]	protein_coding	166.551	1.06139	0.132043	64.0627	1.20522e-15	1.83922e-14
ENSMMUG00000000318	TNS2	tensin 2 [Source:HGNC Symbol;Acc:HGNC:19737]	protein_coding	257.388	2.40946	0.17415	172.571	2.03041e-39	1.14743e-37
ENSMMUG00000000323	ARHGAP4	Rho GTPase activating protein 4 [Source:HGNC Symbol;Acc:HGNC:674]	protein_coding	62.3289	5.87211	0.660332	125.825	3.35857e-29	1.26088e-27
ENSMMUG00000000327	FADS2	fatty acid desaturase 2 [Source:HGNC Symbol;Acc:HGNC:3575]	protein_coding	1458.12	1.42826	0.125312	115.195	7.13353e-27	2.39678e-25
ENSMMUG00000000368	TSPAN18	tetraspanin 18 [Source:HGNC Symbol;Acc:HGNC:20660]	protein_coding	87.2538	2.07725	0.20827	102.01	5.52332e-24	1.51777e-22
ENSMMUG00000000373	SLC2A1	solute carrier family 2 member 1 [Source:HGNC Symbol;Acc:HGNC:11005]	protein_coding	353.02	0.878041	0.0907428	92.5247	6.64891e-22	1.64862e-20
ENSMMUG00000000413	SLC7A7	solute carrier family 7 member 7 [Source:HGNC Symbol;Acc:HGNC:11065]	protein_coding	50.7201	4.55603	0.5944	55.3968	9.84977e-14	1.25821e-12
ENSMMUG00000000500	FNDC1	fibronectin type III domain containing 1 [Source:HGNC Symbol;Acc:HGNC:21184]	protein_coding	601.56	1.94514	0.168193	114.478	1.02402e-26	3.40481e-25
ENSMMUG00000000511	CARS	cysteinyl-tRNA synthetase [Source:HGNC Symbol;Acc:HGNC:1493]	protein_coding	364.593	0.988519	0.0906024	117.522	2.20598e-27	7.58714e-26
ENSMMUG00000000521	NTN4	netrin 4 [Source:HGNC Symbol;Acc:HGNC:13658]	protein_coding	439.146	1.87594	0.13079	186.175	2.17407e-42	1.40201e-40
ENSMMUG00000000556	HAPLN3	hyaluronan and proteoglycan link protein 3 [Source:HGNC Symbol;Acc:HGNC:21446]	protein_coding	135.06	1.93676	0.159236	152.463	5.02031e-35	2.47046e-33
ENSMMUG00000000588	RHBDF1	rhomboid 5 homolog 1 [Source:HGNC Symbol;Acc:HGNC:20561]	protein_coding	261.95	0.846231	0.104404	65.0225	7.40464e-16	1.15085e-14
ENSMMUG00000000599	FAM234A	protein FAM234A [Source:RefSeq peptide;Acc:NP_001253283]	protein_coding	249.3	1.07121	0.118465	79.7341	4.28338e-19	8.44829e-18
ENSMMUG00000000623	P3H2	prolyl 3-hydroxylase 2 [Source:HGNC Symbol;Acc:HGNC:19317]	protein_coding	99.6336	1.57999	0.211889	53.2772	2.89642e-13	3.56327e-12
ENSMMUG00000000653	STMN1	stathmin 1 [Source:HGNC Symbol;Acc:HGNC:6510]	protein_coding	241.541	1.91824	0.146068	163.453	1.99226e-37	1.0692e-35
ENSMMUG00000000690	CTNNAL1	catenin alpha like 1 [Source:HGNC Symbol;Acc:HGNC:2512]	protein_coding	224.213	1.25421	0.112563	124.355	7.04504e-29	2.59015e-27
ENSMMUG00000000796	KDELC2	KDEL motif containing 2 [Source:HGNC Symbol;Acc:HGNC:28496]	protein_coding	104.363	1.25889	0.1696	54.7958	1.33727e-13	1.69335e-12
ENSMMUG00000000838	AGRN	agrin [Source:HGNC Symbol;Acc:HGNC:329]	protein_coding	186.074	1.81974	0.201553	73.8321	8.50532e-18	1.53355e-16
ENSMMUG00000000896	TGFB1I1	transforming growth factor beta 1 induced transcript 1 [Source:HGNC Symbol;Acc:HGNC:11767]	protein_coding	440.099	0.74257	0.101146	52.2211	4.959e-13	5.96759e-12
ENSMMUG00000000938	LRRN1	leucine rich repeat neuronal 1 [Source:HGNC Symbol;Acc:HGNC:20980]	protein_coding	165.122	5.33148	0.402093	173.238	1.45205e-39	8.26426e-38
ENSMMUG00000000962	H2AFV	H2A histone family member V [Source:HGNC Symbol;Acc:HGNC:20664]	protein_coding	297.455	1.01251	0.118243	70.7243	4.10808e-17	7.08743e-16
ENSMMUG00000000963	SDC2	syndecan 2 [Source:HGNC Symbol;Acc:HGNC:10659]	protein_coding	1215.59	1.52497	0.145708	96.0794	1.10368e-22	2.84697e-21
ENSMMUG00000000966	TPX2	TPX2, microtubule nucleation factor [Source:HGNC Symbol;Acc:HGNC:1249]	protein_coding	140.139	1.45428	0.202713	48.1206	4.00789e-12	4.47925e-11
ENSMMUG00000000980	YPEL3	yippee like 3 [Source:HGNC Symbol;Acc:HGNC:18327]	protein_coding	151.157	1.87116	0.147678	165.695	6.44906e-38	3.52013e-36
ENSMMUG00000001043	PRUNE2	prune homolog 2 [Source:HGNC Symbol;Acc:HGNC:25209]	protein_coding	432.13	4.76604	0.496976	58.0855	2.50971e-14	3.39576e-13
ENSMMUG00000001131	DAP	death-associated protein 1 [Source:RefSeq peptide;Acc:NP_001244495]	protein_coding	342.341	0.81701	0.0999594	65.3852	6.15984e-16	9.62053e-15
ENSMMUG00000001133	SH3BGR	SH3 domain binding glutamate rich protein [Source:HGNC Symbol;Acc:HGNC:10822]	protein_coding	20.8779	3.00298	0.476202	48.4017	3.47268e-12	3.91117e-11
ENSMMUG00000001152	NUF2	NUF2, NDC80 kinetochore complex component [Source:HGNC Symbol;Acc:HGNC:14621]	protein_coding	36.3786	2.53349	0.339909	60.4225	7.65334e-15	1.09383e-13
ENSMMUG00000001276	JAG2	jagged 2 [Source:HGNC Symbol;Acc:HGNC:6189]	protein_coding	47.4447	4.72391	0.536137	104.298	1.74075e-24	4.96254e-23
ENSMMUG00000001312	LMO7	LIM domain 7 [Source:HGNC Symbol;Acc:HGNC:6646]	protein_coding	751.79	1.63155	0.145857	109.981	9.89101e-26	3.10171e-24
ENSMMUG00000001328	ALDH3A1	aldehyde dehydrogenase 3 family member A1 [Source:HGNC Symbol;Acc:HGNC:405]	protein_coding	985.13	2.12694	0.163917	139.726	3.05582e-32	1.35755e-30
ENSMMUG00000001339	CAND2	cullin associated and neddylation dissociated 2 (putative) [Source:HGNC Symbol;Acc:HGNC:30689]	protein_coding	20.5882	5.84974	1.09692	56.9117	4.55828e-14	5.99511e-13
ENSMMUG00000001348	ERBB2	erb-b2 receptor tyrosine kinase 2 [Source:HGNC Symbol;Acc:HGNC:3430]	protein_coding	314.78	0.762407	0.10417	52.4544	4.40347e-13	5.33116e-12
ENSMMUG00000001369	HDAC11	histone deacetylase 11 [Source:HGNC Symbol;Acc:HGNC:19086]	protein_coding	40.3137	2.47725	0.330006	59.3923	1.29172e-14	1.79952e-13
ENSMMUG00000001389	IRX3	iroquois homeobox 3 [Source:HGNC Symbol;Acc:HGNC:14360]	protein_coding	430.791	2.52076	0.268814	70.1402	5.52359e-17	9.43791e-16
ENSMMUG00000001420	MFAP2	microfibril associated protein 2 [Source:HGNC Symbol;Acc:HGNC:7033]	protein_coding	115.326	3.18904	0.262838	142.996	5.8902e-33	2.6992e-31
ENSMMUG00000001427	MYH14	myosin heavy chain 14 [Source:HGNC Symbol;Acc:HGNC:23212]	protein_coding	54.9871	5.10609	0.513372	206.379	8.47037e-47	6.18569e-45
ENSMMUG00000001466	SGCA	sarcoglycan alpha [Source:HGNC Symbol;Acc:HGNC:10805]	protein_coding	70.8606	4.62615	0.464472	108.688	1.89969e-25	5.78259e-24
ENSMMUG00000001467	COL1A1	collagen type I alpha 1 chain [Source:HGNC Symbol;Acc:HGNC:2197]	protein_coding	103989	1.698	0.0775695	405.622	3.28935e-90	6.57583e-88
ENSMMUG00000001511	KIF20A	kinesin family member 20A [Source:HGNC Symbol;Acc:HGNC:9787]	protein_coding	129.387	2.83954	0.186019	271.87	4.43965e-61	4.96527e-59
ENSMMUG00000001516	TRAM1	translocation associated membrane protein 1 [Source:HGNC Symbol;Acc:HGNC:20568]	protein_coding	1512.78	1.46837	0.0775064	326.123	6.71811e-73	9.59311e-71
ENSMMUG00000001522			protein_coding	453.312	3.83842	0.155776	598.67	3.25895e-132	1.18455e-129
ENSMMUG00000001582	LAPTM4A	lysosomal protein transmembrane 4 alpha [Source:HGNC Symbol;Acc:HGNC:6924]	protein_coding	1433.74	0.792206	0.0712816	117.758	1.95885e-27	6.76627e-26
ENSMMUG00000001587	TPM1	tropomyosin 1 [Source:HGNC Symbol;Acc:HGNC:12010]	protein_coding	2737.14	2.2801	0.177054	132.489	1.16959e-30	4.67629e-29
ENSMMUG00000001604	GPX8	glutathione peroxidase 8 (putative) [Source:HGNC Symbol;Acc:HGNC:33100]	protein_coding	308.832	0.917111	0.129618	47.9213	4.43686e-12	4.93454e-11
ENSMMUG00000001616	PADI2	peptidyl arginine deiminase 2 [Source:HGNC Symbol;Acc:HGNC:18341]	protein_coding	565.347	9.33706	0.858688	90.7981	1.59104e-21	3.79784e-20
ENSMMUG00000001635	ZNF703	zinc finger protein 703 [Source:HGNC Symbol;Acc:HGNC:25883]	protein_coding	158.789	1.16414	0.144414	63.7623	1.40376e-15	2.128e-14
ENSMMUG00000001686	SLC44A3	solute carrier family 44 member 3 [Source:HGNC Symbol;Acc:HGNC:28689]	protein_coding	24.6391	4.28229	0.638054	61.5776	4.25637e-15	6.22232e-14
ENSMMUG00000001690	CNN3	calponin 3 [Source:HGNC Symbol;Acc:HGNC:2157]	protein_coding	1091.4	1.77813	0.096946	298.527	6.89784e-67	8.61853e-65
ENSMMUG00000001740	SLCO3A1	solute carrier organic anion transporter family member 3A1 [Source:HGNC Symbol;Acc:HGNC:10952]	protein_coding	69.5084	2.09003	0.229584	85.834	1.95697e-20	4.2582e-19
ENSMMUG00000001850	SPARC	secreted protein acidic and cysteine rich [Source:HGNC Symbol;Acc:HGNC:11219]	protein_coding	21622.3	1.37034	0.0466853	761.767	1.10875e-167	6.5675e-165
ENSMMUG00000001941	CXXC5	CXXC finger protein 5 [Source:HGNC Symbol;Acc:HGNC:26943]	protein_coding	217.955	1.38936	0.111629	157.641	3.70752e-36	1.88836e-34
ENSMMUG00000001990	CAP2	adenylyl cyclase-associated protein 2 [Source:RefSeq peptide;Acc:NP_001253461]	protein_coding	173.723	2.79122	0.245493	112.149	3.31523e-26	1.07112e-24
ENSMMUG00000002058	TAGLN	transgelin [Source:HGNC Symbol;Acc:HGNC:11553]	protein_coding	5430.66	1.64938	0.185842	67.1687	2.49245e-16	4.01024e-15
ENSMMUG00000002167	MRC2	mannose receptor C type 2 [Source:HGNC Symbol;Acc:HGNC:16875]	protein_coding	1170.32	0.960663	0.0911631	104.024	1.99904e-24	5.65852e-23
ENSMMUG00000002212			protein_coding	36.537	2.15226	0.311372	50.642	1.10847e-12	1.29969e-11
ENSMMUG00000002224	PSIP1	PC4 and SFRS1 interacting protein 1 [Source:HGNC Symbol;Acc:HGNC:9527]	protein_coding	275.689	1.36259	0.114076	139.482	3.45585e-32	1.52299e-30
ENSMMUG00000002234	FBLN7	fibulin 7 [Source:HGNC Symbol;Acc:HGNC:26740]	protein_coding	140.679	3.27451	0.330107	80.9563	2.30766e-19	4.64231e-18
ENSMMUG00000002260	PRKCH	protein kinase C eta [Source:HGNC Symbol;Acc:HGNC:9403]	protein_coding	22.2236	2.97389	0.446904	55.5014	9.33907e-14	1.19392e-12
ENSMMUG00000002295	CRABP2	cellular retinoic acid binding protein 2 [Source:HGNC Symbol;Acc:HGNC:2339]	protein_coding	78.2959	2.39999	0.258503	84.5632	3.72129e-20	7.92471e-19
ENSMMUG00000002370	ITGA6	integrin alpha-6 precursor [Source:RefSeq peptide;Acc:NP_001245046]	protein_coding	189.17	1.90425	0.151503	154.093	2.20972e-35	1.10438e-33
ENSMMUG00000002389	HSPB6	heat shock protein family B (small) member 6 [Source:HGNC Symbol;Acc:HGNC:26511]	protein_coding	554.207	1.22532	0.124818	89.0203	3.90783e-21	9.04304e-20
ENSMMUG00000002399	SCRG1	stimulator of chondrogenesis 1 [Source:HGNC Symbol;Acc:HGNC:17036]	protein_coding	27.5947	3.77501	0.491428	87.5095	8.38747e-21	1.89732e-19
ENSMMUG00000002407	CLEC11A	C-type lectin domain containing 11A [Source:HGNC Symbol;Acc:HGNC:10576]	protein_coding	139.761	1.04479	0.147589	49.454	2.03073e-12	2.33651e-11
ENSMMUG00000002422	AEBP1	AE binding protein 1 [Source:HGNC Symbol;Acc:HGNC:303]	protein_coding	1258.61	0.832606	0.0785092	106.794	4.93982e-25	1.45761e-23
ENSMMUG00000002424	FBLN1	fibulin 1 [Source:HGNC Symbol;Acc:HGNC:3600]	protein_coding	516.412	1.54885	0.176005	68.515	1.25914e-16	2.07388e-15
ENSMMUG00000002494	ACTN3	actinin alpha 3 (gene/pseudogene) [Source:HGNC Symbol;Acc:HGNC:165]	protein_coding	122.256	5.35212	0.481888	117.053	2.79459e-27	9.54997e-26
ENSMMUG00000002496	CTSF	cathepsin F [Source:HGNC Symbol;Acc:HGNC:2531]	protein_coding	170.533	1.13204	0.121655	87.3977	8.87546e-21	1.99082e-19
ENSMMUG00000002520	SLC4A3	solute carrier family 4 member 3 [Source:HGNC Symbol;Acc:HGNC:11029]	protein_coding	46.1901	1.84797	0.261692	51.8743	5.91704e-13	7.0938e-12
ENSMMUG00000002528	EIF2D	eukaryotic translation initiation factor 2D [Source:HGNC Symbol;Acc:HGNC:6583]	protein_coding	171.144	1.22012	0.131074	86.221	1.60911e-20	3.52045e-19
ENSMMUG00000002564	FRAS1	Fraser extracellular matrix complex subunit 1 [Source:HGNC Symbol;Acc:HGNC:19185]	protein_coding	37.9643	7.64588	1.23056	97.5014	5.3818e-23	1.42266e-21
ENSMMUG00000002595	COL14A1	collagen type XIV alpha 1 chain [Source:HGNC Symbol;Acc:HGNC:2191]	protein_coding	593.831	2.21424	0.131743	246.075	1.86288e-55	1.78402e-53
ENSMMUG00000002607	SNTB1	syntrophin beta 1 [Source:HGNC Symbol;Acc:HGNC:11168]	protein_coding	54.1684	2.21113	0.305966	50.5767	1.146e-12	1.34172e-11
ENSMMUG00000002621	IQGAP3	IQ motif containing GTPase activating protein 3 [Source:HGNC Symbol;Acc:HGNC:20669]	protein_coding	91.6695	2.30727	0.288801	57.5877	3.23241e-14	4.31879e-13
ENSMMUG00000002668			protein_coding	101.375	1.11507	0.154036	53.1679	3.0622e-13	3.75853e-12
ENSMMUG00000002678	ITGB6	integrin subunit beta 6 [Source:HGNC Symbol;Acc:HGNC:6161]	protein_coding	62.3229	8.36456	1.18884	299.944	3.38824e-67	4.26678e-65
ENSMMUG00000002700	SLC47A1	solute carrier family 47 member 1 [Source:HGNC Symbol;Acc:HGNC:25588]	protein_coding	102.555	1.36395	0.189427	50.5065	1.18771e-12	1.38651e-11
ENSMMUG00000002727	WBP1	WW domain binding protein 1 [Source:HGNC Symbol;Acc:HGNC:12737]	protein_coding	108.716	1.14546	0.149038	60.0276	9.35359e-15	1.325e-13
ENSMMUG00000002739	PDGFB	platelet derived growth factor subunit B [Source:HGNC Symbol;Acc:HGNC:8800]	protein_coding	40.1102	3.17234	0.351829	104.388	1.66364e-24	4.76822e-23
ENSMMUG00000002755	KLHL5	kelch like family member 5 [Source:HGNC Symbol;Acc:HGNC:6356]	protein_coding	49.3161	2.16134	0.288619	56.8752	4.64374e-14	6.10249e-13
ENSMMUG00000002797	JDP2	Jun dimerization protein 2 [Source:HGNC Symbol;Acc:HGNC:17546]	protein_coding	245.097	2.23234	0.151066	207.504	4.81377e-47	3.54777e-45
ENSMMUG00000002806	SLC9A3R2	SLC9A3 regulator 2 [Source:HGNC Symbol;Acc:HGNC:11076]	protein_coding	127.027	2.11922	0.16455	176.613	2.66059e-40	1.58182e-38
ENSMMUG00000002808	TSC2	TSC complex subunit 2 [Source:HGNC Symbol;Acc:HGNC:12363]	protein_coding	319.034	0.873872	0.0950756	83.5149	6.32384e-20	1.32726e-18
ENSMMUG00000002848	RPS14		protein_coding	3579.71	0.935595	0.102461	77.0222	1.6905e-18	3.19199e-17
ENSMMUG00000002861	TMEM45A	transmembrane protein 45A [Source:RefSeq peptide;Acc:NP_001252957]	protein_coding	204.886	1.44509	0.132659	116.143	4.42146e-27	1.49815e-25
ENSMMUG00000002868			protein_coding	670.705	1.37794	0.0776878	303.539	5.58167e-68	7.25753e-66
ENSMMUG00000002873	ITGBL1	integrin subunit beta like 1 [Source:HGNC Symbol;Acc:HGNC:6164]	protein_coding	403.581	1.67074	0.151562	109.08	1.55877e-25	4.79412e-24
ENSMMUG00000002897	RYR1	ryanodine receptor 1 [Source:HGNC Symbol;Acc:HGNC:10483]	protein_coding	41.5613	4.38664	0.560828	67.2457	2.39698e-16	3.86051e-15
ENSMMUG00000002913	TLE2	transducin like enhancer of split 2 [Source:HGNC Symbol;Acc:HGNC:11838]	protein_coding	244.334	1.09027	0.110995	95.4268	1.53459e-22	3.92056e-21
ENSMMUG00000002936	GMPR	guanosine monophosphate reductase [Source:HGNC Symbol;Acc:HGNC:4376]	protein_coding	40.5977	2.39081	0.291943	76.5269	2.17229e-18	4.07764e-17
ENSMMUG00000002943	QARS	glutaminyl-tRNA synthetase [Source:HGNC Symbol;Acc:HGNC:9751]	protein_coding	534.436	1.45176	0.108302	166.931	3.46326e-38	1.92319e-36
ENSMMUG00000002952	LAMB2	laminin subunit beta-2 precursor [Source:RefSeq peptide;Acc:NP_001181397]	protein_coding	1358.19	0.904779	0.104512	69.9951	5.94513e-17	1.01149e-15
ENSMMUG00000002984	PDXDC1	pyridoxal dependent decarboxylase domain containing 1 [Source:HGNC Symbol;Acc:HGNC:28995]	protein_coding	352.781	0.67413	0.0864516	60.4064	7.71606e-15	1.10083e-13
ENSMMUG00000003012	SCRN2	secernin 2 [Source:HGNC Symbol;Acc:HGNC:30381]	protein_coding	63.5715	1.36331	0.193465	51.5689	6.91275e-13	8.23813e-12
ENSMMUG00000003015	TMEM254	transmembrane protein 254 [Source:HGNC Symbol;Acc:HGNC:25804]	protein_coding	79.6352	1.44888	0.192474	57.1423	4.05385e-14	5.34928e-13
ENSMMUG00000003074	PLXNB1	plexin B1 [Source:HGNC Symbol;Acc:HGNC:9103]	protein_coding	180.719	2.40929	0.21866	107.815	2.95091e-25	8.82129e-24
ENSMMUG00000003139	ARHGEF17	Rho guanine nucleotide exchange factor 17 [Source:HGNC Symbol;Acc:HGNC:21726]	protein_coding	236.968	0.991409	0.138936	48.894	2.70173e-12	3.07098e-11
ENSMMUG00000003143	THBS4	thrombospondin 4 [Source:HGNC Symbol;Acc:HGNC:11788]	protein_coding	380.288	4.18105	0.429535	63.8727	1.32725e-15	2.01584e-14
ENSMMUG00000003149	CDC20	cell division cycle 20 [Source:HGNC Symbol;Acc:HGNC:1723]	protein_coding	166.742	1.86618	0.162236	128.368	9.32387e-30	3.64588e-28
ENSMMUG00000003187			protein_coding	151.423	2.04311	0.166944	148.736	3.27537e-34	1.54979e-32
ENSMMUG00000003204	ADGRA2	adhesion G protein-coupled receptor A2 [Source:HGNC Symbol;Acc:HGNC:17849]	protein_coding	267.244	1.51404	0.160262	82.1893	1.23661e-19	2.54531e-18
ENSMMUG00000003238	A2M	alpha-2-macroglobulin [Source:HGNC Symbol;Acc:HGNC:7]	protein_coding	938.822	2.06631	0.134132	201.413	1.02677e-45	7.29831e-44
ENSMMUG00000003273	BCAM	basal cell adhesion molecule (Lutheran blood group) [Source:HGNC Symbol;Acc:HGNC:6722]	protein_coding	83.2097	3.93347	0.294685	276.597	4.14079e-62	4.86939e-60
ENSMMUG00000003288	GPT2	glutamic--pyruvic transaminase 2 [Source:HGNC Symbol;Acc:HGNC:18062]	protein_coding	200.623	1.68162	0.125861	181.458	2.32813e-41	1.4376e-39
ENSMMUG00000003295	RPS4X	40S ribosomal protein S4, X isoform [Source:RefSeq peptide;Acc:NP_001252551]	protein_coding	2098.65	0.908316	0.100719	75.6188	3.44065e-18	6.39098e-17
ENSMMUG00000003301	ADAMTS15	ADAM metallopeptidase with thrombospondin type 1 motif 15 [Source:HGNC Symbol;Acc:HGNC:16305]	protein_coding	319.691	3.68865	0.153423	695.748	2.51383e-153	1.25636e-150
ENSMMUG00000003304	EPHB3	EPH receptor B3 [Source:HGNC Symbol;Acc:HGNC:3394]	protein_coding	21.7424	3.57368	0.521216	67.4555	2.15491e-16	3.48116e-15
ENSMMUG00000003314	AQP3	aquaporin 3 (Gill blood group) [Source:HGNC Symbol;Acc:HGNC:636]	protein_coding	39.2107	2.37621	0.313083	62.2714	2.99246e-15	4.44367e-14
ENSMMUG00000003334	MYO18B	myosin XVIIIB [Source:HGNC Symbol;Acc:HGNC:18150]	protein_coding	170.778	7.11198	0.641777	152.27	5.53043e-35	2.71313e-33
ENSMMUG00000003356	TNC	tenascin C [Source:HGNC Symbol;Acc:HGNC:5318]	protein_coding	6154.58	2.73759	0.16245	214.318	1.56999e-48	1.20716e-46
ENSMMUG00000003357	SREBF2	sterol regulatory element binding transcription factor 2 [Source:HGNC Symbol;Acc:HGNC:11290]	protein_coding	872.362	1.12046	0.111865	92.6652	6.19321e-22	1.53801e-20
ENSMMUG00000003370	NFATC4	nuclear factor of activated T cells 4 [Source:HGNC Symbol;Acc:HGNC:7778]	protein_coding	161.046	0.871557	0.126613	47.2356	6.29461e-12	6.9284e-11
ENSMMUG00000003372	SRPK3	SRSF protein kinase 3 [Source:HGNC Symbol;Acc:HGNC:11402]	protein_coding	81.2951	6.02769	0.619856	139.225	3.93184e-32	1.72279e-30
ENSMMUG00000003377	PDZD4	PDZ domain containing 4 [Source:HGNC Symbol;Acc:HGNC:21167]	protein_coding	28.9628	2.7289	0.396408	52.4377	4.44127e-13	5.36879e-12
ENSMMUG00000003379	L1CAM	L1 cell adhesion molecule [Source:HGNC Symbol;Acc:HGNC:6470]	protein_coding	187.743	4.82288	0.325637	213.659	2.18557e-48	1.67243e-46
ENSMMUG00000003390	PRR11	proline rich 11 [Source:HGNC Symbol;Acc:HGNC:25619]	protein_coding	140.014	1.31536	0.173886	54.9174	1.25704e-13	1.59428e-12
ENSMMUG00000003403			protein_coding	433.345	0.645663	0.0828577	59.9447	9.75604e-15	1.37834e-13
ENSMMUG00000003456	GPC4	glypican-4 precursor [Source:RefSeq peptide;Acc:NP_001252670]	protein_coding	144.771	2.08674	0.172554	145.227	1.91607e-33	8.98641e-32
ENSMMUG00000003541	B3GALNT1	beta-1,3-N-acetylgalactosaminyltransferase 1 (globoside blood group) [Source:HGNC Symbol;Acc:HGNC:918]	protein_coding	44.9462	2.30177	0.268171	84.3288	4.18959e-20	8.87472e-19
ENSMMUG00000003567	DLGAP5	DLG associated protein 5 [Source:HGNC Symbol;Acc:HGNC:16864]	protein_coding	55.8092	2.83195	0.306796	91.0635	1.39136e-21	3.33615e-20
ENSMMUG00000003591	PLEKHA2	pleckstrin homology domain containing A2 [Source:HGNC Symbol;Acc:HGNC:14336]	protein_coding	58.4237	2.78681	0.275715	117.266	2.50992e-27	8.59554e-26
ENSMMUG00000003608	LDB3	LIM domain binding 3 [Source:HGNC Symbol;Acc:HGNC:15710]	protein_coding	36.4401	3.23584	0.455468	50.774	1.03639e-12	1.21785e-11
ENSMMUG00000003697	INPP4B	inositol polyphosphate-4-phosphatase type II B [Source:HGNC Symbol;Acc:HGNC:6075]	protein_coding	31.3222	3.14353	0.425854	62.0639	3.32496e-15	4.90102e-14
ENSMMUG00000003726	PTPN13	protein tyrosine phosphatase, non-receptor type 13 [Source:HGNC Symbol;Acc:HGNC:9646]	protein_coding	117.467	2.34423	0.203631	131.554	1.87312e-30	7.45195e-29
ENSMMUG00000003744	SLC44A2	solute carrier family 44 member 2 [Source:HGNC Symbol;Acc:HGNC:17292]	protein_coding	539.628	1.96456	0.128018	209.592	1.68641e-47	1.2722e-45
ENSMMUG00000003749	NT5C2	5'-nucleotidase, cytosolic II [Source:HGNC Symbol;Acc:HGNC:8022]	protein_coding	199.615	1.47182	0.147178	95.9388	1.1849e-22	3.04664e-21
ENSMMUG00000003750	PLAGL1	PLAG1 like zinc finger 1 [Source:HGNC Symbol;Acc:HGNC:9046]	protein_coding	74.8737	1.42057	0.20528	47.7486	4.84536e-12	5.38138e-11
ENSMMUG00000003823	MAP4	microtubule-associated protein 4 isoform 1 [Source:RefSeq peptide;Acc:NP_001264869]	protein_coding	2158.63	0.642723	0.0585229	116.012	4.7252e-27	1.59768e-25
ENSMMUG00000003873	IFITM10	interferon induced transmembrane protein 10 [Source:HGNC Symbol;Acc:HGNC:40022]	protein_coding	56.6111	4.98869	0.484086	228.342	1.3704e-51	1.1415e-49
ENSMMUG00000003874	CTSD		protein_coding	1989.3	1.3832	0.0893048	215.157	1.03016e-48	7.99778e-47
ENSMMUG00000003896	ARHGAP6	Rho GTPase activating protein 6 [Source:HGNC Symbol;Acc:HGNC:676]	protein_coding	32.7268	2.67226	0.387744	50.0769	1.47839e-12	1.71581e-11
ENSMMUG00000003902	THBS3	thrombospondin 3 [Source:HGNC Symbol;Acc:HGNC:11787]	protein_coding	303.15	1.41489	0.178173	57.3223	3.69928e-14	4.90569e-13
ENSMMUG00000003904	NUCB1	nucleobindin 1 [Source:HGNC Symbol;Acc:HGNC:8043]	protein_coding	896.527	0.714827	0.0676359	108.686	1.90186e-25	5.78259e-24
ENSMMUG00000004026	ITGA11	integrin subunit alpha 11 [Source:HGNC Symbol;Acc:HGNC:6136]	protein_coding	2322.9	2.52507	0.114646	387.052	3.62787e-86	6.74656e-84
ENSMMUG00000004071	TGFB2	transforming growth factor beta-2 precursor [Source:RefSeq peptide;Acc:NP_001253447]	protein_coding	194.058	0.910774	0.12047	56.6408	5.23144e-14	6.80768e-13
ENSMMUG00000004103	COL11A1	collagen type XI alpha 1 chain [Source:HGNC Symbol;Acc:HGNC:2186]	protein_coding	1032.95	3.68802	0.151838	453.718	1.1194e-100	2.5575e-98
ENSMMUG00000004173	PFKL	phosphofructokinase, liver type [Source:HGNC Symbol;Acc:HGNC:8876]	protein_coding	950.552	0.562685	0.0798842	48.1126	4.02423e-12	4.49438e-11
ENSMMUG00000004179	LIMS2	LIM and senescent cell antigen-like-containing domain protein 2 [Source:RefSeq peptide;Acc:NP_001252623]	protein_coding	327.609	2.44964	0.195502	133.214	8.11842e-31	3.28704e-29
ENSMMUG00000004212	KREMEN2	kringle containing transmembrane protein 2 [Source:HGNC Symbol;Acc:HGNC:18797]	protein_coding	22.5343	6.88666	1.23232	74.5747	5.83878e-18	1.06598e-16
ENSMMUG00000004339	RAB15	RAB15, member RAS oncogene family [Source:HGNC Symbol;Acc:HGNC:20150]	protein_coding	42.2933	2.72079	0.309056	91.8918	9.15468e-22	2.22171e-20
ENSMMUG00000004442	WFDC1	WAP four-disulfide core domain 1 [Source:HGNC Symbol;Acc:HGNC:15466]	protein_coding	99.7389	1.95131	0.232451	66.2987	3.87508e-16	6.14824e-15
ENSMMUG00000004446	GGCX	gamma-glutamyl carboxylase [Source:HGNC Symbol;Acc:HGNC:4247]	protein_coding	152.55	1.04936	0.13194	63.2316	1.83775e-15	2.76492e-14
ENSMMUG00000004472	COL18A1	collagen type XVIII alpha 1 chain [Source:HGNC Symbol;Acc:HGNC:2195]	protein_coding	593.899	1.75642	0.230178	49.791	1.71026e-12	1.97774e-11
ENSMMUG00000004490	IFI16	gamma-interferon-inducible protein 16 [Source:RefSeq peptide;Acc:NP_001248590]	protein_coding	623.26	0.817529	0.0895665	80.2049	3.37522e-19	6.70558e-18
ENSMMUG00000004597	SYNPO2L	synaptopodin 2 like [Source:HGNC Symbol;Acc:HGNC:23532]	protein_coding	273.889	4.73882	0.361576	127.009	1.84937e-29	7.14418e-28
ENSMMUG00000004600	RCAN1	regulator of calcineurin 1 [Source:HGNC Symbol;Acc:HGNC:3040]	protein_coding	695.182	1.49476	0.0790967	342.309	2.0049e-76	3.08311e-74
ENSMMUG00000004625	PGGHG	protein-glucosylgalactosylhydroxylysine glucosidase [Source:HGNC Symbol;Acc:HGNC:26210]	protein_coding	69.6794	3.0506	0.27669	138.587	5.42294e-32	2.34403e-30
ENSMMUG00000004628	IARS	isoleucyl-tRNA synthetase [Source:HGNC Symbol;Acc:HGNC:5330]	protein_coding	1369.86	1.16517	0.0628131	325.702	8.29856e-73	1.1642e-70
ENSMMUG00000004634	OGN	osteoglycin [Source:HGNC Symbol;Acc:HGNC:8126]	protein_coding	130.63	3.37802	0.407057	53.7506	2.27621e-13	2.83516e-12
ENSMMUG00000004663	COLEC12	collectin subfamily member 12 [Source:HGNC Symbol;Acc:HGNC:16016]	protein_coding	50.0031	1.93005	0.238993	71.0122	3.55028e-17	6.14498e-16
ENSMMUG00000004683	DAG1	dystroglycan 1 [Source:HGNC Symbol;Acc:HGNC:2666]	protein_coding	700.355	0.783963	0.0693856	125.063	4.93095e-29	1.83397e-27
ENSMMUG00000004688	NCAM1	neural cell adhesion molecule 1 [Source:HGNC Symbol;Acc:HGNC:7656]	protein_coding	654.91	2.86432	0.282906	77.8514	1.11093e-18	2.13036e-17
ENSMMUG00000004719	GARS	glycyl-tRNA synthetase [Source:HGNC Symbol;Acc:HGNC:4162]	protein_coding	1526.39	0.809952	0.0674478	137.482	9.46019e-32	4.05622e-30
ENSMMUG00000004751	ALDH4A1	aldehyde dehydrogenase 4 family member A1 [Source:HGNC Symbol;Acc:HGNC:406]	protein_coding	126.3	1.00625	0.134399	56.8376	4.73338e-14	6.19484e-13
ENSMMUG00000004764	MCAM	melanoma cell adhesion molecule [Source:HGNC Symbol;Acc:HGNC:6934]	protein_coding	122.789	3.23971	0.346523	72.2621	1.88428e-17	3.31158e-16
ENSMMUG00000004777	GALNT18	polypeptide N-acetylgalactosaminyltransferase 18 [Source:HGNC Symbol;Acc:HGNC:30488]	protein_coding	23.9106	2.66122	0.394635	55.3891	9.8885e-14	1.26214e-12
ENSMMUG00000004788	MAN1C1	mannosidase alpha class 1C member 1 [Source:HGNC Symbol;Acc:HGNC:19080]	protein_coding	41.6873	3.15884	0.421202	55.9442	7.45561e-14	9.59273e-13
ENSMMUG00000004838	TNNI2	troponin I2, fast skeletal type [Source:HGNC Symbol;Acc:HGNC:11946]	protein_coding	65.3456	9.39199	1.23263	124.755	5.75841e-29	2.13181e-27
ENSMMUG00000004852	EEF1A1	eukaryotic translation elongation factor 1 alpha 1 [Source:HGNC Symbol;Acc:HGNC:3189]	protein_coding	27100	0.753569	0.100516	52.621	4.04539e-13	4.91253e-12
ENSMMUG00000004913	ELMSAN1	ELM2 and SANT domain-containing protein 1 [Source:RefSeq peptide;Acc:NP_001244855]	protein_coding	239.797	0.901633	0.108667	68.1668	1.50237e-16	2.45428e-15
ENSMMUG00000004919	FGFR4	fibroblast growth factor receptor 4 [Source:HGNC Symbol;Acc:HGNC:3691]	protein_coding	60.4565	6.83277	0.929108	86.554	1.35975e-20	2.99126e-19
ENSMMUG00000005073	FAM69A	family with sequence similarity 69 member A [Source:HGNC Symbol;Acc:HGNC:32213]	protein_coding	56.7968	1.49756	0.217381	48.9748	2.59273e-12	2.95971e-11
ENSMMUG00000005092	ARHGEF2	Rho/Rac guanine nucleotide exchange factor 2 [Source:HGNC Symbol;Acc:HGNC:682]	protein_coding	1027.91	1.03839	0.0676073	225.91	4.64761e-51	3.79231e-49
ENSMMUG00000005098	PEBP1	phosphatidylethanolamine-binding protein 1 [Source:RefSeq peptide;Acc:NP_001233128]	protein_coding	601.157	1.00892	0.106381	84.8698	3.18679e-20	6.83194e-19
ENSMMUG00000005109	PRC1	protein regulator of cytokinesis 1 [Source:HGNC Symbol;Acc:HGNC:9341]	protein_coding	183.346	2.03606	0.193247	101.352	7.70077e-24	2.0981e-22
ENSMMUG00000005113	PPP2R3B	protein phosphatase 2 regulatory subunit B''beta [Source:HGNC Symbol;Acc:HGNC:13417]	protein_coding	44.2506	2.88211	0.307649	109.679	1.15215e-25	3.59889e-24
ENSMMUG00000005170	UNC45B	unc-45 myosin chaperone B [Source:HGNC Symbol;Acc:HGNC:14304]	protein_coding	68.4645	8.49656	1.2476	100.467	1.20413e-23	3.25848e-22
ENSMMUG00000005177	PLK2	polo like kinase 2 [Source:HGNC Symbol;Acc:HGNC:19699]	protein_coding	319.965	0.911816	0.0895374	103.581	2.49965e-24	7.03817e-23
ENSMMUG00000005189	P3H3	prolyl 3-hydroxylase 3 [Source:HGNC Symbol;Acc:HGNC:19318]	protein_coding	303.281	0.869014	0.100682	73.351	1.08529e-17	1.94368e-16
ENSMMUG00000005214	MYL6B	myosin light chain 6B [Source:HGNC Symbol;Acc:HGNC:29823]	protein_coding	2317.44	0.773364	0.094324	63.2568	1.81439e-15	2.73493e-14
ENSMMUG00000005225	GJA1	gap junction protein alpha 1 [Source:HGNC Symbol;Acc:HGNC:4274]	protein_coding	5370.24	1.16302	0.145151	57.7481	2.97931e-14	3.99063e-13
ENSMMUG00000005287	LHX8	LIM homeobox 8 [Source:HGNC Symbol;Acc:HGNC:28838]	protein_coding	68.1323	7.5993	1.03377	300.708	2.3093e-67	2.93117e-65
ENSMMUG00000005298	MAN2B2	mannosidase alpha class 2B member 2 [Source:HGNC Symbol;Acc:HGNC:29623]	protein_coding	171.183	1.1771	0.139399	69.9289	6.14813e-17	1.0427e-15
ENSMMUG00000005363	ZHX2	zinc fingers and homeoboxes 2 [Source:HGNC Symbol;Acc:HGNC:18513]	protein_coding	78.2616	1.66818	0.215007	59.6209	1.15005e-14	1.61058e-13
ENSMMUG00000005376	TBCD	tubulin folding cofactor D [Source:HGNC Symbol;Acc:HGNC:11581]	protein_coding	338.566	0.756958	0.104286	51.4197	7.45869e-13	8.86232e-12
ENSMMUG00000005414	NDST1	N-deacetylase and N-sulfotransferase 1 [Source:HGNC Symbol;Acc:HGNC:7680]	protein_coding	532.727	1.13126	0.132219	67.8457	1.76807e-16	2.87951e-15
ENSMMUG00000005430	NR2F2	nuclear receptor subfamily 2 group F member 2 [Source:HGNC Symbol;Acc:HGNC:7976]	protein_coding	159.208	2.16093	0.148744	224.608	8.94159e-51	7.25903e-49
ENSMMUG00000005431	SLC25A1	tricarboxylate transport protein, mitochondrial [Source:RefSeq peptide;Acc:NP_001253635]	protein_coding	258.903	0.837488	0.104879	63.093	1.97178e-15	2.95545e-14
ENSMMUG00000005452	AMT	aminomethyltransferase [Source:HGNC Symbol;Acc:HGNC:473]	protein_coding	38.773	2.23249	0.315915	52.3609	4.61817e-13	5.57422e-12
ENSMMUG00000005480	CARNS1	carnosine synthase 1 [Source:HGNC Symbol;Acc:HGNC:29268]	protein_coding	34.4837	3.66453	0.496847	59.0506	1.53672e-14	2.12418e-13
ENSMMUG00000005492	TMEM25	transmembrane protein 25 [Source:HGNC Symbol;Acc:HGNC:25890]	protein_coding	45.8561	3.64743	0.399256	100.792	1.02146e-23	2.76886e-22
ENSMMUG00000005494	RPL10	60S ribosomal protein L10 [Source:RefSeq peptide;Acc:NP_001180488]	protein_coding	4408.01	0.89893	0.104597	68.389	1.34223e-16	2.20422e-15
ENSMMUG00000005520	CDH11	cadherin 11 [Source:HGNC Symbol;Acc:HGNC:1750]	protein_coding	845.714	2.88525	0.104359	683.085	1.42568e-150	6.90935e-148
ENSMMUG00000005598	SLC25A23	solute carrier family 25 member 23 [Source:HGNC Symbol;Acc:HGNC:19375]	protein_coding	61.3962	2.49637	0.261502	98.2038	3.77464e-23	1.01288e-21
ENSMMUG00000005618	TNNC1	troponin C1, slow skeletal and cardiac type [Source:HGNC Symbol;Acc:HGNC:11943]	protein_coding	502.37	7.49037	0.653645	78.5196	7.9208e-19	1.53799e-17
ENSMMUG00000005619	NISCH	nischarin [Source:HGNC Symbol;Acc:HGNC:18006]	protein_coding	255.008	0.928828	0.127729	51.1186	8.69513e-13	1.02704e-11
ENSMMUG00000005645	NUCKS1	nuclear ubiquitous casein and cyclin-dependent kinase substrate 1 [Source:RefSeq peptide;Acc:NP_001253410]	protein_coding	529.545	0.824294	0.0855262	90.3001	2.04646e-21	4.84874e-20
ENSMMUG00000005670	RPS6KA2	ribosomal protein S6 kinase A2 [Source:HGNC Symbol;Acc:HGNC:10431]	protein_coding	314.063	1.77042	0.111693	247.078	1.12608e-55	1.0849e-53
ENSMMUG00000005681	DHRS3	dehydrogenase/reductase 3 [Source:HGNC Symbol;Acc:HGNC:17693]	protein_coding	110.288	2.36238	0.201746	139.824	2.90918e-32	1.29962e-30
ENSMMUG00000005689	PRDX2	peroxiredoxin-2 [Source:RefSeq peptide;Acc:NP_001248186]	protein_coding	169.36	1.36283	0.145883	85.2398	2.64291e-20	5.7119e-19
ENSMMUG00000005736	PCSK9	Proprotein convertase subtilisin/kexin type 9 [Source:UniProtKB/Swiss-Prot;Acc:A8T666]	protein_coding	33.5115	3.42327	0.411386	92.1903	7.8731e-22	1.9312e-20
ENSMMUG00000005797	ALDH1L2	aldehyde dehydrogenase 1 family member L2 [Source:HGNC Symbol;Acc:HGNC:26777]	protein_coding	165.837	1.53179	0.14986	102.242	4.91404e-24	1.35735e-22
ENSMMUG00000005798	NOG	noggin [Source:HGNC Symbol;Acc:HGNC:7866]	protein_coding	16.3958	3.92361	0.655836	57.0543	4.23942e-14	5.58033e-13
ENSMMUG00000005812	SORT1	sortilin 1 [Source:HGNC Symbol;Acc:HGNC:11186]	protein_coding	197.43	3.31987	0.206687	251.877	1.01235e-56	1.02191e-54
ENSMMUG00000005902	FRMPD1	FERM and PDZ domain containing 1 [Source:HGNC Symbol;Acc:HGNC:29159]	protein_coding	15.0821	7.27892	1.24581	59.8002	1.04991e-14	1.4755e-13
ENSMMUG00000005964	CMAH	cytidine monophosphate-N-acetylneuraminic acid hydroxylase [Source:RefSeq peptide;Acc:NP_001028028]	protein_coding	148.383	4.29052	0.358364	122.39	1.89603e-28	6.82955e-27
ENSMMUG00000006114	TADA3	transcriptional adaptor 3 [Source:HGNC Symbol;Acc:HGNC:19422]	protein_coding	301.685	0.802138	0.0926219	74.6904	5.50619e-18	1.00756e-16
ENSMMUG00000006169	TNNT1	troponin T1, slow skeletal type [Source:HGNC Symbol;Acc:HGNC:11948]	protein_coding	505.427	7.68874	0.6052	107.86	2.88515e-25	8.64085e-24
ENSMMUG00000006222	ITM2C	integral membrane protein 2C [Source:HGNC Symbol;Acc:HGNC:6175]	protein_coding	330.401	1.32596	0.102431	164.304	1.29815e-37	7.01394e-36
ENSMMUG00000006233	ADD3	adducin 3 [Source:HGNC Symbol;Acc:HGNC:245]	protein_coding	255.017	1.1428	0.152612	52.8323	3.63274e-13	4.43499e-12
ENSMMUG00000006265	NES	nestin [Source:HGNC Symbol;Acc:HGNC:7756]	protein_coding	2092.63	5.81663	0.401674	115.422	6.36134e-27	2.14183e-25
ENSMMUG00000006324	FUOM	fucose mutarotase [Source:HGNC Symbol;Acc:HGNC:24733]	protein_coding	49.047	3.24483	0.364297	86.5057	1.39332e-20	3.05252e-19
ENSMMUG00000006395	H2AFY2	H2A histone family member Y2 [Source:HGNC Symbol;Acc:HGNC:14453]	protein_coding	13.352	5.22036	1.09088	47.4949	5.51461e-12	6.09082e-11
ENSMMUG00000006400	MYOD1	myogenic differentiation 1 [Source:HGNC Symbol;Acc:HGNC:7611]	protein_coding	215.113	5.85909	0.425312	178.758	9.05082e-41	5.5248e-39
ENSMMUG00000006430	AIG1	androgen induced 1 [Source:HGNC Symbol;Acc:HGNC:21607]	protein_coding	128.901	1.79252	0.180181	96.3143	9.80195e-23	2.53251e-21
ENSMMUG00000006432	PXK	PX domain containing serine/threonine kinase like [Source:HGNC Symbol;Acc:HGNC:23326]	protein_coding	139.675	1.19534	0.142295	70.5093	4.58098e-17	7.86934e-16
ENSMMUG00000006442	KCNB1	potassium voltage-gated channel subfamily B member 1 [Source:HGNC Symbol;Acc:HGNC:6231]	protein_coding	32.4737	4.93432	0.688701	71.0745	3.43984e-17	5.96674e-16
ENSMMUG00000006576	PBXIP1	PBX homeobox interacting protein 1 [Source:HGNC Symbol;Acc:HGNC:21199]	protein_coding	578.322	1.67101	0.10389	239.179	5.93959e-54	5.49086e-52
ENSMMUG00000006598	EEF1G		protein_coding	3929.03	0.883789	0.0896087	90.3817	1.96376e-21	4.65971e-20
ENSMMUG00000006617	LBH	protein LBH [Source:RefSeq peptide;Acc:NP_001181204]	protein_coding	152.033	1.39833	0.148913	86.8476	1.17216e-20	2.60006e-19
ENSMMUG00000006618	BTBD2	BTB domain containing 2 [Source:HGNC Symbol;Acc:HGNC:15504]	protein_coding	284.841	1.28583	0.151549	67.116	2.55989e-16	4.11048e-15
ENSMMUG00000006632	ANKRD1	ankyrin repeat domain 1 [Source:HGNC Symbol;Acc:HGNC:15819]	protein_coding	1542.23	2.96562	0.193992	175.239	5.30792e-40	3.09816e-38
ENSMMUG00000006687	SMARCD3	SWI/SNF related, matrix associated, actin dependent regulator of chromatin, subfamily d, member 3 [Source:HGNC Symbol;Acc:HGNC:11108]	protein_coding	104.502	2.77418	0.225283	158.462	2.45303e-36	1.25741e-34
ENSMMUG00000006867	MYPN	myopalladin [Source:HGNC Symbol;Acc:HGNC:23246]	protein_coding	65.269	5.72671	0.666845	87.2793	9.423e-21	2.10772e-19
ENSMMUG00000007027	ACTC1	actin, alpha, cardiac muscle 1 [Source:HGNC Symbol;Acc:HGNC:143]	protein_coding	1638.65	8.10395	0.527721	121.624	2.7905e-28	9.93952e-27
ENSMMUG00000007047	CYB5R1	cytochrome b5 reductase 1 [Source:HGNC Symbol;Acc:HGNC:13397]	protein_coding	240.085	2.61098	0.323295	52.1459	5.15268e-13	6.19135e-12
ENSMMUG00000007155	MAF1	MAF1 homolog, negative regulator of RNA polymerase III [Source:HGNC Symbol;Acc:HGNC:24966]	protein_coding	348.322	0.912914	0.100969	79.7338	4.2841e-19	8.44829e-18
ENSMMUG00000007176	DYSF	dysferlin [Source:HGNC Symbol;Acc:HGNC:3097]	protein_coding	84.4859	3.9434	0.483284	53.6868	2.3514e-13	2.91972e-12
ENSMMUG00000007209	GPER1	G-protein coupled estrogen receptor 1 [Source:UniProtKB/Swiss-Prot;Acc:F7EQ49]	protein_coding	39.7086	2.76546	0.331085	80.4506	2.98069e-19	5.96624e-18
ENSMMUG00000007284	SUN2	Sad1 and UNC84 domain containing 2 [Source:HGNC Symbol;Acc:HGNC:14210]	protein_coding	578.176	0.955643	0.113152	67.3294	2.29725e-16	3.70362e-15
ENSMMUG00000007293	RAB34	RAB34, member RAS oncogene family [Source:HGNC Symbol;Acc:HGNC:16519]	protein_coding	311.288	0.952145	0.0966301	96.0547	1.1175e-22	2.87797e-21
ENSMMUG00000007305	PDE5A	phosphodiesterase 5A [Source:HGNC Symbol;Acc:HGNC:8784]	protein_coding	213.077	4.57238	0.277104	274.358	1.27363e-61	1.47603e-59
ENSMMUG00000007332	SULT1A3	sulfotransferase 1A3/1A4 [Source:RefSeq peptide;Acc:NP_001181769]	protein_coding	39.5605	2.25077	0.327294	48.235	3.78088e-12	4.24037e-11
ENSMMUG00000007338	TXNIP	thioredoxin interacting protein [Source:HGNC Symbol;Acc:HGNC:16952]	protein_coding	584.896	0.973772	0.0760464	160.35	9.49009e-37	4.94381e-35
ENSMMUG00000007345	MAGED2	MAGE family member D2 [Source:HGNC Symbol;Acc:HGNC:16353]	protein_coding	576.191	0.799392	0.0949168	68.2188	1.46327e-16	2.39529e-15
ENSMMUG00000007428	GAS6	growth arrest specific 6 [Source:HGNC Symbol;Acc:HGNC:4168]	protein_coding	1547.1	1.39617	0.117157	126.465	2.43266e-29	9.19752e-28
ENSMMUG00000007480	ZNF395	zinc finger protein 395 [Source:HGNC Symbol;Acc:HGNC:18737]	protein_coding	106.012	2.061	0.213297	90.2025	2.14996e-21	5.07891e-20
ENSMMUG00000007481	OBSL1	obscurin like 1 [Source:HGNC Symbol;Acc:HGNC:29092]	protein_coding	185.538	2.63685	0.170174	242.33	1.22104e-54	1.142e-52
ENSMMUG00000007549	RPS11	ribosomal protein S11 [Source:HGNC Symbol;Acc:HGNC:10384]	protein_coding	2360.82	0.61501	0.0855683	49.3157	2.17915e-12	2.50188e-11
ENSMMUG00000007551	RPL13A	ribosomal protein L13a [Source:HGNC Symbol;Acc:HGNC:10304]	protein_coding	4930.91	0.885157	0.0830053	105.601	9.01644e-25	2.6362e-23
ENSMMUG00000007659	XPOT	exportin for tRNA [Source:HGNC Symbol;Acc:HGNC:12826]	protein_coding	704.018	0.476828	0.0691949	46.8339	7.72671e-12	8.45235e-11
ENSMMUG00000007675	SERPINH1	serpin family H member 1 [Source:HGNC Symbol;Acc:HGNC:1546]	protein_coding	4836.73	0.774586	0.0552212	185.695	2.76768e-42	1.76349e-40
ENSMMUG00000007758	EPB41L2	erythrocyte membrane protein band 4.1 like 2 [Source:HGNC Symbol;Acc:HGNC:3379]	protein_coding	326.754	1.34086	0.111311	139.926	2.76343e-32	1.23797e-30
ENSMMUG00000007811	PACSIN1	protein kinase C and casein kinase substrate in neurons 1 [Source:HGNC Symbol;Acc:HGNC:8570]	protein_coding	31.9146	7.39233	1.2422	79.1929	5.63318e-19	1.10542e-17
ENSMMUG00000007820	CCDC3	coiled-coil domain-containing protein 3 precursor [Source:RefSeq peptide;Acc:NP_001180684]	protein_coding	39.3281	2.47211	0.30095	78.0591	1.00002e-18	1.92922e-17
ENSMMUG00000007844	PAM	peptidylglycine alpha-amidating monooxygenase [Source:HGNC Symbol;Acc:HGNC:8596]	protein_coding	900.927	0.642668	0.0612886	107.985	2.70824e-25	8.14153e-24
ENSMMUG00000007922	FHL1	four and a half LIM domains 1 [Source:HGNC Symbol;Acc:HGNC:3702]	protein_coding	774.068	2.75791	0.158774	243.051	8.5009e-55	8.04467e-53
ENSMMUG00000008018	AKNA	AT-hook transcription factor [Source:HGNC Symbol;Acc:HGNC:24108]	protein_coding	74.1008	2.38296	0.232859	111.65	4.26198e-26	1.36052e-24
ENSMMUG00000008036	MAN1B1	mannosidase alpha class 1B member 1 [Source:HGNC Symbol;Acc:HGNC:6823]	protein_coding	614.044	0.696345	0.0864889	62.8922	2.1833e-15	3.26943e-14
ENSMMUG00000008055	SMYD1	SET and MYND domain containing 1 [Source:HGNC Symbol;Acc:HGNC:20986]	protein_coding	65.8199	9.40377	1.32533	60.2852	8.20601e-15	1.16864e-13
ENSMMUG00000008058	BARX1	BARX homeobox 1 [Source:HGNC Symbol;Acc:HGNC:955]	protein_coding	146.133	7.37275	0.656188	605.067	1.32368e-133	5.16331e-131
ENSMMUG00000008101	SPATS2L	spermatogenesis associated serine rich 2 like [Source:HGNC Symbol;Acc:HGNC:24574]	protein_coding	228.824	1.14529	0.125456	81.1687	2.0725e-19	4.20095e-18
ENSMMUG00000008120	CRYBG1	crystallin beta-gamma domain containing 1 [Source:HGNC Symbol;Acc:HGNC:356]	protein_coding	60.3946	1.88686	0.216804	81.8019	1.50433e-19	3.07265e-18
ENSMMUG00000008136	GTSE1	G2 and S-phase expressed 1 [Source:HGNC Symbol;Acc:HGNC:13698]	protein_coding	50.5459	1.62502	0.223062	56.5248	5.54954e-14	7.19236e-13
ENSMMUG00000008218	ADAMTSL4	ADAMTS like 4 [Source:HGNC Symbol;Acc:HGNC:19706]	protein_coding	118.663	1.58921	0.192868	65.0949	7.13766e-16	1.11043e-14
ENSMMUG00000008230	PGM5	phosphoglucomutase 5 [Source:HGNC Symbol;Acc:HGNC:8908]	protein_coding	61.5516	1.50034	0.202253	57.4594	3.4502e-14	4.59442e-13
ENSMMUG00000008324	PODNL1	podocan like 1 [Source:HGNC Symbol;Acc:HGNC:26275]	protein_coding	74.4259	2.34923	0.216449	132.268	1.30723e-30	5.21362e-29
ENSMMUG00000008343	MAMDC2	MAM domain containing 2 [Source:HGNC Symbol;Acc:HGNC:23673]	protein_coding	110.697	5.28662	0.468169	133.769	6.13817e-31	2.49157e-29
ENSMMUG00000008420	RSPO1	R-spondin 1 [Source:HGNC Symbol;Acc:HGNC:21679]	protein_coding	27.5912	4.08528	0.590799	58.2349	2.32611e-14	3.15267e-13
ENSMMUG00000008430	CACNB3	calcium voltage-gated channel auxiliary subunit beta 3 [Source:HGNC Symbol;Acc:HGNC:1403]	protein_coding	109.011	1.11484	0.155717	51.413	7.48419e-13	8.88601e-12
ENSMMUG00000008475	AJUBA	ajuba LIM protein [Source:HGNC Symbol;Acc:HGNC:20250]	protein_coding	374.015	1.81281	0.126962	188.799	5.8143e-43	3.81099e-41
ENSMMUG00000008538	MFAP4	microfibril associated protein 4 [Source:HGNC Symbol;Acc:HGNC:7035]	protein_coding	120.813	3.88511	0.242345	388.866	1.46159e-86	2.75003e-84
ENSMMUG00000008547	FAM198B	family with sequence similarity 198 member B [Source:HGNC Symbol;Acc:HGNC:25312]	protein_coding	50.0901	2.80552	0.36613	56.5463	5.48912e-14	7.12561e-13
ENSMMUG00000008615	NEB	nebulin [Source:HGNC Symbol;Acc:HGNC:7720]	protein_coding	232.235	5.61776	0.635053	49.2636	2.23781e-12	2.56554e-11
ENSMMUG00000008628	LMOD3	leiomodin 3 [Source:HGNC Symbol;Acc:HGNC:6649]	protein_coding	50.5802	9.02242	1.26257	84.5544	3.73786e-20	7.94941e-19
ENSMMUG00000008634	BDNF	brain derived neurotrophic factor [Source:HGNC Symbol;Acc:HGNC:1033]	protein_coding	79.3545	3.52553	0.441189	52.9287	3.45875e-13	4.23227e-12
ENSMMUG00000008639	TP53	Cellular tumor antigen p53 [Source:UniProtKB/Swiss-Prot;Acc:P56424]	protein_coding	225.453	1.36918	0.115446	140.667	1.90223e-32	8.59389e-31
ENSMMUG00000008651	FIBP	FGF1 intracellular binding protein [Source:HGNC Symbol;Acc:HGNC:3705]	protein_coding	263.042	1.00517	0.106478	88.0751	6.30162e-21	1.43769e-19
ENSMMUG00000008702	SYNPO2	synaptopodin 2 [Source:HGNC Symbol;Acc:HGNC:17732]	protein_coding	277.477	2.44562	0.241424	85.2735	2.59825e-20	5.62298e-19
ENSMMUG00000008713	MYBPH	myosin binding protein H [Source:HGNC Symbol;Acc:HGNC:7552]	protein_coding	47.6533	6.49458	0.919705	86.7204	1.25e-20	2.76888e-19
ENSMMUG00000008714	ADORA1	adenosine A1 receptor [Source:HGNC Symbol;Acc:HGNC:262]	protein_coding	70.8961	5.8285	0.614375	138.448	5.81538e-32	2.50688e-30
ENSMMUG00000008722	EPRS	glutamyl-prolyl-tRNA synthetase [Source:HGNC Symbol;Acc:HGNC:3418]	protein_coding	905.094	0.526897	0.0670205	60.5593	7.1395e-15	1.02314e-13
ENSMMUG00000008776	PRDX6	peroxiredoxin 6 [Source:HGNC Symbol;Acc:HGNC:16753]	protein_coding	1543.15	0.760336	0.100879	53.6428	2.40468e-13	2.98125e-12
ENSMMUG00000008784	LITAF	lipopolysaccharide induced TNF factor [Source:HGNC Symbol;Acc:HGNC:16841]	protein_coding	338.018	1.63825	0.125555	159.824	1.23602e-36	6.41807e-35
ENSMMUG00000008818	SMARCA1	SWI/SNF related, matrix associated, actin dependent regulator of chromatin, subfamily a, member 1 [Source:HGNC Symbol;Acc:HGNC:11097]	protein_coding	143.56	1.12176	0.132448	72.4008	1.75646e-17	3.09714e-16
ENSMMUG00000008836	DDOST	dolichyl-diphosphooligosaccharide--protein glycosyltransferase non-catalytic subunit [Source:HGNC Symbol;Acc:HGNC:2728]	protein_coding	1205.7	0.478949	0.062532	57.3938	3.56726e-14	4.74356e-13
ENSMMUG00000008923	THY1	Thy-1 cell surface antigen [Source:HGNC Symbol;Acc:HGNC:11801]	protein_coding	347.42	3.07296	0.124245	701.928	1.13859e-154	5.87402e-152
ENSMMUG00000008934	MARCKS	myristoylated alanine rich protein kinase C substrate [Source:HGNC Symbol;Acc:HGNC:6759]	protein_coding	1104.84	1.22764	0.0673066	315.731	1.23282e-70	1.67089e-68
ENSMMUG00000008941	TOP2A	DNA topoisomerase II alpha [Source:HGNC Symbol;Acc:HGNC:11989]	protein_coding	335.473	2.74223	0.160015	264.012	2.29123e-59	2.42674e-57
ENSMMUG00000009010	CRTAP	cartilage associated protein [Source:HGNC Symbol;Acc:HGNC:2379]	protein_coding	342.855	0.839329	0.0915817	83.0443	8.02339e-20	1.67299e-18
ENSMMUG00000009019	RPS3	ribosomal protein S3 [Source:HGNC Symbol;Acc:HGNC:10420]	protein_coding	4038.56	0.713825	0.0906227	58.527	2.00515e-14	2.73855e-13
ENSMMUG00000009038			protein_coding	509.76	7.78908	0.715843	69.2469	8.68783e-17	1.44885e-15
ENSMMUG00000009047			protein_coding	23.3002	4.19988	0.609046	74.6107	5.73309e-18	1.04788e-16
ENSMMUG00000009116	TENM2	teneurin transmembrane protein 2 [Source:HGNC Symbol;Acc:HGNC:29943]	protein_coding	34.3705	4.58183	0.585099	88.6365	4.74459e-21	1.08867e-19
ENSMMUG00000009231	NKAIN4	sodium/potassium transporting ATPase interacting 4 [Source:HGNC Symbol;Acc:HGNC:16191]	protein_coding	20.1316	7.69314	1.29946	47.5277	5.42318e-12	5.99398e-11
ENSMMUG00000009251	TSPAN9	tetraspanin 9 [Source:HGNC Symbol;Acc:HGNC:21640]	protein_coding	140.606	2.91019	0.267677	103.833	2.20152e-24	6.22065e-23
ENSMMUG00000009279	MAN2C1	mannosidase alpha class 2C member 1 [Source:HGNC Symbol;Acc:HGNC:6827]	protein_coding	135.751	1.08332	0.145454	55.1112	1.13902e-13	1.45035e-12
ENSMMUG00000009289			protein_coding	84.9916	4.42408	0.369811	182.27	1.5483e-41	9.59766e-40
ENSMMUG00000009341	ACTA2		protein_coding	2571.12	3.97775	0.212659	233.513	1.02172e-52	9.14492e-51
ENSMMUG00000009384	IGFBP4	insulin like growth factor binding protein 4 [Source:HGNC Symbol;Acc:HGNC:5473]	protein_coding	5077.97	2.16618	0.168827	132.627	1.09099e-30	4.37298e-29
ENSMMUG00000009394	SESN3	sestrin 3 [Source:HGNC Symbol;Acc:HGNC:23060]	protein_coding	129.3	2.96149	0.222869	178.071	1.27799e-40	7.68378e-39
ENSMMUG00000009441	ABHD4	abhydrolase domain-containing protein 4 [Source:RefSeq peptide;Acc:NP_001247685]	protein_coding	195.948	1.47746	0.143956	101.75	6.2997e-24	1.72815e-22
ENSMMUG00000009457	CALCOCO1	calcium binding and coiled-coil domain 1 [Source:HGNC Symbol;Acc:HGNC:29306]	protein_coding	286.761	0.991252	0.0976729	102.503	4.30726e-24	1.19484e-22
ENSMMUG00000009472	ARHGEF10	Rho guanine nucleotide exchange factor 10 [Source:HGNC Symbol;Acc:HGNC:14103]	protein_coding	276.864	0.896008	0.10619	70.0644	5.73985e-17	9.78651e-16
ENSMMUG00000009498	RAPSN	receptor associated protein of the synapse [Source:HGNC Symbol;Acc:HGNC:9863]	protein_coding	146.86	5.52134	0.479115	119.372	8.68288e-28	3.04529e-26
ENSMMUG00000009499	MEST	mesoderm-specific transcript homolog protein [Source:RefSeq peptide;Acc:NP_001247871]	protein_coding	155.909	4.90328	0.410289	121.248	3.37276e-28	1.19074e-26
ENSMMUG00000009584	NEO1	neogenin precursor [Source:RefSeq peptide;Acc:NP_001248429]	protein_coding	469.039	1.48686	0.160086	77.3898	1.40338e-18	2.66244e-17
ENSMMUG00000009587	FKBP8	FK506 binding protein 8 [Source:HGNC Symbol;Acc:HGNC:3724]	protein_coding	1002.76	0.750874	0.0729162	102.158	5.12654e-24	1.4136e-22
ENSMMUG00000009700	CAV3	caveolin 3 [Source:HGNC Symbol;Acc:HGNC:1529]	protein_coding	27.7371	6.29328	1.11445	58.9727	1.59872e-14	2.20797e-13
ENSMMUG00000009738	SLC25A29	solute carrier family 25 member 29 [Source:HGNC Symbol;Acc:HGNC:20116]	protein_coding	45.7274	1.94447	0.285164	47.046	6.934e-12	7.606e-11
ENSMMUG00000009739	MTHFD2	methylenetetrahydrofolate dehydrogenase (NADP+ dependent) 2, methenyltetrahydrofolate cyclohydrolase [Source:HGNC Symbol;Acc:HGNC:7434]	protein_coding	295.115	0.910797	0.111975	64.3504	1.04145e-15	1.5954e-14
ENSMMUG00000009787	RCN3	reticulocalbin 3 [Source:HGNC Symbol;Acc:HGNC:21145]	protein_coding	1267.68	1.21166	0.077182	229.011	9.79545e-52	8.24519e-50
ENSMMUG00000009817	CCNA2	cyclin A2 [Source:HGNC Symbol;Acc:HGNC:1578]	protein_coding	143.731	1.5254	0.188835	61.5586	4.29759e-15	6.27684e-14
ENSMMUG00000009818	NPY	Pro-neuropeptide Y Neuropeptide Y C-flanking peptide of NPY [Source:UniProtKB/Swiss-Prot;Acc:Q9XSW6]	protein_coding	39.2147	4.16837	0.503738	85.9057	1.88721e-20	4.11202e-19
ENSMMUG00000009841			protein_coding	994.703	5.47096	0.157583	1412.14	0	1.10296e-305
ENSMMUG00000009852	CASP1	caspase 1 [Source:HGNC Symbol;Acc:HGNC:1499]	protein_coding	108.31	1.98506	0.225476	72.8419	1.40464e-17	2.49883e-16
ENSMMUG00000009868	AHDC1	AT-hook DNA binding motif containing 1 [Source:HGNC Symbol;Acc:HGNC:25230]	protein_coding	136.293	1.37395	0.185512	52.1913	5.0348e-13	6.05425e-12
ENSMMUG00000009907	TBC1D2B	TBC1 domain family member 2B [Source:HGNC Symbol;Acc:HGNC:29183]	protein_coding	370.244	1.03348	0.127896	61.7867	3.82748e-15	5.62618e-14
ENSMMUG00000009974	ITPK1	inositol-tetrakisphosphate 1-kinase [Source:HGNC Symbol;Acc:HGNC:6177]	protein_coding	251.118	1.23035	0.15362	60.2536	8.3389e-15	1.18651e-13
ENSMMUG00000010000	KRT7	keratin 7 [Source:HGNC Symbol;Acc:HGNC:6445]	protein_coding	1448.96	2.64609	0.0839777	862.178	1.6369e-189	1.09079e-186
ENSMMUG00000010002	KRT80	keratin 80 [Source:HGNC Symbol;Acc:HGNC:27056]	protein_coding	168.493	7.57651	0.684857	281.235	4.04161e-63	4.82369e-61
ENSMMUG00000010029	RPL3	ribosomal protein L3 [Source:HGNC Symbol;Acc:HGNC:10332]	protein_coding	5854.57	0.758358	0.101406	52.439	4.4382e-13	5.36879e-12
ENSMMUG00000010115	CHST15	carbohydrate sulfotransferase 15 [Source:HGNC Symbol;Acc:HGNC:18137]	protein_coding	92.8454	2.07071	0.265488	55.8596	7.78367e-14	9.99873e-13
ENSMMUG00000010143	PKN3	protein kinase N3 [Source:HGNC Symbol;Acc:HGNC:17999]	protein_coding	49.9891	1.94443	0.262009	56.8037	4.81554e-14	6.29207e-13
ENSMMUG00000010165			protein_coding	74.2499	3.91156	0.404808	89.1996	3.56918e-21	8.2968e-20
ENSMMUG00000010198	CYB5R3	NADH-cytochrome b5 reductase 3 [Source:RefSeq peptide;Acc:NP_001165640]	protein_coding	1493.84	0.690894	0.0747452	81.7572	1.53876e-19	3.13896e-18
ENSMMUG00000010202	C11H12orf57	chromosome 12 open reading frame 57 [Source:HGNC Symbol;Acc:HGNC:29521]	protein_coding	337.513	0.872078	0.0988487	76.2932	2.4453e-18	4.574e-17
ENSMMUG00000010266	GNAS	GNAS complex locus [Source:HGNC Symbol;Acc:HGNC:4392]	protein_coding	3063.18	0.583557	0.0734478	60.4376	7.59479e-15	1.08643e-13
ENSMMUG00000010279	SLC1A4	solute carrier family 1 member 4 [Source:HGNC Symbol;Acc:HGNC:10942]	protein_coding	568.57	2.53669	0.106221	539.021	3.07845e-119	9.84674e-117
ENSMMUG00000010352	NEXN	nexilin F-actin binding protein [Source:HGNC Symbol;Acc:HGNC:29557]	protein_coding	323.315	1.372	0.11639	133.053	8.80405e-31	3.54725e-29
ENSMMUG00000010434	ALPK3	alpha kinase 3 [Source:HGNC Symbol;Acc:HGNC:17574]	protein_coding	66.5693	2.9551	0.396613	48.4884	3.32244e-12	3.76049e-11
ENSMMUG00000010520			protein_coding	124.648	1.38895	0.173752	62.1241	3.22479e-15	4.76655e-14
ENSMMUG00000010597	TNFSF18	tumor necrosis factor ligand superfamily member 18 [Source:RefSeq peptide;Acc:NP_001035281]	protein_coding	27.0253	6.25921	1.05752	104.329	1.71394e-24	4.89484e-23
ENSMMUG00000010651	PPIC	peptidylprolyl isomerase C [Source:HGNC Symbol;Acc:HGNC:9256]	protein_coding	352.048	0.647996	0.0933434	47.5347	5.40389e-12	5.97679e-11
ENSMMUG00000010716	ADAMTS7	ADAM metallopeptidase with thrombospondin type 1 motif 7 [Source:HGNC Symbol;Acc:HGNC:223]	protein_coding	469.113	1.36473	0.136393	91.6673	1.02545e-21	2.47361e-20
ENSMMUG00000010769	EYA2	EYA transcriptional coactivator and phosphatase 2 [Source:HGNC Symbol;Acc:HGNC:3520]	protein_coding	165.379	4.08071	0.288596	188.195	7.87597e-43	5.14124e-41
ENSMMUG00000010814	HAX1	HCLS1-associated protein X-1 [Source:RefSeq peptide;Acc:NP_001253374]	protein_coding	325.253	0.86268	0.120652	49.213	2.29626e-12	2.6269e-11
ENSMMUG00000010817			protein_coding	686.051	2.09145	0.252672	56.3536	6.05431e-14	7.83386e-13
ENSMMUG00000010997	CYFIP2	cytoplasmic FMR1 interacting protein 2 [Source:HGNC Symbol;Acc:HGNC:13760]	protein_coding	50.7858	2.51882	0.335659	54.637	1.44978e-13	1.83147e-12
ENSMMUG00000011049	LRRC1	leucine rich repeat containing 1 [Source:HGNC Symbol;Acc:HGNC:14307]	protein_coding	54.6306	1.84896	0.230233	68.6933	1.15033e-16	1.90448e-15
ENSMMUG00000011183	OLFML2A	olfactomedin like 2A [Source:HGNC Symbol;Acc:HGNC:27270]	protein_coding	295.583	2.639	0.207197	136.851	1.29984e-31	5.54357e-30
ENSMMUG00000011191	TACC3	transforming acidic coiled-coil containing protein 3 [Source:HGNC Symbol;Acc:HGNC:11524]	protein_coding	141.134	1.87149	0.180498	103.551	2.53758e-24	7.11992e-23
ENSMMUG00000011218	SERPINA3	alpha-1-antichymotrypsin precursor [Source:RefSeq peptide;Acc:NP_001182279]	protein_coding	131.121	2.8618	0.321188	66.2776	3.91688e-16	6.20839e-15
ENSMMUG00000011245	CRISPLD2	cysteine rich secretory protein LCCL domain containing 2 [Source:HGNC Symbol;Acc:HGNC:25248]	protein_coding	375.763	2.18692	0.134747	241.14	2.21851e-54	2.06283e-52
ENSMMUG00000011319	KCTD15	potassium channel tetramerization domain containing 15 [Source:HGNC Symbol;Acc:HGNC:23297]	protein_coding	56.6158	3.74996	0.34998	157.24	4.53694e-36	2.30347e-34
ENSMMUG00000011425	NXN	nucleoredoxin [Source:HGNC Symbol;Acc:HGNC:18008]	protein_coding	275.807	1.74162	0.186605	77.783	1.15005e-18	2.20272e-17
ENSMMUG00000011446	MGMT	O-6-methylguanine-DNA methyltransferase [Source:HGNC Symbol;Acc:HGNC:7059]	protein_coding	56.1624	1.70171	0.216263	66.1403	4.19935e-16	6.64295e-15
ENSMMUG00000011468			protein_coding	304.178	1.75148	0.10665	271.187	6.25464e-61	6.89865e-59
ENSMMUG00000011475	CRIP2	cysteine rich protein 2 [Source:HGNC Symbol;Acc:HGNC:2361]	protein_coding	554.006	1.46575	0.135703	105.491	9.533e-25	2.78214e-23
ENSMMUG00000011555	IL16	pro-interleukin-16 [Source:RefSeq peptide;Acc:NP_001027980]	protein_coding	17.8143	3.60866	0.5691	61.7722	3.85581e-15	5.66263e-14
ENSMMUG00000011566	ARNT2	aryl hydrocarbon receptor nuclear translocator 2 [Source:HGNC Symbol;Acc:HGNC:16876]	protein_coding	281.982	1.56676	0.124436	152.117	5.97509e-35	2.90455e-33
ENSMMUG00000011574	CAVIN2	caveolae associated protein 2 [Source:HGNC Symbol;Acc:HGNC:10690]	protein_coding	88.2918	3.87942	0.431211	68.3379	1.37746e-16	2.25946e-15
ENSMMUG00000011618	PTOV1	prostate tumor overexpressed 1 [Source:HGNC Symbol;Acc:HGNC:9632]	protein_coding	312.678	1.08611	0.144604	53.098	3.17321e-13	3.8918e-12
ENSMMUG00000011651	ERI3	ERI1 exoribonuclease family member 3 [Source:HGNC Symbol;Acc:HGNC:17276]	protein_coding	168.2	1.21372	0.13422	81.1085	2.13661e-19	4.3145e-18
ENSMMUG00000011669	MYF5	myogenic factor 5 [Source:HGNC Symbol;Acc:HGNC:7565]	protein_coding	15.1166	7.28094	1.21833	77.4849	1.3374e-18	2.54631e-17
ENSMMUG00000011670	PTK7	protein tyrosine kinase 7 (inactive) [Source:HGNC Symbol;Acc:HGNC:9618]	protein_coding	740.808	2.7223	0.0985234	714.147	2.50856e-157	1.38343e-154
ENSMMUG00000011694	FKBP9	FK506 binding protein 9 [Source:HGNC Symbol;Acc:HGNC:3725]	protein_coding	1530.09	0.637115	0.0851379	53.5834	2.47843e-13	3.06792e-12
ENSMMUG00000011716	RTN2	reticulon 2 [Source:HGNC Symbol;Acc:HGNC:10468]	protein_coding	74.1345	2.4141	0.250094	94.9508	1.95176e-22	4.96255e-21
ENSMMUG00000011733	VASH2	vasohibin 2 [Source:HGNC Symbol;Acc:HGNC:25723]	protein_coding	230.338	4.02307	0.44182	58.4882	2.04515e-14	2.78841e-13
ENSMMUG00000011734	NNT	nicotinamide nucleotide transhydrogenase [Source:HGNC Symbol;Acc:HGNC:7863]	protein_coding	172.69	1.12481	0.141557	61.6635	4.07471e-15	5.97313e-14
ENSMMUG00000011779	HEATR5A	HEAT repeat containing 5A [Source:HGNC Symbol;Acc:HGNC:20276]	protein_coding	521.782	1.16137	0.121207	85.5172	2.29695e-20	4.97766e-19
ENSMMUG00000011867	ZNF668	zinc finger protein 668 [Source:RefSeq peptide;Acc:NP_001181465]	protein_coding	137.375	1.40355	0.193417	49.7242	1.76952e-12	2.0448e-11
ENSMMUG00000011868	PSAT1	phosphoserine aminotransferase 1 [Source:HGNC Symbol;Acc:HGNC:19129]	protein_coding	1125.59	2.59553	0.0786399	1015.06	9.55789e-223	8.99172e-220
ENSMMUG00000011875	PID1	phosphotyrosine interaction domain containing 1 [Source:HGNC Symbol;Acc:HGNC:26084]	protein_coding	206.118	0.884924	0.12275	51.1462	8.57365e-13	1.01344e-11
ENSMMUG00000011905	TNFRSF21	TNF receptor superfamily member 21 [Source:HGNC Symbol;Acc:HGNC:13469]	protein_coding	118.6	1.56422	0.152383	108.912	1.69693e-25	5.19904e-24
ENSMMUG00000011962	PTPRS	protein tyrosine phosphatase, receptor type S [Source:HGNC Symbol;Acc:HGNC:9681]	protein_coding	283.445	1.55921	0.142658	111.41	4.81208e-26	1.53306e-24
ENSMMUG00000012001	TCF4	transcription factor 4 [Source:HGNC Symbol;Acc:HGNC:11634]	protein_coding	367.531	0.764924	0.100204	56.8499	4.70384e-14	6.16123e-13
ENSMMUG00000012029	SULF2	sulfatase 2 [Source:HGNC Symbol;Acc:HGNC:20392]	protein_coding	379.078	1.32828	0.147191	74.9117	4.92232e-18	9.059e-17
ENSMMUG00000012031	COL8A2	collagen type VIII alpha 2 chain [Source:HGNC Symbol;Acc:HGNC:2216]	protein_coding	52.6733	5.21083	0.541486	199.852	2.24923e-45	1.57771e-43
ENSMMUG00000012040	ENO3	enolase 3 [Source:HGNC Symbol;Acc:HGNC:3354]	protein_coding	618.156	5.00185	0.434467	82.0968	1.29584e-19	2.65697e-18
ENSMMUG00000012100	CDH15	cadherin 15 [Source:HGNC Symbol;Acc:HGNC:1754]	protein_coding	304.619	8.15923	0.729985	121.268	3.33835e-28	1.1812e-26
ENSMMUG00000012109	TSPAN33	tetraspanin 33 [Source:HGNC Symbol;Acc:HGNC:28743]	protein_coding	97.4525	6.10702	0.594152	142.773	6.59111e-33	3.01176e-31
ENSMMUG00000012110	SMO	smoothened, frizzled class receptor [Source:HGNC Symbol;Acc:HGNC:11119]	protein_coding	86.4152	1.73737	0.187288	88.966	4.01655e-21	9.25637e-20
ENSMMUG00000012350	MPST	mercaptopyruvate sulfurtransferase [Source:HGNC Symbol;Acc:HGNC:7223]	protein_coding	158.127	1.10365	0.156971	47.8219	4.66752e-12	5.18746e-11
ENSMMUG00000012366	CTNND1	catenin delta-1 [Source:RefSeq peptide;Acc:NP_001253445]	protein_coding	684.764	0.639543	0.0822367	58.7801	1.76318e-14	2.42255e-13
ENSMMUG00000012400	ASB2	ankyrin repeat and SOCS box containing 2 [Source:HGNC Symbol;Acc:HGNC:16012]	protein_coding	27.8976	3.80112	0.562137	51.3486	7.73355e-13	9.16848e-12
ENSMMUG00000012432	LRRC17	leucine rich repeat containing 17 [Source:HGNC Symbol;Acc:HGNC:16895]	protein_coding	96.8951	3.699	0.343319	108.528	2.05879e-25	6.23602e-24
ENSMMUG00000012449	SYTL2	synaptotagmin like 2 [Source:HGNC Symbol;Acc:HGNC:15585]	protein_coding	400.461	2.13033	0.195255	101.101	8.74263e-24	2.37791e-22
ENSMMUG00000012477	PTPRF	protein tyrosine phosphatase, receptor type F [Source:HGNC Symbol;Acc:HGNC:9670]	protein_coding	334.741	1.13819	0.117825	89.1917	3.58351e-21	8.31801e-20
ENSMMUG00000012523	FLOT2	flotillin 2 [Source:HGNC Symbol;Acc:HGNC:3758]	protein_coding	376.308	1.14852	0.085327	181.262	2.57023e-41	1.58099e-39
ENSMMUG00000012547	NOD1	nucleotide binding oligomerization domain containing 1 [Source:HGNC Symbol;Acc:HGNC:16390]	protein_coding	96.2386	2.11028	0.208448	102.838	3.63771e-24	1.01355e-22
ENSMMUG00000012600	TRIB3	tribbles pseudokinase 3 [Source:HGNC Symbol;Acc:HGNC:16228]	protein_coding	167.884	1.34825	0.147231	81.7059	1.57924e-19	3.21743e-18
ENSMMUG00000012681	NUSAP1	nucleolar and spindle associated protein 1 [Source:HGNC Symbol;Acc:HGNC:18538]	protein_coding	66.4756	2.18121	0.269025	64.1438	1.15662e-15	1.76674e-14
ENSMMUG00000012718	DPYSL2	dihydropyrimidinase like 2 [Source:HGNC Symbol;Acc:HGNC:3014]	protein_coding	410.79	1.33369	0.109916	139.47	3.47567e-32	1.5271e-30
ENSMMUG00000012719	SNTA1	alpha-1-syntrophin [Source:RefSeq peptide;Acc:NP_001253168]	protein_coding	89.886	1.37177	0.180735	57.8103	2.88657e-14	3.87941e-13
ENSMMUG00000012737	PLXND1	plexin D1 [Source:HGNC Symbol;Acc:HGNC:9107]	protein_coding	38.6123	2.24519	0.290517	66.9866	2.73359e-16	4.3806e-15
ENSMMUG00000012743	BGN	biglycan [Source:HGNC Symbol;Acc:HGNC:1044]	protein_coding	4618.52	1.34774	0.110035	132.787	1.00637e-30	4.04394e-29
ENSMMUG00000012843			protein_coding	139.104	1.69769	0.175737	90.1571	2.1998e-21	5.18135e-20
ENSMMUG00000012887	ANAPC11	anaphase-promoting complex subunit 11 [Source:RefSeq peptide;Acc:NP_001252748]	protein_coding	176.04	1.22765	0.125659	95.7365	1.31239e-22	3.36363e-21
ENSMMUG00000012895	PYCR1	pyrroline-5-carboxylate reductase 1 [Source:HGNC Symbol;Acc:HGNC:9721]	protein_coding	276.667	1.79887	0.110594	268.691	2.1889e-60	2.33381e-58
ENSMMUG00000012967	VSIR	V-set immunoregulatory receptor [Source:HGNC Symbol;Acc:HGNC:30085]	protein_coding	163.995	2.17954	0.162303	180.894	3.09159e-41	1.8944e-39
ENSMMUG00000012988	CACNA1C	calcium voltage-gated channel subunit alpha1 C [Source:HGNC Symbol;Acc:HGNC:1390]	protein_coding	85.9447	1.56819	0.18851	70.0275	5.84837e-17	9.96091e-16
ENSMMUG00000013020	GSN	gelsolin [Source:HGNC Symbol;Acc:HGNC:4620]	protein_coding	1477.25	0.432068	0.0566389	57.0612	4.22465e-14	5.56547e-13
ENSMMUG00000013022	HR	lysine-specific demethylase hairless [Source:RefSeq peptide;Acc:NP_001028015]	protein_coding	77.4564	2.42963	0.266977	80.3004	3.21599e-19	6.41312e-18
ENSMMUG00000013031	BMP1	bone morphogenetic protein 1 precursor [Source:RefSeq peptide;Acc:NP_001244992]	protein_coding	542.906	0.864166	0.0830279	105.423	9.86448e-25	2.87364e-23
ENSMMUG00000013057	ALDH1B1	aldehyde dehydrogenase 1 family member B1 [Source:HGNC Symbol;Acc:HGNC:407]	protein_coding	115.018	2.00374	0.181326	123.991	8.4636e-29	3.09744e-27
ENSMMUG00000013113	KIF18B	kinesin family member 18B [Source:HGNC Symbol;Acc:HGNC:27102]	protein_coding	31.7263	3.09509	0.439119	53.0406	3.26723e-13	4.00099e-12
ENSMMUG00000013150	MORC4	MORC family CW-type zinc finger protein 4 [Source:RefSeq peptide;Acc:NP_001253383]	protein_coding	103.621	2.46275	0.231793	109.618	1.18796e-25	3.70351e-24
ENSMMUG00000013151	CEBPD	CCAAT/enhancer binding protein delta [Source:HGNC Symbol;Acc:HGNC:1835]	protein_coding	281.768	1.68225	0.185145	73.9015	8.21127e-18	1.4822e-16
ENSMMUG00000013165	SLC16A2	solute carrier family 16 member 2 [Source:HGNC Symbol;Acc:HGNC:10923]	protein_coding	112.299	2.61415	0.314065	59.4282	1.26839e-14	1.76855e-13
ENSMMUG00000013188	SERINC2	serine incorporator 2 [Source:HGNC Symbol;Acc:HGNC:23231]	protein_coding	161.368	1.78501	0.171251	103.764	2.27907e-24	6.42842e-23
ENSMMUG00000013226	ITGA7	integrin subunit alpha 7 [Source:HGNC Symbol;Acc:HGNC:6143]	protein_coding	337.069	5.35912	0.359753	166.741	3.81044e-38	2.10139e-36
ENSMMUG00000013228	RDH5	retinol dehydrogenase 5 [Source:HGNC Symbol;Acc:HGNC:9940]	protein_coding	200.836	1.99899	0.238529	61.1655	5.24722e-15	7.62204e-14
ENSMMUG00000013242	CHPF	chondroitin sulfate synthase 2 [Source:RefSeq peptide;Acc:NP_001248128]	protein_coding	990.814	0.888697	0.0945439	83.3545	6.8583e-20	1.43567e-18
ENSMMUG00000013280	VWA1	von Willebrand factor A domain-containing protein 1 precursor [Source:RefSeq peptide;Acc:NP_001247567]	protein_coding	172.858	1.19354	0.128248	86.5235	1.38088e-20	3.03357e-19
ENSMMUG00000013290	LURAP1L	leucine rich adaptor protein 1 like [Source:HGNC Symbol;Acc:HGNC:31452]	protein_coding	67.5521	2.00612	0.217983	90.1671	2.18872e-21	5.16286e-20
ENSMMUG00000013358	FIBIN	fin bud initiation factor homolog (zebrafish) [Source:HGNC Symbol;Acc:HGNC:33747]	protein_coding	114.156	2.58609	0.191143	202.699	5.38113e-46	3.87659e-44
ENSMMUG00000013366	NPR3	natriuretic peptide receptor 3 [Source:HGNC Symbol;Acc:HGNC:7945]	protein_coding	68.529	4.40492	0.421365	130.039	4.01789e-30	1.59055e-28
ENSMMUG00000013388			protein_coding	3697.14	0.743202	0.101605	50.3087	1.31364e-12	1.53127e-11
ENSMMUG00000013407	ADAMTS1	A disintegrin and metalloproteinase with thrombospondin motifs 1 [Source:RefSeq peptide;Acc:NP_001253193]	protein_coding	541.415	1.60033	0.135769	124.731	5.82815e-29	2.15265e-27
ENSMMUG00000013475	CAPN1	calpain 1 [Source:HGNC Symbol;Acc:HGNC:1476]	protein_coding	563.955	0.905769	0.0798923	125.259	4.46738e-29	1.66543e-27
ENSMMUG00000013482	PAN2	PAN2 poly(A) specific ribonuclease subunit [Source:HGNC Symbol;Acc:HGNC:20074]	protein_coding	83.597	1.2862	0.178937	52.2957	4.77418e-13	5.75384e-12
ENSMMUG00000013485	KIF20B	kinesin family member 20B [Source:HGNC Symbol;Acc:HGNC:7212]	protein_coding	74.4357	2.109	0.240839	76.1938	2.57153e-18	4.79329e-17
ENSMMUG00000013507	TNNT2	ladinin 1 [Source:HGNC Symbol;Acc:HGNC:6472]	protein_coding	491.239	6.35458	0.625561	58.4324	2.10402e-14	2.86136e-13
ENSMMUG00000013637	NOTCH3	notch 3 [Source:HGNC Symbol;Acc:HGNC:7883]	protein_coding	468.539	3.33019	0.171247	318.304	3.3906e-71	4.67465e-69
ENSMMUG00000013644	KCNK17	potassium two pore domain channel subfamily K member 17 [Source:HGNC Symbol;Acc:HGNC:14465]	protein_coding	41.5312	5.27294	0.667917	93.9517	3.23325e-22	8.18185e-21
ENSMMUG00000013670	ADAMTSL3	ADAMTS like 3 [Source:HGNC Symbol;Acc:HGNC:14633]	protein_coding	122.154	1.2597	0.163621	58.3176	2.23043e-14	3.02811e-13
ENSMMUG00000013717	DNM1	dynamin 1 [Source:HGNC Symbol;Acc:HGNC:2972]	protein_coding	104.702	2.91377	0.24655	139.962	2.71355e-32	1.21904e-30
ENSMMUG00000013736	ASB5	ankyrin repeat and SOCS box containing 5 [Source:HGNC Symbol;Acc:HGNC:17180]	protein_coding	154.455	5.6801	0.582867	70.44	4.74482e-17	8.13333e-16
ENSMMUG00000013767	BIRC5		protein_coding	200.087	1.85766	0.185135	91.9564	8.86056e-22	2.1536e-20
ENSMMUG00000013780	DIAPH3	diaphanous related formin 3 [Source:HGNC Symbol;Acc:HGNC:15480]	protein_coding	50.6491	2.25046	0.298522	56.8674	4.66201e-14	6.12147e-13
ENSMMUG00000013782	LAMA4	laminin subunit alpha 4 [Source:HGNC Symbol;Acc:HGNC:6484]	protein_coding	854.022	1.18557	0.0918675	155.301	1.20322e-35	6.0896e-34
ENSMMUG00000013865	WARS	tryptophanyl-tRNA synthetase [Source:HGNC Symbol;Acc:HGNC:12729]	protein_coding	1149.12	1.57186	0.0974475	232.931	1.36826e-52	1.2157e-50
ENSMMUG00000013989	NDNF	protein NDNF precursor [Source:RefSeq peptide;Acc:NP_001180399]	protein_coding	32.9689	5.53254	0.750091	144.634	2.58238e-33	1.1971e-31
ENSMMUG00000014307	MSTN	Growth/differentiation factor 8 [Source:UniProtKB/Swiss-Prot;Acc:A1C2U6]	protein_coding	11.3414	6.85937	1.24312	52.5598	4.17342e-13	5.06416e-12
ENSMMUG00000014384	APP	amyloid beta precursor protein [Source:HGNC Symbol;Acc:HGNC:620]	protein_coding	3126.05	1.21953	0.0787224	217.401	3.33604e-49	2.6026e-47
ENSMMUG00000014390	FITM1	fat storage-inducing transmembrane protein 1 [Source:RefSeq peptide;Acc:NP_001181453]	protein_coding	31.9781	8.35869	1.22112	109.259	1.42405e-25	4.40518e-24
ENSMMUG00000014445	SORBS3	sorbin and SH3 domain containing 3 [Source:HGNC Symbol;Acc:HGNC:30907]	protein_coding	485.441	0.750441	0.0787653	89.5045	3.05935e-21	7.12201e-20
ENSMMUG00000014462	IVD	isovaleryl-CoA dehydrogenase [Source:HGNC Symbol;Acc:HGNC:6186]	protein_coding	276.471	1.43603	0.188098	52.8763	3.55221e-13	4.34e-12
ENSMMUG00000014531	TMEM109	transmembrane protein 109 [Source:HGNC Symbol;Acc:HGNC:28771]	protein_coding	555.058	0.578832	0.0763965	56.5442	5.49493e-14	7.12736e-13
ENSMMUG00000014542	CHAC1	ChaC glutathione specific gamma-glutamylcyclotransferase 1 [Source:HGNC Symbol;Acc:HGNC:28680]	protein_coding	139.927	2.43416	0.217481	116.541	3.61864e-27	1.23134e-25
ENSMMUG00000014603	NGFR	nerve growth factor receptor [Source:HGNC Symbol;Acc:HGNC:7809]	protein_coding	201.266	5.73856	0.559475	73.5584	9.77047e-18	1.75178e-16
ENSMMUG00000014689	MYO1D	myosin ID [Source:HGNC Symbol;Acc:HGNC:7598]	protein_coding	720.861	2.33995	0.229405	83.8017	5.46989e-20	1.15409e-18
ENSMMUG00000014697	NFIB	nuclear factor I B [Source:HGNC Symbol;Acc:HGNC:7785]	protein_coding	371.888	0.633717	0.0870318	52.4958	4.3116e-13	5.22389e-12
ENSMMUG00000014748	SLC22A17	solute carrier family 22 member 17 [Source:HGNC Symbol;Acc:HGNC:23095]	protein_coding	155.367	0.905341	0.122555	54.9821	1.21631e-13	1.54508e-12
ENSMMUG00000014782	STC2	stanniocalcin 2 [Source:HGNC Symbol;Acc:HGNC:11374]	protein_coding	412.802	2.80182	0.120159	545.607	1.13651e-120	3.86727e-118
ENSMMUG00000014818	MYLK	myosin light chain kinase [Source:HGNC Symbol;Acc:HGNC:7590]	protein_coding	162.653	1.02695	0.124967	67.7436	1.86197e-16	3.0232e-15
ENSMMUG00000015024	SLC44A1	solute carrier family 44 member 1 [Source:HGNC Symbol;Acc:HGNC:18798]	protein_coding	220.377	1.03339	0.144212	49.2538	2.24892e-12	2.57459e-11
ENSMMUG00000015048	LIMA1	LIM domain and actin binding 1 [Source:HGNC Symbol;Acc:HGNC:24636]	protein_coding	1000.61	0.763375	0.0891253	69.9429	6.1047e-17	1.03644e-15
ENSMMUG00000015093	VLDLR	very low-density lipoprotein receptor precursor [Source:RefSeq peptide;Acc:NP_001028079]	protein_coding	104.837	2.04927	0.21659	85.9874	1.81089e-20	3.95111e-19
ENSMMUG00000015128	AKAP6	A-kinase anchoring protein 6 [Source:HGNC Symbol;Acc:HGNC:376]	protein_coding	61.5489	3.57703	0.436573	60.5937	7.01598e-15	1.00634e-13
ENSMMUG00000015153	CSAD	cysteine sulfinic acid decarboxylase [Source:HGNC Symbol;Acc:HGNC:18966]	protein_coding	79.1522	1.63789	0.210796	59.9414	9.77238e-15	1.37943e-13
ENSMMUG00000015158	SLC6A9	solute carrier family 6 member 9 [Source:HGNC Symbol;Acc:HGNC:11056]	protein_coding	270.005	2.45531	0.127338	389.501	1.0627e-86	2.04768e-84
ENSMMUG00000015215	LHPP	phospholysine phosphohistidine inorganic pyrophosphate phosphatase [Source:HGNC Symbol;Acc:HGNC:30042]	protein_coding	99.0244	1.4114	0.156449	84.7932	3.31268e-20	7.08285e-19
ENSMMUG00000015221	HIP1R	huntingtin interacting protein 1 related [Source:HGNC Symbol;Acc:HGNC:18415]	protein_coding	108.127	1.25366	0.178215	48.4406	3.40449e-12	3.84248e-11
ENSMMUG00000015225	SKP2	S-phase kinase associated protein 2 [Source:HGNC Symbol;Acc:HGNC:10901]	protein_coding	188.485	2.00449	0.182496	111.316	5.04571e-26	1.59794e-24
ENSMMUG00000015238	OGT	O-linked N-acetylglucosamine (GlcNAc) transferase [Source:HGNC Symbol;Acc:HGNC:8127]	protein_coding	723.689	1.30974	0.0928048	185.972	2.40725e-42	1.53996e-40
ENSMMUG00000015260	PRSS12	serine protease 12 [Source:HGNC Symbol;Acc:HGNC:9477]	protein_coding	184.427	3.42933	0.276227	129.857	4.40432e-30	1.73922e-28
ENSMMUG00000015273	NMRK2	nicotinamide riboside kinase 2 [Source:HGNC Symbol;Acc:HGNC:17871]	protein_coding	13.7169	6.16737	1.25126	48.3236	3.61368e-12	4.06139e-11
ENSMMUG00000015306	CNN2	calponin 2 [Source:HGNC Symbol;Acc:HGNC:2156]	protein_coding	908.835	0.804506	0.0640693	153.657	2.752e-35	1.36262e-33
ENSMMUG00000015407	PDLIM3	PDZ and LIM domain 3 [Source:HGNC Symbol;Acc:HGNC:20767]	protein_coding	155.425	3.58603	0.330891	95.6945	1.3405e-22	3.43018e-21
ENSMMUG00000015434	EVL	Enah/Vasp-like [Source:HGNC Symbol;Acc:HGNC:20234]	protein_coding	126.762	1.70695	0.154107	126.675	2.18874e-29	8.39438e-28
ENSMMUG00000015583			protein_coding	1350.73	1.47132	0.145073	90.5341	1.8182e-21	4.32072e-20
ENSMMUG00000015604	MYBPC3	myosin binding protein C, cardiac [Source:HGNC Symbol;Acc:HGNC:7551]	protein_coding	42.4069	4.7107	0.527023	139.019	4.36213e-32	1.90611e-30
ENSMMUG00000015634	CENPF	centromere protein F [Source:HGNC Symbol;Acc:HGNC:1857]	protein_coding	147.353	2.17756	0.188503	127.861	1.20356e-29	4.67198e-28
ENSMMUG00000015733	SORBS2	sorbin and SH3 domain containing 2 [Source:HGNC Symbol;Acc:HGNC:24098]	protein_coding	40.1286	4.34929	0.49671	113.175	1.97578e-26	6.48844e-25
ENSMMUG00000015749			protein_coding	278.336	0.833155	0.104827	62.2023	3.09928e-15	4.59802e-14
ENSMMUG00000015825	SCN5A	sodium voltage-gated channel alpha subunit 5 [Source:HGNC Symbol;Acc:HGNC:10593]	protein_coding	165.741	4.27222	0.360052	114.987	7.92314e-27	2.65649e-25
ENSMMUG00000015851	SFRP2	secreted frizzled related protein 2 [Source:HGNC Symbol;Acc:HGNC:10777]	protein_coding	4165.29	1.93098	0.0669144	710.952	1.24211e-156	6.62168e-154
ENSMMUG00000015932	SSH3	slingshot protein phosphatase 3 [Source:HGNC Symbol;Acc:HGNC:30581]	protein_coding	92.4192	2.50879	0.212216	151.581	7.8222e-35	3.77947e-33
ENSMMUG00000016009			protein_coding	1162.94	0.815153	0.0760188	109.694	1.14324e-25	3.57806e-24
ENSMMUG00000016022	TCEA1	transcription elongation factor A1 [Source:HGNC Symbol;Acc:HGNC:11612]	protein_coding	504.564	0.954202	0.0774345	149.755	1.96089e-34	9.33348e-33
ENSMMUG00000016054	HFE2	hemochromatosis type 2 (juvenile) [Source:HGNC Symbol;Acc:HGNC:4887]	protein_coding	55.522	8.19329	1.26484	79.3331	5.24721e-19	1.03094e-17
ENSMMUG00000016076	CD200	CD200 molecule [Source:HGNC Symbol;Acc:HGNC:7203]	protein_coding	113.18	1.35959	0.162916	69.6384	7.12364e-17	1.20051e-15
ENSMMUG00000016077	IDH1	isocitrate dehydrogenase (NADP(+)) 1, cytosolic [Source:HGNC Symbol;Acc:HGNC:5382]	protein_coding	300.82	1.62162	0.183078	70.2614	5.19436e-17	8.88485e-16
ENSMMUG00000016226	ADAMTS12	ADAM metallopeptidase with thrombospondin type 1 motif 12 [Source:HGNC Symbol;Acc:HGNC:14605]	protein_coding	165.09	2.39996	0.19842	136.322	1.69687e-31	7.16044e-30
ENSMMUG00000016276	TRIM72	tripartite motif containing 72 [Source:HGNC Symbol;Acc:HGNC:32671]	protein_coding	67.6293	6.24651	0.738092	101.514	7.09635e-24	1.93672e-22
ENSMMUG00000016321	TPM2	tropomyosin 2 [Source:HGNC Symbol;Acc:HGNC:12011]	protein_coding	2902.93	2.38392	0.104704	418.026	6.56177e-93	1.36289e-90
ENSMMUG00000016335	PALMD	palmdelphin [Source:HGNC Symbol;Acc:HGNC:15846]	protein_coding	51.6891	3.98572	0.399085	135.528	2.53051e-31	1.05667e-29
ENSMMUG00000016409			protein_coding	116.031	1.02476	0.146026	49.5763	1.90807e-12	2.2033e-11
ENSMMUG00000016457	DMPK	DM1 locus, WD repeat containing [Source:HGNC Symbol;Acc:HGNC:2936]	protein_coding	532.155	1.43358	0.175533	59.5293	1.20487e-14	1.68292e-13
ENSMMUG00000016485	TNFRSF11B	TNF receptor superfamily member 11b [Source:HGNC Symbol;Acc:HGNC:11909]	protein_coding	73.6835	3.43817	0.370998	79.749	4.25118e-19	8.4041e-18
ENSMMUG00000016596	OLFM2	olfactomedin 2 [Source:HGNC Symbol;Acc:HGNC:17189]	protein_coding	288.349	1.70112	0.218883	53.0793	3.20343e-13	3.92586e-12
ENSMMUG00000016608	USP11	ubiquitin specific peptidase 11 [Source:HGNC Symbol;Acc:HGNC:12609]	protein_coding	238.182	1.09096	0.122957	76.6006	2.09277e-18	3.93761e-17
ENSMMUG00000016698	PNPLA3	patatin like phospholipase domain containing 3 [Source:HGNC Symbol;Acc:HGNC:18590]	protein_coding	99.0503	2.81371	0.370528	48.0702	4.11223e-12	4.58945e-11
ENSMMUG00000016702	PRSS35	inactive serine protease 35 precursor [Source:RefSeq peptide;Acc:NP_001041709]	protein_coding	64.4033	2.863	0.262039	141.964	9.90074e-33	4.49837e-31
ENSMMUG00000016791	DCLK1	doublecortin like kinase 1 [Source:HGNC Symbol;Acc:HGNC:2700]	protein_coding	61.9016	5.26775	0.628943	72.0235	2.12648e-17	3.73313e-16
ENSMMUG00000016995	LUM		protein_coding	682.674	0.979763	0.10521	81.6447	1.62891e-19	3.31439e-18
ENSMMUG00000017017	FYN	FYN proto-oncogene, Src family tyrosine kinase [Source:HGNC Symbol;Acc:HGNC:4037]	protein_coding	307.933	1.26563	0.130543	88.8261	4.31084e-21	9.90563e-20
ENSMMUG00000017053	DAPK1	death-associated protein kinase 1 [Source:RefSeq peptide;Acc:NP_001244717]	protein_coding	117.504	2.14901	0.181841	143.764	4.00134e-33	1.84419e-31
ENSMMUG00000017087	SLIT3	slit guidance ligand 3 [Source:HGNC Symbol;Acc:HGNC:11087]	protein_coding	256.947	3.3531	0.335331	75.7104	3.28477e-18	6.10853e-17
ENSMMUG00000017114	PLEKHA6	pleckstrin homology domain containing A6 [Source:HGNC Symbol;Acc:HGNC:17053]	protein_coding	18.2761	3.64095	0.567251	63.9248	1.2926e-15	1.96695e-14
ENSMMUG00000017134			protein_coding	176.131	3.36567	0.274673	127.69	1.31238e-29	5.08206e-28
ENSMMUG00000017140	TBX1	T-box 1 [Source:HGNC Symbol;Acc:HGNC:11592]	protein_coding	53.7775	9.11082	1.20636	174.956	6.12091e-40	3.534e-38
ENSMMUG00000017153	ARVCF	ARVCF, delta catenin family member [Source:HGNC Symbol;Acc:HGNC:728]	protein_coding	69.4622	2.07867	0.236802	78.3933	8.4439e-19	1.63491e-17
ENSMMUG00000017171	SCARF2	scavenger receptor class F member 2 [Source:HGNC Symbol;Acc:HGNC:19869]	protein_coding	352.697	0.695604	0.0970071	50.4621	1.21488e-12	1.41719e-11
ENSMMUG00000017202	MYMK	myomaker, myoblast fusion factor [Source:HGNC Symbol;Acc:HGNC:33778]	protein_coding	320.71	8.83567	0.829716	143.627	4.28651e-33	1.96995e-31
ENSMMUG00000017204	PDCD4	programmed cell death protein 4 [Source:RefSeq peptide;Acc:NP_001244775]	protein_coding	110.656	1.6892	0.168995	101.745	6.31585e-24	1.72961e-22
ENSMMUG00000017252	SPATA20	spermatogenesis associated 20 [Source:HGNC Symbol;Acc:HGNC:26125]	protein_coding	96.9122	1.16928	0.156648	56.8608	4.6777e-14	6.13201e-13
ENSMMUG00000017291	SMC4	structural maintenance of chromosomes protein 4 [Source:RefSeq peptide;Acc:NP_001248605]	protein_coding	230.507	0.885088	0.124283	49.4695	2.01477e-12	2.31981e-11
ENSMMUG00000017360	NT5DC2	5'-nucleotidase domain containing 2 [Source:HGNC Symbol;Acc:HGNC:25717]	protein_coding	410.023	1.02309	0.0899542	126.706	2.15404e-29	8.28113e-28
ENSMMUG00000017381	RGMA	repulsive guidance molecule BMP co-receptor a [Source:HGNC Symbol;Acc:HGNC:30308]	protein_coding	46.3657	2.22015	0.259486	83.1343	7.66619e-20	1.60059e-18
ENSMMUG00000017420			protein_coding	878.414	0.713863	0.100483	48.1727	3.90288e-12	4.37412e-11
ENSMMUG00000017425	MBOAT1	membrane bound O-acyltransferase domain containing 1 [Source:HGNC Symbol;Acc:HGNC:21579]	protein_coding	60.5543	1.73926	0.236506	54.5552	1.51142e-13	1.90735e-12
ENSMMUG00000017433	SLC8A3	solute carrier family 8 member A3 [Source:HGNC Symbol;Acc:HGNC:11070]	protein_coding	38.8312	5.45056	0.727364	87.548	8.22584e-21	1.8634e-19
ENSMMUG00000017440	IRX5	iroquois homeobox 5 [Source:HGNC Symbol;Acc:HGNC:14361]	protein_coding	42.088	3.1748	0.366187	87.1666	9.97555e-21	2.2282e-19
ENSMMUG00000017443	NET1	neuroepithelial cell transforming 1 [Source:HGNC Symbol;Acc:HGNC:14592]	protein_coding	126.964	1.70158	0.18207	84.6401	3.57927e-20	7.64262e-19
ENSMMUG00000017489	RASSF4	Ras association domain family member 4 [Source:HGNC Symbol;Acc:HGNC:20793]	protein_coding	197.885	5.48229	0.576232	60.9431	5.87475e-15	8.51041e-14
ENSMMUG00000017490	DEPP1	DEPP1, autophagy regulator [Source:HGNC Symbol;Acc:HGNC:23355]	protein_coding	93.479	3.47528	0.33679	98.0326	4.11544e-23	1.0988e-21
ENSMMUG00000017505	TTC3	tetratricopeptide repeat domain 3 [Source:HGNC Symbol;Acc:HGNC:12393]	protein_coding	377.563	0.89382	0.0979075	81.2132	2.02632e-19	4.11256e-18
ENSMMUG00000017506	OLFM1	olfactomedin 1 [Source:HGNC Symbol;Acc:HGNC:17187]	protein_coding	109.994	1.57592	0.194164	63.687	1.45846e-15	2.20882e-14
ENSMMUG00000017518	SGSM2	small G protein signaling modulator 2 [Source:HGNC Symbol;Acc:HGNC:29026]	protein_coding	205.138	1.05946	0.118988	78.5476	7.80922e-19	1.51938e-17
ENSMMUG00000017583	SSBP2	single-stranded DNA-binding protein 2 [Source:RefSeq peptide;Acc:NP_001247611]	protein_coding	90.207	1.26434	0.164613	60.4179	7.67139e-15	1.09543e-13
ENSMMUG00000017638	EMP1	epithelial membrane protein 1 [Source:HGNC Symbol;Acc:HGNC:3333]	protein_coding	1029.43	0.764763	0.108367	47.1524	6.56757e-12	7.21891e-11
ENSMMUG00000017683	ACTG2	actin, gamma 2, smooth muscle, enteric [Source:HGNC Symbol;Acc:HGNC:145]	protein_coding	131.837	4.157	0.341564	134.71	3.82114e-31	1.57099e-29
ENSMMUG00000017690	CHRNB1	cholinergic receptor nicotinic beta 1 subunit [Source:HGNC Symbol;Acc:HGNC:1961]	protein_coding	174.732	3.83817	0.357548	89.8858	2.52315e-21	5.93422e-20
ENSMMUG00000017711	LZTS1	leucine zipper tumor suppressor 1 [Source:HGNC Symbol;Acc:HGNC:13861]	protein_coding	54.7447	1.66168	0.234636	51.4471	7.35518e-13	8.75233e-12
ENSMMUG00000017766	DEPDC1	DEP domain containing 1 [Source:HGNC Symbol;Acc:HGNC:22949]	protein_coding	54.2175	2.93442	0.322995	87.4497	8.64506e-21	1.94763e-19
ENSMMUG00000017809	TNKS1BP1	tankyrase 1 binding protein 1 [Source:HGNC Symbol;Acc:HGNC:19081]	protein_coding	807.44	0.875278	0.0942485	81.8527	1.46614e-19	2.99847e-18
ENSMMUG00000017822	PPL	periplakin [Source:HGNC Symbol;Acc:HGNC:9273]	protein_coding	174.533	2.45181	0.217071	114.231	1.15955e-26	3.83946e-25
ENSMMUG00000017833	ATP1A2	ATPase Na+/K+ transporting subunit alpha 4 [Source:HGNC Symbol;Acc:HGNC:14073]	protein_coding	217.927	5.7983	0.583931	66.0456	4.40603e-16	6.94928e-15
ENSMMUG00000017841			protein_coding	597.277	1.03914	0.0874226	135.448	2.63487e-31	1.09738e-29
ENSMMUG00000017860	NPDC1	neural proliferation, differentiation and control 1 [Source:HGNC Symbol;Acc:HGNC:7899]	protein_coding	177.559	1.08083	0.133155	64.8338	8.14875e-16	1.2616e-14
ENSMMUG00000017933	DES	desmin [Source:HGNC Symbol;Acc:HGNC:2770]	protein_coding	3827.86	6.84555	0.364207	178.703	9.30246e-41	5.65682e-39
ENSMMUG00000017936			protein_coding	22.1024	5.96265	1.06804	79.1684	5.70349e-19	1.11784e-17
ENSMMUG00000018025	EGR1	early growth response 1 [Source:HGNC Symbol;Acc:HGNC:3238]	protein_coding	336.656	1.8613	0.138868	165.058	8.88502e-38	4.81689e-36
ENSMMUG00000018096	HMG20B	high mobility group 20B [Source:HGNC Symbol;Acc:HGNC:5002]	protein_coding	352.105	1.25675	0.0999204	154.51	1.79162e-35	8.98225e-34
ENSMMUG00000018117	GANAB	neutral alpha-glucosidase AB precursor [Source:RefSeq peptide;Acc:NP_001181640]	protein_coding	2103.6	0.646538	0.0544521	136.004	1.99081e-31	8.37868e-30
ENSMMUG00000018137	MYBL2	MYB proto-oncogene like 2 [Source:HGNC Symbol;Acc:HGNC:7548]	protein_coding	218.904	1.98189	0.23261	63.1768	1.88958e-15	2.83756e-14
ENSMMUG00000018142	CCNB1	cyclin B1 [Source:HGNC Symbol;Acc:HGNC:1579]	protein_coding	182.462	2.02648	0.164842	144.854	2.31198e-33	1.08115e-31
ENSMMUG00000018201	NID2	nidogen 2 [Source:HGNC Symbol;Acc:HGNC:13389]	protein_coding	318.934	1.1537	0.139428	64.3911	1.02017e-15	1.56429e-14
ENSMMUG00000018318	MAP3K6	mitogen-activated protein kinase kinase kinase 6 [Source:HGNC Symbol;Acc:HGNC:6858]	protein_coding	54.0061	1.61562	0.230542	50.5462	1.1639e-12	1.36069e-11
ENSMMUG00000018360			protein_coding	1914.22	1.5167	0.0637572	517.157	1.75805e-114	5.02081e-112
ENSMMUG00000018384	SMAD1	SMAD family member 1 [Source:HGNC Symbol;Acc:HGNC:6767]	protein_coding	132.147	1.50589	0.18271	65.0045	7.47268e-16	1.1603e-14
ENSMMUG00000018488	HSPB3	heat shock protein family B (small) member 3 [Source:HGNC Symbol;Acc:HGNC:5248]	protein_coding	55.2976	7.28024	1.11475	74.9849	4.74329e-18	8.73956e-17
ENSMMUG00000018520	PDLIM2	PDZ and LIM domain 2 [Source:HGNC Symbol;Acc:HGNC:13992]	protein_coding	420.87	1.1482	0.0918844	152.23	5.64326e-35	2.76002e-33
ENSMMUG00000018553	VASH1	vasohibin 1 [Source:HGNC Symbol;Acc:HGNC:19964]	protein_coding	81.5469	2.2919	0.217659	117.343	2.41534e-27	8.28938e-26
ENSMMUG00000018571	CREB3L1	cAMP responsive element binding protein 3 like 1 [Source:HGNC Symbol;Acc:HGNC:18856]	protein_coding	1945.24	0.495846	0.0539074	82.4451	1.08645e-19	2.24202e-18
ENSMMUG00000018677	NCAPD2	non-SMC condensin I complex subunit D2 [Source:HGNC Symbol;Acc:HGNC:24305]	protein_coding	144.894	1.62707	0.16897	89.7272	2.73377e-21	6.42015e-20
ENSMMUG00000018681	IFFO1	intermediate filament family orphan 1 [Source:HGNC Symbol;Acc:HGNC:24970]	protein_coding	80.7228	2.60216	0.247403	114.388	1.07173e-26	3.55605e-25
ENSMMUG00000018720	CKAP2	cytoskeleton associated protein 2 [Source:HGNC Symbol;Acc:HGNC:1990]	protein_coding	91.8485	2.1666	0.192422	136.986	1.21468e-31	5.19422e-30
ENSMMUG00000018772	VPS51	VPS51, GARP complex subunit [Source:HGNC Symbol;Acc:HGNC:1172]	protein_coding	200.36	0.872335	0.117438	54.7459	1.37162e-13	1.73546e-12
ENSMMUG00000018861	HEYL	hes related family bHLH transcription factor with YRPW motif-like [Source:HGNC Symbol;Acc:HGNC:4882]	protein_coding	127.591	2.98534	0.277611	102.54	4.22732e-24	1.17578e-22
ENSMMUG00000018907	ERFE	erythroferrone [Source:HGNC Symbol;Acc:HGNC:26727]	protein_coding	25.7924	3.32302	0.438678	82.0971	1.2956e-19	2.65697e-18
ENSMMUG00000018940	IGFBP2	insulin like growth factor binding protein 2 [Source:HGNC Symbol;Acc:HGNC:5471]	protein_coding	1147.64	3.09177	0.251702	111.065	5.72759e-26	1.80673e-24
ENSMMUG00000019012	EFEMP2	EGF containing fibulin extracellular matrix protein 2 [Source:HGNC Symbol;Acc:HGNC:3219]	protein_coding	793.209	0.922595	0.110535	65.4453	5.97484e-16	9.34073e-15
ENSMMUG00000019057	CDKN2C	cyclin dependent kinase inhibitor 2C [Source:HGNC Symbol;Acc:HGNC:1789]	protein_coding	81.2789	2.06457	0.246732	67.3618	2.25983e-16	3.64697e-15
ENSMMUG00000019089	CENPE	centromere protein E [Source:HGNC Symbol;Acc:HGNC:1856]	protein_coding	49.1926	1.70916	0.249602	48.1443	3.95974e-12	4.42854e-11
ENSMMUG00000019119	CSRP3	cysteine and glycine rich protein 3 [Source:HGNC Symbol;Acc:HGNC:2472]	protein_coding	122.137	7.439	0.821848	115.916	4.95965e-27	1.67341e-25
ENSMMUG00000019136	TXLNB	taxilin beta [Source:HGNC Symbol;Acc:HGNC:21617]	protein_coding	21.6455	7.79444	1.24966	68.334	1.38018e-16	2.2616e-15
ENSMMUG00000019157	ASNS	asparagine synthetase (glutamine-hydrolyzing) [Source:HGNC Symbol;Acc:HGNC:753]	protein_coding	594.702	2.3671	0.100137	529.044	4.55938e-117	1.40227e-114
ENSMMUG00000019189	HERPUD1	homocysteine inducible ER protein with ubiquitin like domain 1 [Source:HGNC Symbol;Acc:HGNC:13744]	protein_coding	441.828	1.21833	0.121121	94.6676	2.25193e-22	5.71668e-21
ENSMMUG00000019246	CYP39A1	24-hydroxycholesterol 7-alpha-hydroxylase [Source:RefSeq peptide;Acc:NP_001181799]	protein_coding	187.455	2.84659	0.337506	56.6194	5.28876e-14	6.87668e-13
ENSMMUG00000019250	SLC25A27	mitochondrial uncoupling protein 4 [Source:RefSeq peptide;Acc:NP_001247778]	protein_coding	55.4023	2.27416	0.277518	68.5625	1.22917e-16	2.02871e-15
ENSMMUG00000019254	PLA2G7	phospholipase A2 group VII [Source:HGNC Symbol;Acc:HGNC:9040]	protein_coding	48.919	3.19026	0.391795	66.1447	4.19005e-16	6.6348e-15
ENSMMUG00000019261	COL12A1	collagen type XII alpha 1 chain [Source:HGNC Symbol;Acc:HGNC:2188]	protein_coding	3105.62	1.0778	0.137898	55.5452	9.13328e-14	1.16855e-12
ENSMMUG00000019275	FILIP1	filamin A interacting protein 1 [Source:HGNC Symbol;Acc:HGNC:21015]	protein_coding	26.9175	6.23901	1.10443	60.6205	6.92112e-15	9.94515e-14
ENSMMUG00000019292	NFIX	nuclear factor I X [Source:HGNC Symbol;Acc:HGNC:7788]	protein_coding	1519.29	0.940317	0.0798441	130.149	3.80133e-30	1.50855e-28
ENSMMUG00000019345	DMD	dystrophin [Source:HGNC Symbol;Acc:HGNC:2928]	protein_coding	58.9235	1.47676	0.216439	47.5674	5.31459e-12	5.88209e-11
ENSMMUG00000019369	PLEKHG2	pleckstrin homology and RhoGEF domain containing G2 [Source:HGNC Symbol;Acc:HGNC:29515]	protein_coding	128.371	1.25156	0.164315	56.7626	4.91742e-14	6.41995e-13
ENSMMUG00000019377	CPA4	carboxypeptidase A4 [Source:HGNC Symbol;Acc:HGNC:15740]	protein_coding	143.514	1.85922	0.192456	87.9002	6.88415e-21	1.56612e-19
ENSMMUG00000019385	FOXM1	forkhead box M1 [Source:HGNC Symbol;Acc:HGNC:3818]	protein_coding	134.436	2.2641	0.170013	186.179	2.16998e-42	1.40201e-40
ENSMMUG00000019438	UTRN	utrophin [Source:HGNC Symbol;Acc:HGNC:12635]	protein_coding	541.288	0.980555	0.133779	50.2657	1.34277e-12	1.56408e-11
ENSMMUG00000019535	NUPR1	nuclear protein 1 [Source:RefSeq peptide;Acc:NP_001181402]	protein_coding	703.258	1.37457	0.153863	71.5674	2.67947e-17	4.67825e-16
ENSMMUG00000019536	KCNQ4	potassium voltage-gated channel subfamily Q member 4 [Source:HGNC Symbol;Acc:HGNC:6298]	protein_coding	32.8257	4.92858	0.684173	71.6864	2.52263e-17	4.40922e-16
ENSMMUG00000019628	TUBA4A	tubulin alpha 4a [Source:HGNC Symbol;Acc:HGNC:12407]	protein_coding	77.7898	2.37216	0.235906	104.582	1.50796e-24	4.33756e-23
ENSMMUG00000019689			protein_coding	35.1977	3.89473	0.505101	69.1429	9.15819e-17	1.5257e-15
ENSMMUG00000019701			protein_coding	78.0564	2.09495	0.207656	108.598	1.98796e-25	6.03291e-24
ENSMMUG00000019861	CIT	citron rho-interacting serine/threonine kinase [Source:HGNC Symbol;Acc:HGNC:1985]	protein_coding	78.3778	1.8496	0.239842	57.3933	3.56812e-14	4.74356e-13
ENSMMUG00000019876	CDK1	cyclin-dependent kinase 1 [Source:RefSeq peptide;Acc:NP_001248399]	protein_coding	79.4662	2.38744	0.245249	95.1741	1.74355e-22	4.44731e-21
ENSMMUG00000019879	DAB2	DAB2, clathrin adaptor protein [Source:HGNC Symbol;Acc:HGNC:2662]	protein_coding	409.912	1.29903	0.0853067	231.189	3.28126e-52	2.86761e-50
ENSMMUG00000019892	MYOM1	myomesin 1 [Source:HGNC Symbol;Acc:HGNC:7613]	protein_coding	58.4697	3.36333	0.36769	85.2282	2.65848e-20	5.73313e-19
ENSMMUG00000019901	2022-09-11	septin 11 [Source:HGNC Symbol;Acc:HGNC:25589]	protein_coding	748.976	0.706507	0.100583	47.2514	6.24401e-12	6.87744e-11
ENSMMUG00000019904	CCNI	cyclin I [Source:HGNC Symbol;Acc:HGNC:1595]	protein_coding	672.174	1.41643	0.131802	104.203	1.82626e-24	5.18781e-23
ENSMMUG00000019970	SDK2	sidekick cell adhesion molecule 2 [Source:HGNC Symbol;Acc:HGNC:19308]	protein_coding	60.9869	2.51488	0.343588	49.285	2.21347e-12	2.53946e-11
ENSMMUG00000019974	NARS	asparaginyl-tRNA synthetase [Source:HGNC Symbol;Acc:HGNC:7643]	protein_coding	1055.77	0.644103	0.0852018	54.921	1.2547e-13	1.59258e-12
ENSMMUG00000020049	PGM1	phosphoglucomutase 1 [Source:HGNC Symbol;Acc:HGNC:8905]	protein_coding	257.506	1.11482	0.157511	47.1113	6.70686e-12	7.36695e-11
ENSMMUG00000020052	NRP2	neuropilin 2 [Source:HGNC Symbol;Acc:HGNC:8005]	protein_coding	146.599	1.84522	0.240741	52.6887	3.9084e-13	4.75338e-12
ENSMMUG00000020053	MBTPS1	membrane bound transcription factor peptidase, site 1 [Source:HGNC Symbol;Acc:HGNC:15456]	protein_coding	567.09	0.629926	0.0777506	64.4573	9.86457e-16	1.51405e-14
ENSMMUG00000020074	PKDCC	protein kinase domain containing, cytoplasmic [Source:HGNC Symbol;Acc:HGNC:25123]	protein_coding	124.778	3.20881	0.212168	270.224	1.01436e-60	1.09612e-58
ENSMMUG00000020082	BCAS1	breast carcinoma amplified sequence 1 [Source:HGNC Symbol;Acc:HGNC:974]	protein_coding	20.1921	5.23199	0.894282	67.9363	1.68866e-16	2.75578e-15
ENSMMUG00000020084	MYH3	myosin heavy chain 3 [Source:HGNC Symbol;Acc:HGNC:7573]	protein_coding	1494.04	8.96727	0.633684	106.013	7.32688e-25	2.15007e-23
ENSMMUG00000020109	GLB1	galactosidase beta 1 [Source:HGNC Symbol;Acc:HGNC:4298]	protein_coding	385.589	0.633547	0.0877871	51.4341	7.40395e-13	8.80382e-12
ENSMMUG00000020114	CDH13	cadherin 13 [Source:HGNC Symbol;Acc:HGNC:1753]	protein_coding	427.607	1.19657	0.0956783	151.167	9.63606e-35	4.62791e-33
ENSMMUG00000020117	SEMA3B	semaphorin 3B [Source:HGNC Symbol;Acc:HGNC:10724]	protein_coding	37.043	2.41718	0.298018	77.8548	1.10902e-18	2.12923e-17
ENSMMUG00000020150	XIRP1	xin actin binding repeat containing 1 [Source:HGNC Symbol;Acc:HGNC:14301]	protein_coding	80.8322	5.35972	0.611047	69.8624	6.35882e-17	1.07615e-15
ENSMMUG00000020172	KIAA1755	KIAA1755 [Source:HGNC Symbol;Acc:HGNC:29372]	protein_coding	23.8357	3.55641	0.497669	72.4033	1.75424e-17	3.09663e-16
ENSMMUG00000020200			protein_coding	487.433	1.53252	0.165292	76.5879	2.10627e-18	3.95835e-17
ENSMMUG00000020217	PIGK	phosphatidylinositol glycan anchor biosynthesis class K [Source:HGNC Symbol;Acc:HGNC:8965]	protein_coding	150.245	1.17007	0.139685	69.7211	6.83106e-17	1.15242e-15
ENSMMUG00000020285	RAD21	RAD21 cohesin complex component [Source:HGNC Symbol;Acc:HGNC:9811]	protein_coding	549.786	0.670311	0.094339	48.9325	2.64924e-12	3.01775e-11
ENSMMUG00000020334	PROS1	vitamin K-dependent protein S [Source:RefSeq peptide;Acc:NP_001038191]	protein_coding	296.576	2.61129	0.231451	105.033	1.20133e-24	3.48059e-23
ENSMMUG00000020346	CPXM2	carboxypeptidase X, M14 family member 2 [Source:HGNC Symbol;Acc:HGNC:26977]	protein_coding	353.31	3.16904	0.133354	610.305	9.60087e-135	3.9371e-132
ENSMMUG00000020349	SEL1L3	SEL1L family member 3 [Source:HGNC Symbol;Acc:HGNC:29108]	protein_coding	68.127	5.12145	0.493701	162.965	2.54569e-37	1.35711e-35
ENSMMUG00000020394	CCDC102A	coiled-coil domain containing 102A [Source:HGNC Symbol;Acc:HGNC:28097]	protein_coding	89.2202	1.35512	0.175251	60.5523	7.16503e-15	1.02588e-13
ENSMMUG00000020415	IL34	interleukin-34 precursor [Source:RefSeq peptide;Acc:NP_001181288]	protein_coding	70.7894	3.45823	0.292766	178.063	1.28334e-40	7.68707e-39
ENSMMUG00000020431	EPS8	epidermal growth factor receptor kinase substrate 8 [Source:RefSeq peptide;Acc:NP_001244846]	protein_coding	529.72	0.877907	0.0894454	93.1461	4.85726e-22	1.2195e-20
ENSMMUG00000020471	ACTN2	actinin alpha 2 [Source:HGNC Symbol;Acc:HGNC:164]	protein_coding	550.632	7.62312	0.653894	80.3481	3.13934e-19	6.26811e-18
ENSMMUG00000020491	VWA5A	von Willebrand factor A domain containing 5A [Source:HGNC Symbol;Acc:HGNC:6658]	protein_coding	26.6736	4.40728	0.599413	92.0078	8.63375e-22	2.10487e-20
ENSMMUG00000020515	ADGRG2	adhesion G protein-coupled receptor G2 [Source:HGNC Symbol;Acc:HGNC:4516]	protein_coding	40.6468	2.14627	0.279999	64.6342	9.01761e-16	1.39073e-14
ENSMMUG00000020516	GALNT16	polypeptide N-acetylgalactosaminyltransferase 16 [Source:HGNC Symbol;Acc:HGNC:23233]	protein_coding	122.359	1.9617	0.168989	138.765	4.95685e-32	2.16008e-30
ENSMMUG00000020644	CHRDL2	chordin like 2 [Source:HGNC Symbol;Acc:HGNC:24168]	protein_coding	61.2739	2.72407	0.274144	108.738	1.85174e-25	5.6625e-24
ENSMMUG00000020660	MKX	mohawk homeobox [Source:HGNC Symbol;Acc:HGNC:23729]	protein_coding	180.289	4.12975	0.278067	209.201	2.05192e-47	1.54067e-45
ENSMMUG00000020678	SYNPO	synaptopodin [Source:HGNC Symbol;Acc:HGNC:30672]	protein_coding	361.85	3.15496	0.132171	610.944	6.97319e-135	2.93479e-132
ENSMMUG00000020711	SLC2A4RG	SLC2A4 regulator [Source:HGNC Symbol;Acc:HGNC:15930]	protein_coding	118.478	1.83744	0.167532	123.29	1.20503e-28	4.38003e-27
ENSMMUG00000020772	CSRP1	cysteine and glycine rich protein 1 [Source:HGNC Symbol;Acc:HGNC:2469]	protein_coding	1678.03	1.79619	0.0752356	507.862	1.85087e-112	5.01712e-110
ENSMMUG00000020798	LTBP4	latent transforming growth factor beta binding protein 4 [Source:HGNC Symbol;Acc:HGNC:6717]	protein_coding	198.376	2.03467	0.18376	112.28	3.10206e-26	1.00768e-24
ENSMMUG00000020942	LGR5	leucine rich repeat containing G protein-coupled receptor 5 [Source:HGNC Symbol;Acc:HGNC:4504]	protein_coding	167.733	2.4535	0.159743	249.564	3.23201e-56	3.1518e-54
ENSMMUG00000020951	NUAK1	NUAK family kinase 1 [Source:HGNC Symbol;Acc:HGNC:14311]	protein_coding	229.733	3.04893	0.179126	282.02	2.72527e-63	3.27708e-61
ENSMMUG00000020956	PARVA	parvin alpha [Source:HGNC Symbol;Acc:HGNC:14652]	protein_coding	817.387	1.18012	0.0769933	223.671	1.43088e-50	1.15576e-48
ENSMMUG00000020980	UBA7	ubiquitin like modifier activating enzyme 7 [Source:HGNC Symbol;Acc:HGNC:12471]	protein_coding	68.456	1.75192	0.206827	75.0465	4.59758e-18	8.48086e-17
ENSMMUG00000020987	FABP3	fatty acid binding protein 3 [Source:HGNC Symbol;Acc:HGNC:3557]	protein_coding	107.196	1.49375	0.183676	64.8863	7.9348e-16	1.22966e-14
ENSMMUG00000021023			protein_coding	73.0048	2.00107	0.260182	56.6085	5.31818e-14	6.90932e-13
ENSMMUG00000021089	SFRP4	secreted frizzled-related protein 4 precursor [Source:RefSeq peptide;Acc:NP_001028134]	protein_coding	161.105	2.73825	0.165947	307.33	8.33531e-69	1.09268e-66
ENSMMUG00000021120	MAGED1	MAGE family member D1 [Source:HGNC Symbol;Acc:HGNC:6813]	protein_coding	953.907	1.16715	0.123888	81.1571	2.08468e-19	4.2203e-18
ENSMMUG00000021138	DMBT1	deleted in malignant brain tumors 1 [Source:HGNC Symbol;Acc:HGNC:2926]	protein_coding	40.8054	6.2664	0.86037	166.824	3.65485e-38	2.02256e-36
ENSMMUG00000021186	ANLN	anillin actin binding protein [Source:HGNC Symbol;Acc:HGNC:14082]	protein_coding	348.979	2.223	0.19236	114.124	1.22433e-26	4.02896e-25
ENSMMUG00000021221	HJURP	Holliday junction recognition protein [Source:HGNC Symbol;Acc:HGNC:25444]	protein_coding	80.337	2.27948	0.238634	91.4525	1.14302e-21	2.75307e-20
ENSMMUG00000021244	KLHL40	kelch like family member 40 [Source:HGNC Symbol;Acc:HGNC:30372]	protein_coding	22.5028	5.98787	1.08604	67.0426	2.65709e-16	4.26227e-15
ENSMMUG00000021260	TUFT1	tuftelin 1 [Source:HGNC Symbol;Acc:HGNC:12422]	protein_coding	158.619	1.21936	0.13959	75.4583	3.73206e-18	6.9162e-17
ENSMMUG00000021261	ZNF423	zinc finger protein 423 [Source:HGNC Symbol;Acc:HGNC:16762]	protein_coding	54.2874	4.13685	0.445793	97.5869	5.15437e-23	1.3648e-21
ENSMMUG00000021286	COL3A1	collagen alpha-1(III) chain precursor [Source:RefSeq peptide;Acc:NP_001252968]	protein_coding	19653.9	1.99967	0.0786608	530.954	1.75162e-117	5.49287e-115
ENSMMUG00000021290	COL5A2	collagen type V alpha 2 chain [Source:HGNC Symbol;Acc:HGNC:2210]	protein_coding	5400.04	1.45923	0.0858648	253.48	4.52766e-57	4.64172e-55
ENSMMUG00000021324	ARL4D	ADP ribosylation factor like GTPase 4D [Source:HGNC Symbol;Acc:HGNC:656]	protein_coding	85.9708	2.17184	0.281844	54.3329	1.69246e-13	2.1262e-12
ENSMMUG00000021361	WDR41	WD repeat domain 41 [Source:HGNC Symbol;Acc:HGNC:25601]	protein_coding	153.213	1.2491	0.176544	47.6357	5.13254e-12	5.68454e-11
ENSMMUG00000021434	ABCA2	ATP binding cassette subfamily A member 2 [Source:HGNC Symbol;Acc:HGNC:32]	protein_coding	162.789	1.47191	0.186828	58.0704	2.52904e-14	3.41901e-13
ENSMMUG00000021577	DHCR24	24-dehydrocholesterol reductase [Source:HGNC Symbol;Acc:HGNC:2859]	protein_coding	187.05	2.77258	0.18621	214.916	1.16256e-48	8.98202e-47
ENSMMUG00000021586	TRIM55	tripartite motif containing 55 [Source:HGNC Symbol;Acc:HGNC:14215]	protein_coding	46.77	6.04853	0.886091	53.3097	2.84894e-13	3.51026e-12
ENSMMUG00000021590	PCK2	phosphoenolpyruvate carboxykinase 2, mitochondrial [Source:HGNC Symbol;Acc:HGNC:8725]	protein_coding	339.106	2.0329	0.131481	222.846	2.16551e-50	1.73165e-48
ENSMMUG00000021629	LENG8	leukocyte receptor cluster member 8 [Source:HGNC Symbol;Acc:HGNC:15500]	protein_coding	502.704	0.717019	0.0912913	59.9649	9.65648e-15	1.36548e-13
ENSMMUG00000021653	AARS	alanyl-tRNA synthetase [Source:HGNC Symbol;Acc:HGNC:20]	protein_coding	1129.32	0.759853	0.0676098	121.739	2.63299e-28	9.3994e-27
ENSMMUG00000021657	ABLIM3	actin binding LIM protein family member 3 [Source:HGNC Symbol;Acc:HGNC:29132]	protein_coding	120.144	3.74951	0.343819	103.334	2.83111e-24	7.91574e-23
ENSMMUG00000021692	PTGIS	prostaglandin I2 synthase [Source:HGNC Symbol;Acc:HGNC:9603]	protein_coding	218.168	4.07489	0.356152	98.8356	2.74359e-23	7.38692e-22
ENSMMUG00000021746	RNASEH2B	ribonuclease H2 subunit B [Source:HGNC Symbol;Acc:HGNC:25671]	protein_coding	78.5072	1.36408	0.188716	52.8023	3.68874e-13	4.49992e-12
ENSMMUG00000021784	NXPH4	neurexophilin 4 [Source:HGNC Symbol;Acc:HGNC:8078]	protein_coding	63.9711	2.47811	0.273407	83.9131	5.17006e-20	1.09227e-18
ENSMMUG00000021785	SHMT2	serine hydroxymethyltransferase 2 [Source:HGNC Symbol;Acc:HGNC:10852]	protein_coding	690.882	0.720418	0.0866639	66.7304	3.11301e-16	4.97366e-15
ENSMMUG00000021786	NDUFA4L2	NDUFA4, mitochondrial complex associated like 2 [Source:HGNC Symbol;Acc:HGNC:29836]	protein_coding	248.929	2.08352	0.250055	59.0557	1.53272e-14	2.12048e-13
ENSMMUG00000021787	STAC3	SH3 and cysteine-rich domain-containing protein 3 [Source:RefSeq peptide;Acc:NP_001181624]	protein_coding	59.9998	5.40122	0.625371	88.3177	5.57422e-21	1.27537e-19
ENSMMUG00000021796	CHRNA1	cholinergic receptor nicotinic alpha 1 subunit [Source:HGNC Symbol;Acc:HGNC:1955]	protein_coding	795.389	7.4894	0.59975	85.5852	2.21931e-20	4.81593e-19
ENSMMUG00000021837	SARS	seryl-tRNA synthetase [Source:HGNC Symbol;Acc:HGNC:10537]	protein_coding	704.052	0.613842	0.0674759	81.4993	1.75323e-19	3.56282e-18
ENSMMUG00000021847	MYLPF	myosin light chain, phosphorylatable, fast skeletal muscle [Source:HGNC Symbol;Acc:HGNC:29824]	protein_coding	675.191	7.07396	0.672828	58.8303	1.71872e-14	2.36553e-13
ENSMMUG00000021856	NCSTN	nicastrin precursor [Source:RefSeq peptide;Acc:NP_001247709]	protein_coding	481.04	0.621782	0.0841313	53.6521	2.39332e-13	2.96946e-12
ENSMMUG00000021931	AOX1	aldehyde oxidase [Source:RefSeq peptide;Acc:NP_001268238]	protein_coding	401.346	2.03601	0.145168	175.351	5.01884e-40	2.95096e-38
ENSMMUG00000021934	COPZ2	coatomer protein complex subunit zeta 2 [Source:HGNC Symbol;Acc:HGNC:19356]	protein_coding	185.462	1.8091	0.15663	128.33	9.50401e-30	3.70726e-28
ENSMMUG00000021979	ESYT1	extended synaptotagmin-1 [Source:RefSeq peptide;Acc:NP_001181554]	protein_coding	718.413	0.753672	0.0726088	105.057	1.18671e-24	3.44448e-23
ENSMMUG00000022002			protein_coding	146.805	1.23808	0.141388	76.3876	2.33111e-18	4.36551e-17
ENSMMUG00000022017	RARG	retinoic acid receptor gamma [Source:HGNC Symbol;Acc:HGNC:9866]	protein_coding	210.787	1.26637	0.130252	92.2351	7.69678e-22	1.89376e-20
ENSMMUG00000022086	ACTA1	actin, alpha 1, skeletal muscle [Source:HGNC Symbol;Acc:HGNC:129]	protein_coding	2918	8.69447	0.511436	138.604	5.37675e-32	2.33036e-30
ENSMMUG00000022147	CHRND	cholinergic receptor nicotinic delta subunit [Source:HGNC Symbol;Acc:HGNC:1965]	protein_coding	61.7077	8.34545	1.23699	109.007	1.61677e-25	4.96295e-24
ENSMMUG00000022149	CHRNG	cholinergic receptor nicotinic gamma subunit [Source:HGNC Symbol;Acc:HGNC:1967]	protein_coding	32.5254	8.38567	1.23591	92.4565	6.8822e-22	1.69857e-20
ENSMMUG00000022163	SLC1A5	solute carrier family 1 member 5 [Source:HGNC Symbol;Acc:HGNC:10943]	protein_coding	1202.21	0.671103	0.0634662	108.388	2.20984e-25	6.66829e-24
ENSMMUG00000022194	SERPINF1	serpin family F member 1 [Source:HGNC Symbol;Acc:HGNC:8824]	protein_coding	187.115	3.37424	0.324285	85.6374	2.16149e-20	4.69683e-19
ENSMMUG00000022205	PCBP4	poly(rC) binding protein 4 [Source:HGNC Symbol;Acc:HGNC:8652]	protein_coding	294.79	1.10419	0.116851	86.1999	1.62635e-20	3.55332e-19
ENSMMUG00000022218	ANXA3	annexin A3 [Source:HGNC Symbol;Acc:HGNC:541]	protein_coding	131.393	2.58538	0.272804	78.4305	8.2862e-19	1.60632e-17
ENSMMUG00000022230	TRAPPC1	trafficking protein particle complex 1 [Source:HGNC Symbol;Acc:HGNC:19894]	protein_coding	224.876	0.794507	0.112344	49.4799	2.00418e-12	2.31094e-11
ENSMMUG00000022334			protein_coding	119.142	2.22582	0.27845	56.3081	6.19606e-14	8.0108e-13
ENSMMUG00000022356	TMEM98	transmembrane protein 98 [Source:HGNC Symbol;Acc:HGNC:24529]	protein_coding	204.405	0.941459	0.121353	59.3701	1.30642e-14	1.81684e-13
ENSMMUG00000022361	ESYT2	extended synaptotagmin 2 [Source:HGNC Symbol;Acc:HGNC:22211]	protein_coding	965.398	1.13876	0.111063	96.7777	7.75632e-23	2.01702e-21
ENSMMUG00000022426	DHDDS	dehydrodolichyl diphosphate synthase subunit [Source:HGNC Symbol;Acc:HGNC:20603]	protein_coding	763.388	0.757972	0.0780176	91.2797	1.24734e-21	2.9953e-20
ENSMMUG00000022507	GXYLT2	glucoside xylosyltransferase 2 [Source:HGNC Symbol;Acc:HGNC:33383]	protein_coding	150.705	3.48244	0.233691	229.164	9.07031e-52	7.67521e-50
ENSMMUG00000022663	SLC25A6	solute carrier family 25 member 6 [Source:HGNC Symbol;Acc:HGNC:10992]	protein_coding	3144.62	0.943745	0.115499	61.5946	4.21971e-15	6.17437e-14
ENSMMUG00000022767	EEF2	eukaryotic translation elongation factor 2 [Source:HGNC Symbol;Acc:HGNC:3214]	protein_coding	11331	0.683342	0.0562649	139.481	3.4568e-32	1.52299e-30
ENSMMUG00000022872	LRP3	low-density lipoprotein receptor-related protein 3 [Source:RefSeq peptide;Acc:NP_001247470]	protein_coding	208.215	1.18385	0.118047	100.16	1.40542e-23	3.79036e-22
ENSMMUG00000022881			protein_coding	293.956	1.5305	0.141816	108.43	2.16321e-25	6.53991e-24
ENSMMUG00000022906	VCAM1	vascular cell adhesion molecule 1 [Source:HGNC Symbol;Acc:HGNC:12663]	protein_coding	178.48	3.87697	0.235481	289.061	7.96315e-65	9.72173e-63
ENSMMUG00000022908	WLS	wntless Wnt ligand secretion mediator [Source:HGNC Symbol;Acc:HGNC:30238]	protein_coding	714.079	0.661422	0.0758819	74.0619	7.57049e-18	1.37273e-16
ENSMMUG00000022932	TRAPPC6A	trafficking protein particle complex subunit 6A [Source:RefSeq peptide;Acc:NP_001181407]	protein_coding	57.2288	1.72895	0.214869	69.3156	8.39018e-17	1.40213e-15
ENSMMUG00000022965	RPSA	40S ribosomal protein SA [Source:RefSeq peptide;Acc:NP_001182409]	protein_coding	2779.75	0.587953	0.0811041	50.2624	1.34506e-12	1.56447e-11
ENSMMUG00000023089	PHGDH	phosphoglycerate dehydrogenase [Source:HGNC Symbol;Acc:HGNC:8923]	protein_coding	803.848	2.19794	0.0977071	455.856	3.83356e-101	9.0162e-99
ENSMMUG00000023116	LDB2	LIM domain-binding protein 2 [Source:RefSeq peptide;Acc:NP_001252815]	protein_coding	54.0854	2.31514	0.28656	66.3152	3.84287e-16	6.10925e-15
ENSMMUG00000023144			protein_coding	384.713	1.48302	0.139726	103.341	2.8213e-24	7.9021e-23
ENSMMUG00000023200	FHL3	four and a half LIM domains 3 [Source:HGNC Symbol;Acc:HGNC:3704]	protein_coding	91.3855	1.50667	0.18361	67.8215	1.7899e-16	2.91209e-15
ENSMMUG00000023221	MICAL1	microtubule associated monooxygenase, calponin and LIM domain containing 1 [Source:HGNC Symbol;Acc:HGNC:20619]	protein_coding	658.168	0.724192	0.0774323	85.2271	2.6599e-20	5.73313e-19
ENSMMUG00000023266	KIF11	kinesin family member 11 [Source:HGNC Symbol;Acc:HGNC:6388]	protein_coding	74.3199	2.02789	0.248569	64.7256	8.60906e-16	1.329e-14
ENSMMUG00000023274	SULF1	sulfatase 1 [Source:HGNC Symbol;Acc:HGNC:20391]	protein_coding	362.998	3.72704	0.221897	229.411	8.01436e-52	6.81775e-50
ENSMMUG00000023282	AKR1C1	aldo-keto reductase family 1 member C1 [Source:RefSeq peptide;Acc:NP_001182503]	protein_coding	734.964	0.823768	0.0890743	81.8718	1.45206e-19	2.97347e-18
ENSMMUG00000023290			protein_coding	57.2331	1.85854	0.231338	67.8565	1.75839e-16	2.86666e-15
ENSMMUG00000023416	IGF2BP2	insulin like growth factor 2 mRNA binding protein 2 [Source:HGNC Symbol;Acc:HGNC:28867]	protein_coding	153.805	1.14939	0.132598	75.2485	4.15038e-18	7.67365e-17
ENSMMUG00000023428	NPNT	nephronectin [Source:HGNC Symbol;Acc:HGNC:27405]	protein_coding	15.7029	4.12436	0.713302	54.8981	1.26945e-13	1.60874e-12
ENSMMUG00000023467	DUSP27	dual specificity phosphatase 27, atypical [Source:HGNC Symbol;Acc:HGNC:25034]	protein_coding	47.4132	8.92929	1.2349	108.291	2.32078e-25	6.98987e-24
ENSMMUG00000023479	LTBP3	latent transforming growth factor beta binding protein 3 [Source:HGNC Symbol;Acc:HGNC:6716]	protein_coding	1690.18	1.70131	0.0856755	348.072	1.11433e-77	1.7645e-75
ENSMMUG00000023498	LNPK	lunapark, ER junction formation factor [Source:HGNC Symbol;Acc:HGNC:21610]	protein_coding	129.18	0.954334	0.130222	54.5541	1.51224e-13	1.90735e-12
ENSMMUG00000023526	ATP2A1	ATPase sarcoplasmic/endoplasmic reticulum Ca2+ transporting 1 [Source:HGNC Symbol;Acc:HGNC:811]	protein_coding	35.9767	3.93528	0.547836	53.2725	2.9034e-13	3.5691e-12
ENSMMUG00000023554	GABRA5	gamma-aminobutyric acid type A receptor alpha5 subunit [Source:HGNC Symbol;Acc:HGNC:4079]	protein_coding	62.5051	1.60988	0.214242	58.1766	2.39616e-14	3.24485e-13
ENSMMUG00000023675	HYI	hydroxypyruvate isomerase (putative) [Source:HGNC Symbol;Acc:HGNC:26948]	protein_coding	88.094	1.76973	0.188971	90.2956	2.05113e-21	4.85262e-20
ENSMMUG00000023678	PLEKHG5	pleckstrin homology and RhoGEF domain containing G5 [Source:HGNC Symbol;Acc:HGNC:29105]	protein_coding	65.0077	4.10573	0.498934	59.6409	1.13847e-14	1.59575e-13
ENSMMUG00000023719	TMPO	thymopoietin [Source:HGNC Symbol;Acc:HGNC:11875]	protein_coding	230.422	1.38208	0.144156	87.3126	9.26548e-21	2.07539e-19
ENSMMUG00000023737	VGLL2	vestigial like family member 2 [Source:HGNC Symbol;Acc:HGNC:20232]	protein_coding	22.1446	5.94926	1.12738	46.4922	9.19857e-12	9.98729e-11
ENSMMUG00000023797	TMEM246	transmembrane protein 246 [Source:HGNC Symbol;Acc:HGNC:28180]	protein_coding	63.3696	1.71387	0.219846	62.5125	2.64758e-15	3.94253e-14
ENSMMUG00000023801	LCN2	lipocalin 2 [Source:HGNC Symbol;Acc:HGNC:6526]	protein_coding	145.957	2.59038	0.306757	59.693	1.10869e-14	1.55537e-13
ENSMMUG00000023803	MYH10	myosin heavy chain 10 [Source:HGNC Symbol;Acc:HGNC:7568]	protein_coding	3836.49	1.95696	0.144811	151.189	9.53105e-35	4.59127e-33
ENSMMUG00000023807			protein_coding	873.528	0.717755	0.102252	46.9885	7.14051e-12	7.81644e-11
ENSMMUG00000025378	RF00002		rRNA	1471.83	1.78209	0.165811	98.1499	3.87879e-23	1.03909e-21
ENSMMUG00000028670	CYTB	Cytochrome b [Source:UniProtKB/Swiss-Prot;Acc:Q6IYG6]	protein_coding	951.506	1.0684	0.119308	74.0073	7.78306e-18	1.40808e-16
ENSMMUG00000028672	ND6	NADH dehydrogenase subunit 6 (mitochondrion) [Source:RefSeq peptide;Acc:YP_026115]	protein_coding	250.241	1.13867	0.15438	51.2955	7.94566e-13	9.40599e-12
ENSMMUG00000028673	ND5	NADH dehydrogenase subunit 5 (mitochondrion) [Source:RefSeq peptide;Acc:YP_026114]	protein_coding	687.091	0.790178	0.0865525	80.2494	3.30019e-19	6.57285e-18
ENSMMUG00000028677	ND4	NADH dehydrogenase subunit 4 (mitochondrion) [Source:RefSeq peptide;Acc:YP_026113]	protein_coding	1190.16	0.987693	0.115555	67.6994	1.90422e-16	3.08553e-15
ENSMMUG00000028680	ND3	NADH dehydrogenase subunit 3 (mitochondrion) [Source:RefSeq peptide;Acc:YP_026111]	protein_coding	579.543	1.5034	0.155263	83.5571	6.1902e-20	1.30092e-18
ENSMMUG00000028681			Mt_tRNA	32.5023	2.78109	0.344074	82.7015	9.5428e-20	1.97692e-18
ENSMMUG00000028689	COX1	cytochrome c oxidase subunit I (mitochondrion) [Source:RefSeq peptide;Acc:YP_026106]	protein_coding	2566.54	0.93821	0.114575	61.9637	3.4984e-15	5.15193e-14
ENSMMUG00000028695	ND2	NADH dehydrogenase subunit 2 (mitochondrion) [Source:RefSeq peptide;Acc:YP_026105]	protein_coding	258.281	1.24171	0.161648	55.0172	1.19477e-13	1.51892e-12
ENSMMUG00000028699	ND1	NADH dehydrogenase subunit 1 (mitochondrion) [Source:RefSeq peptide;Acc:YP_026104]	protein_coding	560.097	1.1504	0.149585	54.3314	1.69373e-13	2.1262e-12
ENSMMUG00000028701			Mt_rRNA	14150	0.841274	0.100773	64.7264	8.60542e-16	1.329e-14
ENSMMUG00000028703			Mt_rRNA	3681.37	0.855043	0.117203	49.474	2.01021e-12	2.31623e-11
ENSMMUG00000028855	KLF2	Kruppel like factor 2 [Source:HGNC Symbol;Acc:HGNC:6347]	protein_coding	127.811	1.26769	0.151994	69.3	8.45715e-17	1.41185e-15
ENSMMUG00000028927	SHD	Src homology 2 domain containing transforming protein D [Source:HGNC Symbol;Acc:HGNC:30633]	protein_coding	82.9691	5.05841	0.489934	117.955	1.77375e-27	6.1535e-26
ENSMMUG00000029267			protein_coding	4240.29	0.840809	0.0942136	74.229	6.95625e-18	1.26422e-16
ENSMMUG00000029283			protein_coding	21.0801	4.88073	0.8044	59.8416	1.02806e-14	1.44734e-13
ENSMMUG00000029628	CCNB2	cyclin B2 [Source:HGNC Symbol;Acc:HGNC:1580]	protein_coding	52.2415	2.87449	0.278648	135.894	2.1044e-31	8.8335e-30
ENSMMUG00000030780	FOXO1	forkhead box O1 [Source:HGNC Symbol;Acc:HGNC:3819]	protein_coding	68.5227	1.79336	0.217557	69.6108	7.22388e-17	1.21612e-15
ENSMMUG00000031040	TP53I11	tumor protein p53 inducible protein 11 [Source:HGNC Symbol;Acc:HGNC:16842]	protein_coding	79.9317	1.52438	0.180963	73.7133	9.03284e-18	1.625e-16
ENSMMUG00000031237	LRP5	LDL receptor related protein 5 [Source:HGNC Symbol;Acc:HGNC:6697]	protein_coding	296.976	0.875209	0.112926	58.4068	2.13148e-14	2.89624e-13
ENSMMUG00000031416	LAMA5	laminin subunit alpha 5 [Source:HGNC Symbol;Acc:HGNC:6485]	protein_coding	341.155	2.88918	0.234168	122.392	1.8948e-28	6.82955e-27
ENSMMUG00000031542	IGSF8	immunoglobulin superfamily member 8 [Source:HGNC Symbol;Acc:HGNC:17813]	protein_coding	128.026	2.24584	0.22668	90.5634	1.7914e-21	4.26337e-20
ENSMMUG00000031819	ARHGEF25	Rho guanine nucleotide exchange factor 25 [Source:HGNC Symbol;Acc:HGNC:30275]	protein_coding	115.584	1.34919	0.189746	48.6205	3.10602e-12	3.52302e-11
ENSMMUG00000031925	KRT81	keratin 81 [Source:HGNC Symbol;Acc:HGNC:6458]	protein_coding	241.334	3.47967	0.332785	83.0359	8.05764e-20	1.67794e-18
ENSMMUG00000032249	PLOD1	procollagen-lysine,2-oxoglutarate 5-dioxygenase 1 [Source:HGNC Symbol;Acc:HGNC:9081]	protein_coding	609.277	0.714248	0.0794214	78.8883	6.57235e-19	1.28341e-17
ENSMMUG00000032643	mml-mir-675	mml-mir-675 [Source:miRBase;Acc:MI0007908]	miRNA	736.075	6.21171	0.52097	80.1913	3.3986e-19	6.74366e-18
ENSMMUG00000037449	CELF2	CUGBP Elav-like family member 2 [Source:HGNC Symbol;Acc:HGNC:2550]	protein_coding	297.566	1.69685	0.107085	251.869	1.01597e-56	1.02191e-54
ENSMMUG00000037486	TMEM123	porimin precursor [Source:RefSeq peptide;Acc:NP_001248091]	protein_coding	421.434	0.675909	0.0843686	63.3194	1.75767e-15	2.65443e-14
ENSMMUG00000037545	LANCL1	LanC like 1 [Source:HGNC Symbol;Acc:HGNC:6508]	protein_coding	126.168	1.40204	0.175589	61.7683	3.86337e-15	5.66853e-14
ENSMMUG00000037608	SLC25A34	solute carrier family 25 member 34 [Source:HGNC Symbol;Acc:HGNC:27653]	protein_coding	21.6284	3.89381	0.615999	50.5504	1.16144e-12	1.35881e-11
ENSMMUG00000037972			protein_coding	31501.8	0.93966	0.123253	53.4058	2.71293e-13	3.34526e-12
ENSMMUG00000037980	CDKN1C	cyclin dependent kinase inhibitor 1C [Source:HGNC Symbol;Acc:HGNC:1786]	protein_coding	788.774	7.48747	0.539944	112.223	3.19252e-26	1.03356e-24
ENSMMUG00000038008			protein_coding	5424.05	1.01906	0.124254	61.4403	4.56366e-15	6.65329e-14
ENSMMUG00000038194			protein_coding	19236.7	0.938103	0.126197	50.794	1.02585e-12	1.20635e-11
ENSMMUG00000038237			lincRNA	112.993	4.29092	0.322256	203.579	3.45897e-46	2.51452e-44
ENSMMUG00000038253			protein_coding	15434.7	0.921713	0.11343	60.816	6.2668e-15	9.02927e-14
ENSMMUG00000038258			lincRNA	1319.75	1.42416	0.172377	60.1162	8.94177e-15	1.26778e-13
ENSMMUG00000038371	JUND	JunD proto-oncogene, AP-1 transcription factor subunit [Source:HGNC Symbol;Acc:HGNC:6206]	protein_coding	282.92	0.862147	0.10614	64.7801	8.37414e-16	1.29524e-14
ENSMMUG00000038395	DNAJB4	DnaJ heat shock protein family (Hsp40) member B4 [Source:HGNC Symbol;Acc:HGNC:14886]	protein_coding	190.665	1.98602	0.191305	98.0482	4.08325e-23	1.09203e-21
ENSMMUG00000038425	GADD45A	growth arrest and DNA damage-inducible protein GADD45 alpha [Source:RefSeq peptide;Acc:NP_001248234]	protein_coding	315.686	1.00714	0.141901	47.649	5.0979e-12	5.65008e-11
ENSMMUG00000038475			miRNA	6242.08	1.32519	0.138336	81.1447	2.09781e-19	4.24151e-18
ENSMMUG00000038480	EIF4EBP1	eukaryotic translation initiation factor 4E binding protein 1 [Source:HGNC Symbol;Acc:HGNC:3288]	protein_coding	411.681	0.790214	0.0881815	78.9169	6.4779e-19	1.26652e-17
ENSMMUG00000038588			lincRNA	29.8233	4.20105	0.533915	100.312	1.30167e-23	3.51649e-22
ENSMMUG00000038622			protein_coding	61.4508	1.73828	0.225213	61.2059	5.14077e-15	7.47421e-14
ENSMMUG00000038857			miRNA	45609.5	1.26229	0.107439	122.622	1.68758e-28	6.1062e-27
ENSMMUG00000038908			lincRNA	144.301	1.20757	0.17001	48.5332	3.24742e-12	3.68079e-11
ENSMMUG00000039070			protein_coding	1609.54	1.10104	0.0737107	207.612	4.558e-47	3.37482e-45
ENSMMUG00000039393			protein_coding	24945.3	0.950688	0.12221	55.548	9.12026e-14	1.16782e-12
ENSMMUG00000039441	MAB21L2	mab-21 like 2 [Source:HGNC Symbol;Acc:HGNC:6758]	protein_coding	58.2385	5.54831	0.568173	250.493	2.02753e-56	1.98934e-54
ENSMMUG00000039654	COL1A2	collagen type I alpha 2 chain [Source:HGNC Symbol;Acc:HGNC:2198]	protein_coding	58532.3	1.84955	0.0921982	334.91	8.19415e-75	1.21342e-72
ENSMMUG00000039771			lincRNA	43.6751	1.76333	0.255536	50.2642	1.3438e-12	1.56415e-11
ENSMMUG00000039790			protein_coding	30855.5	0.936054	0.126608	50.2427	1.35862e-12	1.5791e-11
ENSMMUG00000039850			protein_coding	179.007	1.31686	0.150107	74.2936	6.73215e-18	1.22488e-16
ENSMMUG00000039955	MSMO1	methylsterol monooxygenase 1 [Source:HGNC Symbol;Acc:HGNC:10545]	protein_coding	283.248	1.25383	0.120305	104.568	1.51889e-24	4.36116e-23
ENSMMUG00000039987			protein_coding	3980.63	1.04963	0.129613	59.7633	1.06978e-14	1.5021e-13
ENSMMUG00000039992	HES6	hes family bHLH transcription factor 6 [Source:HGNC Symbol;Acc:HGNC:18254]	protein_coding	64.5705	4.91286	0.514883	107.353	3.7257e-25	1.10959e-23
ENSMMUG00000040290	SMPX	small muscle protein, X-linked [Source:HGNC Symbol;Acc:HGNC:11122]	protein_coding	57.5273	7.34871	1.10246	87.4098	8.82132e-21	1.98145e-19
ENSMMUG00000040362	EMP2	epithelial membrane protein 2 [Source:HGNC Symbol;Acc:HGNC:3334]	protein_coding	291.811	1.4082	0.184788	52.7402	3.80711e-13	4.64079e-12
ENSMMUG00000040371			protein_coding	5104.18	1.06881	0.122403	69.3193	8.37478e-17	1.40102e-15
ENSMMUG00000040409			protein_coding	502.073	0.661078	0.089063	53.7647	2.25996e-13	2.81711e-12
ENSMMUG00000040434	GP1BB	glycoprotein Ib platelet beta subunit [Source:HGNC Symbol;Acc:HGNC:4440]	protein_coding	36.8583	4.51967	0.539713	110.915	6.17525e-26	1.94411e-24
ENSMMUG00000040701			miRNA	3707.47	1.31305	0.134977	83.9648	5.03661e-20	1.06548e-18
ENSMMUG00000040763			protein_coding	31329.2	0.887976	0.123547	47.7136	4.93261e-12	5.47448e-11
ENSMMUG00000040797			miRNA	1288.37	1.37874	0.141066	84.9263	3.09702e-20	6.65734e-19
ENSMMUG00000040925			miRNA	3988.19	1.33027	0.140851	78.9447	6.38718e-19	1.25031e-17
ENSMMUG00000040993	RPS2	40S ribosomal protein S2 [Source:RefSeq peptide;Acc:NP_001180506]	protein_coding	3496.05	0.86288	0.10845	58.8529	1.69913e-14	2.34058e-13
ENSMMUG00000041078			protein_coding	249.256	1.01885	0.137315	52.7258	3.83522e-13	4.66793e-12
ENSMMUG00000041129	CAVIN4	caveolae associated protein 4 [Source:HGNC Symbol;Acc:HGNC:33742]	protein_coding	185.561	6.12138	0.687656	52.4183	4.48532e-13	5.41795e-12
ENSMMUG00000041198			protein_coding	574.6	1.57797	0.195274	57.173	3.99119e-14	5.27095e-13
ENSMMUG00000041344			miRNA	12059.2	1.21656	0.116766	97.0205	6.86144e-23	1.79013e-21
ENSMMUG00000041372	CD24	CD24 molecule [Source:HGNC Symbol;Acc:HGNC:1645]	protein_coding	63.1697	4.88052	0.472148	161.908	4.33333e-37	2.2797e-35
ENSMMUG00000041480	IGFBP5	insulin like growth factor binding protein 5 [Source:HGNC Symbol;Acc:HGNC:5474]	protein_coding	28529.2	2.99851	0.0796293	1038.14	9.21107e-228	9.20704e-225
ENSMMUG00000041652	MYL9	myosin light chain 9 [Source:HGNC Symbol;Acc:HGNC:15754]	protein_coding	2023.52	1.67894	0.163976	89.7034	2.76678e-21	6.47864e-20
ENSMMUG00000041677			miRNA	21070.7	1.08342	0.11056	86.9766	1.09812e-20	2.44598e-19
ENSMMUG00000041893			protein_coding	329.857	1.94415	0.214457	70.718	4.12112e-17	7.10227e-16
ENSMMUG00000041939			protein_coding	527.543	1.39707	0.11369	139.791	2.95797e-32	1.31774e-30
ENSMMUG00000042021	ASAP3	ArfGAP with SH3 domain, ankyrin repeat and PH domain 3 [Source:HGNC Symbol;Acc:HGNC:14987]	protein_coding	108.681	2.17054	0.19613	123.822	9.21415e-29	3.36443e-27
ENSMMUG00000042121			miRNA	798.709	1.34054	0.160639	62.3359	2.89592e-15	4.30832e-14
ENSMMUG00000042439			protein_coding	85.8374	1.85488	0.195883	92.3168	7.38558e-22	1.81999e-20
ENSMMUG00000042634			protein_coding	243.889	1.75426	0.179305	86.6464	1.29767e-20	2.86257e-19
ENSMMUG00000043001	MFGE8	milk fat globule-EGF factor 8 protein [Source:HGNC Symbol;Acc:HGNC:7036]	protein_coding	3732.34	1.59667	0.0980848	229.71	6.89509e-52	5.89696e-50
ENSMMUG00000043478			protein_coding	144.307	1.0173	0.129585	62.1417	3.19612e-15	4.73292e-14
ENSMMUG00000043581	AFAP1	actin filament associated protein 1 [Source:HGNC Symbol;Acc:HGNC:24017]	protein_coding	444.808	0.979215	0.102571	87.4494	8.6464e-21	1.94763e-19
ENSMMUG00000043626	MYOG	myogenin [Source:HGNC Symbol;Acc:HGNC:7612]	protein_coding	608.166	7.50009	0.562173	111.215	5.30998e-26	1.67831e-24
ENSMMUG00000043656			protein_coding	2003.11	0.649075	0.0825676	58.9459	1.62069e-14	2.23638e-13
ENSMMUG00000043930			lincRNA	25.8579	3.01404	0.455887	48.8261	2.79688e-12	3.17463e-11
ENSMMUG00000044121	MKI67	marker of proliferation Ki-67 [Source:HGNC Symbol;Acc:HGNC:7107]	protein_coding	280.26	1.73388	0.201178	65.7349	5.15849e-16	8.1041e-15
ENSMMUG00000044293	RF00002		rRNA	2946.44	1.52721	0.15865	80.3717	3.10203e-19	6.20135e-18
ENSMMUG00000044308	CDKN1B	cyclin dependent kinase inhibitor 1B [Source:HGNC Symbol;Acc:HGNC:1785]	protein_coding	113.79	1.10871	0.147499	57.1064	4.12855e-14	5.44335e-13
ENSMMUG00000044345			protein_coding	11.4672	6.87595	1.25101	49.9233	1.59874e-12	1.85012e-11
ENSMMUG00000044379	EPDR1	ependymin related 1 [Source:HGNC Symbol;Acc:HGNC:17572]	protein_coding	93.8865	1.5205	0.183306	68.9466	1.01165e-16	1.6801e-15
ENSMMUG00000044382			protein_coding	1772.88	1.03259	0.134414	54.075	1.92986e-13	2.41315e-12
ENSMMUG00000044385	OAZ2	Macaca mulatta ornithine decarboxylase antizyme 2 (OAZ2), mRNA. [Source:RefSeq mRNA;Acc:NM_001134909]	protein_coding	305.401	0.651853	0.0929119	48.8995	2.69416e-12	3.06456e-11
ENSMMUG00000044533	ELN	elastin [Source:HGNC Symbol;Acc:HGNC:3327]	protein_coding	727.66	3.38605	0.129156	598.68	3.2428e-132	1.18455e-129
ENSMMUG00000044567	CLDN5	claudin 5 [Source:HGNC Symbol;Acc:HGNC:2047]	protein_coding	125.039	6.1396	0.588396	109.384	1.33709e-25	4.1442e-24
ENSMMUG00000044950			protein_coding	26.3168	3.24822	0.437029	73.6374	9.3867e-18	1.68487e-16
ENSMMUG00000045227			miRNA	11755.3	1.23471	0.118144	97.433	5.57111e-23	1.46785e-21
ENSMMUG00000045410	SCX	scleraxis bHLH transcription factor [Source:HGNC Symbol;Acc:HGNC:32322]	protein_coding	70.6435	2.42407	0.278877	73.2939	1.11714e-17	1.99848e-16
ENSMMUG00000045497			protein_coding	190.414	2.98163	0.313025	72.7226	1.49216e-17	2.64862e-16
ENSMMUG00000045541	RNF144B	ring finger protein 144B [Source:HGNC Symbol;Acc:HGNC:21578]	protein_coding	38.6401	2.17158	0.293296	59.8227	1.03801e-14	1.46006e-13
ENSMMUG00000045648	MXRA7	matrix remodeling associated 7 [Source:HGNC Symbol;Acc:HGNC:7541]	protein_coding	1198.6	1.57045	0.0971733	233.509	1.02354e-52	9.14492e-51
ENSMMUG00000045689			protein_coding	70.9251	1.45543	0.212893	46.5886	8.75667e-12	9.53339e-11
ENSMMUG00000045714	FAM178B	family with sequence similarity 178 member B [Source:HGNC Symbol;Acc:HGNC:28036]	protein_coding	126.272	6.67679	0.632154	150.364	1.44369e-34	6.8922e-33
ENSMMUG00000046062	DOK7	docking protein 7 [Source:HGNC Symbol;Acc:HGNC:26594]	protein_coding	187.187	6.46201	0.498571	201.943	7.8666e-46	5.61654e-44
ENSMMUG00000046222	TNNI1	troponin I1, slow skeletal type [Source:HGNC Symbol;Acc:HGNC:11945]	protein_coding	579.66	7.30542	0.612289	82.6342	9.87344e-20	2.04277e-18
ENSMMUG00000046381	ARF5	ADP ribosylation factor 5 [Source:HGNC Symbol;Acc:HGNC:658]	protein_coding	491.416	1.10228	0.123315	74.7173	5.43171e-18	9.95067e-17
ENSMMUG00000046573			protein_coding	16.1436	6.40386	1.22134	70.3991	4.84408e-17	8.29458e-16
ENSMMUG00000046867			protein_coding	36302.5	0.89037	0.1208	50.164	1.41419e-12	1.6425e-11
ENSMMUG00000047040	RF00002	RNA, 5.8S ribosomal N2 [Source:HGNC Symbol;Acc:HGNC:53521]	rRNA	7350.44	1.09905	0.147084	50.5214	1.17872e-12	1.37701e-11
ENSMMUG00000047093			protein_coding	49350.2	0.999693	0.125889	57.5787	3.2472e-14	4.33493e-13
ENSMMUG00000047209			protein_coding	197.186	3.318	0.206919	250.815	1.72528e-56	1.71381e-54
ENSMMUG00000047233			protein_coding	337.071	1.24005	0.0987717	154.982	1.41299e-35	7.12869e-34
ENSMMUG00000047449	IGF2	insulin like growth factor 2 [Source:HGNC Symbol;Acc:HGNC:5466]	protein_coding	104.956	3.30615	0.387858	59.4357	1.26359e-14	1.7634e-13
ENSMMUG00000047454	SYNC	syncoilin, intermediate filament protein [Source:HGNC Symbol;Acc:HGNC:28897]	protein_coding	64.8717	2.25797	0.250106	84.3556	4.1333e-20	8.77873e-19
ENSMMUG00000047482	SELENOW	selenoprotein W [Source:RefSeq peptide;Acc:NP_001036202]	protein_coding	526.758	1.39827	0.113552	140.399	2.17699e-32	9.80752e-31
ENSMMUG00000047529			protein_coding	30463.4	0.928218	0.127829	48.5039	3.29628e-12	3.73353e-11
ENSMMUG00000047733	HMCN2	hemicentin 2 [Source:HGNC Symbol;Acc:HGNC:21293]	protein_coding	15.4364	7.3125	1.2542	56.6928	5.09494e-14	6.64627e-13
ENSMMUG00000047780	TAF15	TATA-box binding protein associated factor 15 [Source:HGNC Symbol;Acc:HGNC:11547]	protein_coding	413.795	0.625255	0.0906946	46.6659	8.41792e-12	9.17708e-11
ENSMMUG00000047796			protein_coding	56.8168	6.73314	0.937516	77.405	1.3926e-18	2.64511e-17
ENSMMUG00000048170			protein_coding	674.198	0.798566	0.0937381	69.5197	7.56547e-17	1.27095e-15
ENSMMUG00000048286			protein_coding	528.735	0.972691	0.119602	62.2965	2.95453e-15	4.39144e-14
ENSMMUG00000048418	PPDPF	pancreatic progenitor cell differentiation and proliferation factor [Source:RefSeq peptide;Acc:NP_001253878]	protein_coding	426.783	0.91265	0.121524	53.6081	2.44747e-13	3.03194e-12
ENSMMUG00000048424	SDC4	syndecan 4 [Source:HGNC Symbol;Acc:HGNC:10661]	protein_coding	320.648	1.8312	0.119152	227.485	2.10779e-51	1.73762e-49
ENSMMUG00000048563			miRNA	1637.41	1.16482	0.13152	71.0571	3.47027e-17	6.01301e-16
ENSMMUG00000048570			protein_coding	1100.77	1.08407	0.136272	57.9621	2.67213e-14	3.60332e-13
ENSMMUG00000048634			protein_coding	4367.88	1.12872	0.128424	69.8221	6.49031e-17	1.09725e-15
ENSMMUG00000048737	GADD45G	growth arrest and DNA damage inducible gamma [Source:HGNC Symbol;Acc:HGNC:4097]	protein_coding	99.8281	2.6289	0.351718	47.2913	6.11819e-12	6.74351e-11
ENSMMUG00000049154	BEX3	protein BEX3 [Source:RefSeq peptide;Acc:NP_001181845]	protein_coding	153.114	1.18144	0.152235	58.7216	1.81639e-14	2.49139e-13

## Sheet: TT,MA<10^-10, AT>0.05,DOWN_679
Ensembl_ID	GeneSymbol	Description	GeneType	baseMean	log2FoldChange	lfcSE	stat	pvalue	FDR
ENSMMUG00000000019	CCDC86	coiled-coil domain containing 86 [Source:HGNC Symbol;Acc:HGNC:28359]	protein_coding	150.861	-1.12443	0.135393	71.7227	2.47663e-17	4.33356e-16
ENSMMUG00000000023	PTGER2	prostaglandin E receptor 2 [Source:HGNC Symbol;Acc:HGNC:9594]	protein_coding	12.3907	-3.31219	0.504053	51.8636	5.94923e-13	7.12705e-12
ENSMMUG00000000145	PDPN	podoplanin [Source:HGNC Symbol;Acc:HGNC:29602]	protein_coding	991.29	-1.08106	0.0870374	162.336	3.49432e-37	1.84438e-35
ENSMMUG00000000190	KLF7	Kruppel like factor 7 [Source:HGNC Symbol;Acc:HGNC:6350]	protein_coding	80.3448	-1.80865	0.190926	95.9048	1.20544e-22	3.09447e-21
ENSMMUG00000000208	NRG1	neuregulin 1 [Source:HGNC Symbol;Acc:HGNC:7997]	protein_coding	56.6153	-1.51566	0.186699	69.5831	7.32629e-17	1.23206e-15
ENSMMUG00000000242	PPP1R3C	protein phosphatase 1 regulatory subunit 3C [Source:RefSeq peptide;Acc:NP_001244666]	protein_coding	70.6137	-1.27219	0.174375	55.6029	8.86922e-14	1.13658e-12
ENSMMUG00000000306	RMDN3	regulator of microtubule dynamics protein 3 [Source:RefSeq peptide;Acc:NP_001248689]	protein_coding	160.295	-1.49287	0.124378	152.045	6.19573e-35	3.00267e-33
ENSMMUG00000000319	HCFC1	host cell factor C1 [Source:HGNC Symbol;Acc:HGNC:4839]	protein_coding	353.206	-0.913932	0.0867747	114.634	9.46324e-27	3.15303e-25
ENSMMUG00000000330	APC	APC, WNT signaling pathway regulator [Source:HGNC Symbol;Acc:HGNC:583]	protein_coding	481.317	-1.88206	0.113694	293.509	8.54943e-66	1.05993e-63
ENSMMUG00000000389	NOL6	nucleolar protein 6 [Source:HGNC Symbol;Acc:HGNC:19910]	protein_coding	337.827	-1.03009	0.100497	109.407	1.32173e-25	4.10454e-24
ENSMMUG00000000517	FAM126A	hyccin [Source:RefSeq peptide;Acc:NP_001253085]	protein_coding	193.525	-1.7294	0.133624	178.295	1.14215e-40	6.89296e-39
ENSMMUG00000000526	ACKR4	atypical chemokine receptor 4 [Source:HGNC Symbol;Acc:HGNC:1611]	protein_coding	53.0391	-1.813	0.194098	93.7454	3.58835e-22	9.05181e-21
ENSMMUG00000000535	AMD1	adenosylmethionine decarboxylase 1 [Source:HGNC Symbol;Acc:HGNC:457]	protein_coding	380.821	-1.02647	0.0980441	114.197	1.17963e-26	3.88985e-25
ENSMMUG00000000537	CTSK	Cathepsin K [Source:UniProtKB/Swiss-Prot;Acc:P61277]	protein_coding	538.873	-1.55819	0.126492	161.878	4.39903e-37	2.30668e-35
ENSMMUG00000000639	NEFM	neurofilament medium [Source:HGNC Symbol;Acc:HGNC:7734]	protein_coding	49.6892	-2.81025	0.232141	168.006	2.01675e-38	1.12383e-36
ENSMMUG00000000652	SERBP1	SERPINE1 mRNA binding protein 1 [Source:HGNC Symbol;Acc:HGNC:17860]	protein_coding	1125.23	-0.395953	0.0556645	51.4867	7.20844e-13	8.58411e-12
ENSMMUG00000000698	ANGPTL4	angiopoietin like 4 [Source:HGNC Symbol;Acc:HGNC:16039]	protein_coding	70.0208	-2.88049	0.204626	226.336	3.75291e-51	3.07797e-49
ENSMMUG00000000717			protein_coding	129.958	-1.26427	0.137918	87.7515	7.42181e-21	1.68365e-19
ENSMMUG00000000729			protein_coding	577.505	-1.92422	0.222821	80.4729	2.94722e-19	5.90662e-18
ENSMMUG00000000752	AHRR	aryl-hydrocarbon receptor repressor [Source:HGNC Symbol;Acc:HGNC:346]	protein_coding	408.697	-0.656024	0.0877448	57.36	3.62914e-14	4.82067e-13
ENSMMUG00000000791	CNPPD1	cyclin Pas1/PHO80 domain containing 1 [Source:HGNC Symbol;Acc:HGNC:25220]	protein_coding	218.993	-1.01329	0.122448	71.1513	3.30853e-17	5.74521e-16
ENSMMUG00000000798	BAG3	BCL2 associated athanogene 3 [Source:HGNC Symbol;Acc:HGNC:939]	protein_coding	332.157	-0.709299	0.0908098	62.6273	2.49764e-15	3.72272e-14
ENSMMUG00000000886	RRS1	ribosome biogenesis regulator homolog [Source:HGNC Symbol;Acc:HGNC:17083]	protein_coding	143.381	-1.22912	0.130659	92.5038	6.71947e-22	1.66354e-20
ENSMMUG00000000925	HOXC10	Homeobox protein Hox-C10 [Source:UniProtKB/Swiss-Prot;Acc:A2D635]	protein_coding	14.9328	-7.28943	0.887375	146.592	9.63723e-34	4.53318e-32
ENSMMUG00000000946	CPM	carboxypeptidase M [Source:HGNC Symbol;Acc:HGNC:2311]	protein_coding	580.937	-3.54986	0.121078	934.123	3.75004e-205	2.99872e-202
ENSMMUG00000001005	DDX21	DExD-box helicase 21 [Source:HGNC Symbol;Acc:HGNC:2744]	protein_coding	425.15	-0.912684	0.116141	64.4854	9.72492e-16	1.49549e-14
ENSMMUG00000001031	ABHD5	abhydrolase domain containing 5 [Source:HGNC Symbol;Acc:HGNC:21396]	protein_coding	89.7692	-1.62558	0.171481	95.1622	1.75405e-22	4.46697e-21
ENSMMUG00000001061	BICD2	protein bicaudal D homolog 2 [Source:RefSeq peptide;Acc:NP_001244885]	protein_coding	307.801	-0.87512	0.115604	59.5303	1.20423e-14	1.68292e-13
ENSMMUG00000001111	METRNL	meteorin like, glial cell differentiation regulator [Source:HGNC Symbol;Acc:HGNC:27584]	protein_coding	276.019	-1.08525	0.147586	56.8282	4.75602e-14	6.21938e-13
ENSMMUG00000001137	MTAP	S-methyl-5'-thioadenosine phosphorylase [Source:RefSeq peptide;Acc:NP_001248666]	protein_coding	105.28	-1.96347	0.215409	89.0178	3.91283e-21	9.04304e-20
ENSMMUG00000001183	NOLC1	nucleolar and coiled-body phosphoprotein 1 [Source:HGNC Symbol;Acc:HGNC:15608]	protein_coding	439.098	-0.665435	0.0790711	72.586	1.59913e-17	2.83221e-16
ENSMMUG00000001306	ORAI1	ORAI calcium release-activated calcium modulator 1 [Source:HGNC Symbol;Acc:HGNC:25896]	protein_coding	90.8192	-1.20192	0.147669	68.9821	9.93605e-17	1.65356e-15
ENSMMUG00000001336	GHR	growth hormone receptor precursor [Source:RefSeq peptide;Acc:NP_001036132]	protein_coding	65.5303	-1.85288	0.19782	93.8746	3.36163e-22	8.49329e-21
ENSMMUG00000001342	IQSEC1	IQ motif and SEC7 domain-containing protein 1 [Source:RefSeq peptide;Acc:NP_001248732]	protein_coding	356.877	-1.36902	0.133349	111.737	4.08052e-26	1.30781e-24
ENSMMUG00000001363	C2CD4A	C2 calcium dependent domain containing 4A [Source:HGNC Symbol;Acc:HGNC:33627]	protein_coding	48.3707	-3.57344	0.260683	235.759	3.30771e-53	3.00569e-51
ENSMMUG00000001388	TNFAIP8L3	TNF alpha induced protein 8 like 3 [Source:HGNC Symbol;Acc:HGNC:20620]	protein_coding	79.1948	-3.1874	0.236851	203.046	4.52086e-46	3.27159e-44
ENSMMUG00000001475	TMEFF2	transmembrane protein with EGF like and two follistatin like domains 2 [Source:HGNC Symbol;Acc:HGNC:11867]	protein_coding	67.671	-2.67537	0.240842	135.393	2.70927e-31	1.12544e-29
ENSMMUG00000001531	LRIG1	leucine rich repeats and immunoglobulin like domains 1 [Source:HGNC Symbol;Acc:HGNC:17360]	protein_coding	100.229	-1.70875	0.179138	96.8616	7.4345e-23	1.93648e-21
ENSMMUG00000001549			protein_coding	309.85	-1.12347	0.108395	112.39	2.93552e-26	9.56167e-25
ENSMMUG00000001571	CACYBP	calcyclin binding protein [Source:HGNC Symbol;Acc:HGNC:30423]	protein_coding	298.585	-0.662798	0.0968517	48.0162	4.22704e-12	4.71102e-11
ENSMMUG00000001618	ATP6V0D2	ATPase H+ transporting V0 subunit d2 [Source:HGNC Symbol;Acc:HGNC:18266]	protein_coding	13.6926	-5.41769	0.724469	106.837	4.83446e-25	1.42916e-23
ENSMMUG00000001731	GFPT2	glutamine-fructose-6-phosphate transaminase 2 [Source:HGNC Symbol;Acc:HGNC:4242]	protein_coding	350.174	-1.31746	0.179223	57.491	3.39527e-14	4.52504e-13
ENSMMUG00000001742	TGFBR3	transforming growth factor beta receptor 3 [Source:HGNC Symbol;Acc:HGNC:11774]	protein_coding	192.165	-1.78042	0.111893	270.286	9.83062e-61	1.06953e-58
ENSMMUG00000001765	TYMP	thymidine phosphorylase [Source:HGNC Symbol;Acc:HGNC:3148]	protein_coding	77.1977	-1.79168	0.228353	65.7104	5.22283e-16	8.19712e-15
ENSMMUG00000001780	CPT1A	carnitine palmitoyltransferase 1A [Source:HGNC Symbol;Acc:HGNC:2328]	protein_coding	219.272	-1.6603	0.226194	57.7787	2.93336e-14	3.93567e-13
ENSMMUG00000001798	RAB7A	RAB7A, member RAS oncogene family [Source:HGNC Symbol;Acc:HGNC:9788]	protein_coding	521.424	-0.804289	0.0873372	87.7574	7.39969e-21	1.68101e-19
ENSMMUG00000001819	ISG15	ISG15 ubiquitin-like modifier [Source:HGNC Symbol;Acc:HGNC:4053]	protein_coding	25.2266	-4.04888	0.4102	126.555	2.32454e-29	8.85153e-28
ENSMMUG00000001886	ABCF1	ATP-binding cassette sub-family F member 1 [Source:RefSeq peptide;Acc:NP_001098632]	protein_coding	618.722	-0.613022	0.0654755	89.6589	2.8297e-21	6.6163e-20
ENSMMUG00000001892	UGDH	UDP-glucose 6-dehydrogenase [Source:HGNC Symbol;Acc:HGNC:12525]	protein_coding	702.977	-1.09166	0.157379	50.9412	9.51768e-13	1.12254e-11
ENSMMUG00000001896	GNB1	G protein subunit beta 1 [Source:HGNC Symbol;Acc:HGNC:4396]	protein_coding	1526.99	-0.367701	0.0495915	55.9037	7.61074e-14	9.78445e-13
ENSMMUG00000001944	C20H16orf72	chromosome 16 open reading frame 72 [Source:HGNC Symbol;Acc:HGNC:30103]	protein_coding	146.554	-1.41909	0.129399	126.481	2.41276e-29	9.14392e-28
ENSMMUG00000001952	SRGAP1	SLIT-ROBO Rho GTPase activating protein 1 [Source:HGNC Symbol;Acc:HGNC:17382]	protein_coding	68.8253	-2.74357	0.208041	195.467	2.03716e-44	1.39829e-42
ENSMMUG00000002037	MMP1	matrix metallopeptidase 1 [Source:HGNC Symbol;Acc:HGNC:7155]	protein_coding	200.302	-9.34757	0.654119	1583.85	0	0
ENSMMUG00000002075			pseudogene	127.354	-1.47347	0.167089	82.1201	1.28067e-19	2.63261e-18
ENSMMUG00000002114	TFRC	transferrin receptor [Source:HGNC Symbol;Acc:HGNC:11763]	protein_coding	1518.75	-0.727993	0.0562912	172.994	1.6416e-39	9.30995e-38
ENSMMUG00000002131	AUP1	AUP1, lipid droplet regulating VLDL assembly factor [Source:HGNC Symbol;Acc:HGNC:891]	protein_coding	396.807	-0.679432	0.0966079	50.8663	9.88786e-13	1.16477e-11
ENSMMUG00000002139			protein_coding	221.905	-0.848116	0.0996728	74.4655	6.1708e-18	1.12403e-16
ENSMMUG00000002176	UHRF2	ubiquitin like with PHD and ring finger domains 2 [Source:HGNC Symbol;Acc:HGNC:12557]	protein_coding	400.124	-1.62168	0.0860766	376.298	7.9619e-84	1.39928e-81
ENSMMUG00000002263	ACTR2	ARP2 actin related protein 2 homolog [Source:HGNC Symbol;Acc:HGNC:169]	protein_coding	1373.71	-0.494881	0.0686819	53.3064	2.85373e-13	3.51345e-12
ENSMMUG00000002301			protein_coding	551.32	-1.03651	0.100427	111.663	4.23436e-26	1.3544e-24
ENSMMUG00000002336	PTK2	protein tyrosine kinase 2 [Source:HGNC Symbol;Acc:HGNC:9611]	protein_coding	293.337	-0.774575	0.0988934	63.1417	1.92355e-15	2.88587e-14
ENSMMUG00000002368	CCND1	cyclin D1 [Source:HGNC Symbol;Acc:HGNC:1582]	protein_coding	5228.38	-2.59272	0.0660872	1654.5	0	0
ENSMMUG00000002374			protein_coding	514.802	-0.589794	0.0858726	48.433	3.41776e-12	3.85474e-11
ENSMMUG00000002481	HIPK2	homeodomain interacting protein kinase 2 [Source:HGNC Symbol;Acc:HGNC:14402]	protein_coding	115.548	-3.72726	0.184926	499.093	1.49699e-110	3.99022e-108
ENSMMUG00000002561	NSUN2	NOP2/Sun RNA methyltransferase family member 2 [Source:HGNC Symbol;Acc:HGNC:25994]	protein_coding	378.438	-0.99381	0.0871494	134.916	3.44372e-31	1.42314e-29
ENSMMUG00000002645	DDX56	DEAD-box helicase 56 [Source:HGNC Symbol;Acc:HGNC:18193]	protein_coding	225.58	-0.918481	0.0984415	89.7154	2.75004e-21	6.44887e-20
ENSMMUG00000002680	CSF1	colony stimulating factor 1 [Source:HGNC Symbol;Acc:HGNC:2432]	protein_coding	874.72	-1.73872	0.0883773	413.667	5.83442e-92	1.18114e-89
ENSMMUG00000002721	RTKN	rhotekin [Source:HGNC Symbol;Acc:HGNC:10466]	protein_coding	148.604	-1.15652	0.13191	80.0321	3.68369e-19	7.30028e-18
ENSMMUG00000002741	CSMD2	CUB and Sushi multiple domains 2 [Source:HGNC Symbol;Acc:HGNC:19290]	protein_coding	72.9403	-2.38837	0.19028	173.894	1.04398e-39	6.00591e-38
ENSMMUG00000002768	NREP	neuronal regeneration related protein [Source:HGNC Symbol;Acc:HGNC:16834]	protein_coding	457.817	-1.88245	0.0910151	457.351	1.81271e-101	4.32697e-99
ENSMMUG00000002777	PTP4A1	protein tyrosine phosphatase type IVA, member 1 [Source:HGNC Symbol;Acc:HGNC:9634]	protein_coding	1530.18	-1.95163	0.0923318	480.556	1.61739e-106	4.10587e-104
ENSMMUG00000002779	CHST2	carbohydrate sulfotransferase 2 [Source:HGNC Symbol;Acc:HGNC:1970]	protein_coding	90.1076	-2.20234	0.174485	173.308	1.40196e-39	8.00771e-38
ENSMMUG00000002933	NR1D1	nuclear receptor subfamily 1 group D member 1 [Source:HGNC Symbol;Acc:HGNC:7962]	protein_coding	256.95	-1.59933	0.116181	200.815	1.38658e-45	9.81222e-44
ENSMMUG00000003023	CCT8	T-complex protein 1 subunit theta [Source:RefSeq peptide;Acc:NP_001248430]	protein_coding	822.089	-0.634798	0.0689454	87.1355	1.01337e-20	2.26036e-19
ENSMMUG00000003111	CDC37	cell division cycle 37 [Source:HGNC Symbol;Acc:HGNC:1735]	protein_coding	943.051	-0.511736	0.0727013	50.7998	1.02285e-12	1.20371e-11
ENSMMUG00000003120	HECTD1	HECT domain E3 ubiquitin protein ligase 1 [Source:HGNC Symbol;Acc:HGNC:20157]	protein_coding	455.554	-1.00428	0.128123	64.5259	9.52736e-16	1.46652e-14
ENSMMUG00000003128	LIMK1	LIM domain kinase 1 [Source:HGNC Symbol;Acc:HGNC:6613]	protein_coding	324.54	-1.12041	0.100894	128.637	8.14154e-30	3.19136e-28
ENSMMUG00000003152	ELOVL1	ELOVL fatty acid elongase 1 [Source:HGNC Symbol;Acc:HGNC:14418]	protein_coding	523.791	-1.10953	0.0982587	133.785	6.08755e-31	2.47731e-29
ENSMMUG00000003164	GATAD2A	GATA zinc finger domain containing 2A [Source:HGNC Symbol;Acc:HGNC:29989]	protein_coding	353.578	-0.913206	0.116594	63.9156	1.29868e-15	1.97431e-14
ENSMMUG00000003173	ELOA	elongin A [Source:HGNC Symbol;Acc:HGNC:11620]	protein_coding	306.256	-0.897292	0.0990873	84.8744	3.17938e-20	6.82521e-19
ENSMMUG00000003189	PPIF	peptidyl-prolyl cis-trans isomerase F, mitochondrial [Source:RefSeq peptide;Acc:NP_001253053]	protein_coding	148.181	-2.19122	0.131565	302.338	1.01947e-67	1.31488e-65
ENSMMUG00000003191	KIRREL1	kirre like nephrin family adhesion molecule 1 [Source:HGNC Symbol;Acc:HGNC:15734]	protein_coding	323.706	-2.23354	0.209881	122.081	2.21595e-28	7.92834e-27
ENSMMUG00000003193	VIM	vimentin [Source:HGNC Symbol;Acc:HGNC:12692]	protein_coding	14611.8	-0.992513	0.137464	55.2682	1.05156e-13	1.34111e-12
ENSMMUG00000003210	CDKN1A	cyclin dependent kinase inhibitor 1A [Source:HGNC Symbol;Acc:HGNC:1784]	protein_coding	1891.48	-1.9709	0.110326	344.152	7.95585e-77	1.23532e-74
ENSMMUG00000003245	RASA1	RAS p21 protein activator 1 [Source:HGNC Symbol;Acc:HGNC:9871]	protein_coding	263.947	-0.924854	0.112485	70.0958	5.6494e-17	9.64258e-16
ENSMMUG00000003280	HBEGF	heparin binding EGF like growth factor [Source:HGNC Symbol;Acc:HGNC:3059]	protein_coding	334.637	-1.70551	0.259022	46.6605	8.44146e-12	9.19648e-11
ENSMMUG00000003289			protein_coding	122.122	-2.33959	0.25329	91.9815	8.74894e-22	2.12971e-20
ENSMMUG00000003317	KDM6A	lysine demethylase 6A [Source:HGNC Symbol;Acc:HGNC:12637]	protein_coding	72.3893	-1.5803	0.19309	70.8481	3.85809e-17	6.67053e-16
ENSMMUG00000003333	ANTXR2	anthrax toxin receptor 2 [Source:HGNC Symbol;Acc:HGNC:21732]	protein_coding	345.253	-1.5756	0.22142	54.3263	1.69815e-13	2.13008e-12
ENSMMUG00000003386	LRRFIP1	LRR binding FLII interacting protein 1 [Source:HGNC Symbol;Acc:HGNC:6702]	protein_coding	858.198	-1.18462	0.0764673	252.308	8.1514e-57	8.30353e-55
ENSMMUG00000003400	BIRC2	baculoviral IAP repeat-containing protein 2 [Source:RefSeq peptide;Acc:NP_001248250]	protein_coding	354.674	-1.71968	0.10766	271.657	4.94138e-61	5.48802e-59
ENSMMUG00000003435	TRPS1	transcriptional repressor GATA binding 1 [Source:HGNC Symbol;Acc:HGNC:12340]	protein_coding	77.7477	-1.91686	0.243985	66.1006	4.28477e-16	6.76469e-15
ENSMMUG00000003492	SIPA1L3	signal induced proliferation associated 1 like 3 [Source:HGNC Symbol;Acc:HGNC:23801]	protein_coding	145.977	-2.06026	0.201984	111.834	3.88583e-26	1.25294e-24
ENSMMUG00000003555	CACNA1A	calcium voltage-gated channel subunit alpha1 A [Source:HGNC Symbol;Acc:HGNC:1388]	protein_coding	52.4015	-4.67619	0.304275	378.204	3.06167e-84	5.44058e-82
ENSMMUG00000003562	EPG5	ectopic P-granules autophagy protein 5 homolog [Source:HGNC Symbol;Acc:HGNC:29331]	protein_coding	132.949	-1.93657	0.209402	91.7515	9.82753e-22	2.37419e-20
ENSMMUG00000003572	NAMPT	nicotinamide phosphoribosyltransferase [Source:HGNC Symbol;Acc:HGNC:30092]	protein_coding	228.933	-1.40409	0.108611	175.725	4.15713e-40	2.45332e-38
ENSMMUG00000003644	RRP9	ribosomal RNA processing 9, U3 small nucleolar RNA binding protein [Source:HGNC Symbol;Acc:HGNC:16829]	protein_coding	200.468	-1.01517	0.125758	67.7368	1.86844e-16	3.03063e-15
ENSMMUG00000003748	VEGFC	vascular endothelial growth factor C [Source:HGNC Symbol;Acc:HGNC:12682]	protein_coding	259.535	-1.86203	0.13739	196.518	1.2013e-44	8.31704e-43
ENSMMUG00000003753	TSC22D1	TSC22 domain family member 1 [Source:HGNC Symbol;Acc:HGNC:16826]	protein_coding	201.495	-2.10412	0.116251	354.665	4.08638e-79	6.60136e-77
ENSMMUG00000003755	ITGA5	integrin subunit alpha 5 [Source:HGNC Symbol;Acc:HGNC:6141]	protein_coding	4257.17	-0.974635	0.146716	46.7244	8.17038e-12	8.91329e-11
ENSMMUG00000003760	B2M	beta-2-microglobulin precursor [Source:RefSeq peptide;Acc:NP_001040602]	protein_coding	2240.97	-1.19082	0.082799	219.602	1.10439e-49	8.70071e-48
ENSMMUG00000003820	DHX30	DExH-box helicase 30 [Source:HGNC Symbol;Acc:HGNC:16716]	protein_coding	306.623	-0.783136	0.102399	60.3547	7.92147e-15	1.12913e-13
ENSMMUG00000003846	EHD4	EH domain containing 4 [Source:HGNC Symbol;Acc:HGNC:3245]	protein_coding	262.571	-1.11585	0.125923	82.2532	1.19726e-19	2.46749e-18
ENSMMUG00000003897	SLC9A7	solute carrier family 9 member A7 [Source:HGNC Symbol;Acc:HGNC:17123]	protein_coding	53.9038	-1.86079	0.280283	47.0322	6.98309e-12	7.6546e-11
ENSMMUG00000003909	FTL		protein_coding	3261.92	-1.41198	0.117991	153.558	2.89248e-35	1.42776e-33
ENSMMUG00000003922	LAS1L	LAS1 like, ribosome biogenesis factor [Source:HGNC Symbol;Acc:HGNC:25726]	protein_coding	182.051	-0.789558	0.109383	53.4866	2.60369e-13	3.21551e-12
ENSMMUG00000003927	PAQR9	progestin and adipoQ receptor family member 9 [Source:HGNC Symbol;Acc:HGNC:30131]	protein_coding	79.0291	-3.96483	0.217294	445.989	5.38313e-99	1.19573e-96
ENSMMUG00000004052	PDE12	phosphodiesterase 12 [Source:HGNC Symbol;Acc:HGNC:25386]	protein_coding	71.6918	-1.16469	0.171652	47.9819	4.30169e-12	4.78754e-11
ENSMMUG00000004054	YES1	tyrosine-protein kinase Yes [Source:RefSeq peptide;Acc:NP_001244441]	protein_coding	173.834	-1.26113	0.160539	64.9961	7.50467e-16	1.16413e-14
ENSMMUG00000004125	YWHAG	tyrosine 3-monooxygenase/tryptophan 5-monooxygenase activation protein gamma [Source:HGNC Symbol;Acc:HGNC:12852]	protein_coding	1311.61	-0.677019	0.0672389	104.821	1.33697e-24	3.85959e-23
ENSMMUG00000004132	NUP50	nucleoporin 50 [Source:HGNC Symbol;Acc:HGNC:8065]	protein_coding	134.731	-1.50627	0.137386	126.871	1.98298e-29	7.64189e-28
ENSMMUG00000004188	ACSL4	acyl-CoA synthetase long chain family member 4 [Source:HGNC Symbol;Acc:HGNC:3571]	protein_coding	645.316	-1.35232	0.0916838	230.095	5.68297e-52	4.88644e-50
ENSMMUG00000004224	PARP12	poly(ADP-ribose) polymerase family member 12 [Source:HGNC Symbol;Acc:HGNC:21919]	protein_coding	61.8741	-2.60786	0.235998	134.536	4.16991e-31	1.70998e-29
ENSMMUG00000004249	MMP3	matrix metallopeptidase 3 [Source:HGNC Symbol;Acc:HGNC:7173]	protein_coding	2380.48	-6.90072	0.417933	230.894	3.80582e-52	3.30796e-50
ENSMMUG00000004250	MMP12	matrix metallopeptidase 12 [Source:HGNC Symbol;Acc:HGNC:7158]	protein_coding	25.9881	-8.58241	0.864394	272.102	3.95171e-61	4.45068e-59
ENSMMUG00000004280	DCAF1	DDB1 and CUL4 associated factor 1 [Source:HGNC Symbol;Acc:HGNC:30911]	protein_coding	133.983	-1.09534	0.126926	77.2684	1.49238e-18	2.82457e-17
ENSMMUG00000004327	CD44	CD44 molecule (Indian blood group) [Source:HGNC Symbol;Acc:HGNC:1681]	protein_coding	1409.63	-1.77894	0.0615493	892.069	5.19832e-196	3.77894e-193
ENSMMUG00000004331	FJX1	four jointed box 1 [Source:HGNC Symbol;Acc:HGNC:17166]	protein_coding	173.219	-1.4023	0.132661	117.607	2.1134e-27	7.28439e-26
ENSMMUG00000004416	BYSL	bystin like [Source:HGNC Symbol;Acc:HGNC:1157]	protein_coding	140.082	-1.00038	0.119554	72.3312	1.81946e-17	3.20116e-16
ENSMMUG00000004433	ABCE1	ATP binding cassette subfamily E member 1 [Source:HGNC Symbol;Acc:HGNC:69]	protein_coding	287.445	-0.834531	0.0970644	76.2246	2.53171e-18	4.72458e-17
ENSMMUG00000004466	NIPAL3	NIPA like domain containing 3 [Source:HGNC Symbol;Acc:HGNC:25233]	protein_coding	184.985	-1.1338	0.121349	91.0415	1.40687e-21	3.36827e-20
ENSMMUG00000004475	MMP2	matrix metallopeptidase 2 [Source:HGNC Symbol;Acc:HGNC:7166]	protein_coding	2954.32	-1.16738	0.0629153	364.66	2.72153e-81	4.58163e-79
ENSMMUG00000004477	SLC19A1	solute carrier family 19 member 1 [Source:HGNC Symbol;Acc:HGNC:10937]	protein_coding	58.2204	-1.57711	0.229455	50.003	1.5351e-12	1.77905e-11
ENSMMUG00000004481	HARS	histidyl-tRNA synthetase [Source:HGNC Symbol;Acc:HGNC:4816]	protein_coding	364.815	-0.621919	0.080557	60.9043	5.99185e-15	8.65652e-14
ENSMMUG00000004504	KITLG	KIT ligand [Source:HGNC Symbol;Acc:HGNC:6343]	protein_coding	276.022	-3.08414	0.284398	125.386	4.18925e-29	1.56539e-27
ENSMMUG00000004534	LRFN4	leucine rich repeat and fibronectin type III domain containing 4 [Source:HGNC Symbol;Acc:HGNC:28456]	protein_coding	104.599	-1.12782	0.140682	66.6868	3.18267e-16	5.07988e-15
ENSMMUG00000004568	PDP1	pyruvate dehyrogenase phosphatase catalytic subunit 1 [Source:HGNC Symbol;Acc:HGNC:9279]	protein_coding	337.175	-2.95969	0.122414	642.252	1.08204e-141	4.80697e-139
ENSMMUG00000004574	SLC20A1	sodium-dependent phosphate transporter 1 [Source:RefSeq peptide;Acc:NP_001180783]	protein_coding	750.349	-1.92411	0.0853031	545.077	1.4824e-120	4.93918e-118
ENSMMUG00000004577	VEGFA	vascular endothelial growth factor A isoform 3 precursor [Source:RefSeq peptide;Acc:NP_001265339]	protein_coding	1445.56	-2.17229	0.0631877	1271.25	2.00061e-278	3.55509e-275
ENSMMUG00000004598	BPGM	bisphosphoglycerate mutase [Source:RefSeq peptide;Acc:NP_001253001]	protein_coding	179.943	-1.64944	0.21832	61.0671	5.51635e-15	7.99846e-14
ENSMMUG00000004616	PLAUR	plasminogen activator, urokinase receptor [Source:HGNC Symbol;Acc:HGNC:9053]	protein_coding	360.549	-2.33183	0.153846	247.165	1.0779e-55	1.04478e-53
ENSMMUG00000004657	FURIN	furin, paired basic amino acid cleaving enzyme [Source:HGNC Symbol;Acc:HGNC:8568]	protein_coding	1429.57	-2.11261	0.173346	160.435	9.09108e-37	4.75143e-35
ENSMMUG00000004686	DNAJC11	DnaJ heat shock protein family (Hsp40) member C11 [Source:HGNC Symbol;Acc:HGNC:25570]	protein_coding	288.944	-0.659488	0.0876295	57.9184	2.73214e-14	3.67804e-13
ENSMMUG00000004696	HSPA8	heat shock cognate 71 kDa protein [Source:RefSeq peptide;Acc:NP_001248586]	protein_coding	5780.45	-0.870969	0.0584132	233.587	9.84453e-53	8.89511e-51
ENSMMUG00000004761	CBL	Cbl proto-oncogene [Source:HGNC Symbol;Acc:HGNC:1541]	protein_coding	133.874	-1.28441	0.173025	58.0013	2.61948e-14	3.53829e-13
ENSMMUG00000004885	QSOX2	quiescin sulfhydryl oxidase 2 [Source:HGNC Symbol;Acc:HGNC:30249]	protein_coding	104.705	-1.49247	0.172775	78.858	6.67387e-19	1.30165e-17
ENSMMUG00000004897	GPD2	glycerol-3-phosphate dehydrogenase 2 [Source:HGNC Symbol;Acc:HGNC:4456]	protein_coding	231.091	-2.00159	0.111062	349.476	5.51075e-78	8.81333e-76
ENSMMUG00000004911	PNMA1	paraneoplastic antigen Ma1 [Source:RefSeq peptide;Acc:NP_001335324]	protein_coding	213.901	-1.04622	0.137165	60.7169	6.59017e-15	9.48664e-14
ENSMMUG00000004935			protein_coding	1465.83	-1.66	0.119531	207.337	5.23488e-47	3.84043e-45
ENSMMUG00000005024	GKAP1	G kinase-anchoring protein 1 [Source:RefSeq peptide;Acc:NP_001253388]	protein_coding	537.558	-0.713787	0.0771684	88.0323	6.43937e-21	1.46702e-19
ENSMMUG00000005119	HM13	histocompatibility minor 13 [Source:HGNC Symbol;Acc:HGNC:16435]	protein_coding	990.018	-0.834811	0.086862	96.3224	9.76209e-23	2.5263e-21
ENSMMUG00000005300	DUSP7	dual specificity phosphatase 7 [Source:HGNC Symbol;Acc:HGNC:3073]	protein_coding	58.5493	-1.96394	0.196492	107.889	2.84205e-25	8.52775e-24
ENSMMUG00000005314			protein_coding	482.819	-1.0274	0.0791808	174.958	6.1153e-40	3.534e-38
ENSMMUG00000005352	USP36	ubiquitin specific peptidase 36 [Source:HGNC Symbol;Acc:HGNC:20062]	protein_coding	257.148	-0.922146	0.113532	68.4685	1.28918e-16	2.12118e-15
ENSMMUG00000005357	MAST4	microtubule associated serine/threonine kinase family member 4 [Source:HGNC Symbol;Acc:HGNC:19037]	protein_coding	106.101	-1.76314	0.171315	112.981	2.17865e-26	7.13999e-25
ENSMMUG00000005458	GJC1	gap junction protein gamma 1 [Source:HGNC Symbol;Acc:HGNC:4280]	protein_coding	65.0247	-1.79548	0.264649	49.1597	2.35943e-12	2.69724e-11
ENSMMUG00000005465	DYNC1LI1	dynein cytoplasmic 1 light intermediate chain 1 [Source:HGNC Symbol;Acc:HGNC:18745]	protein_coding	223.117	-0.891197	0.11018	67.551	2.05308e-16	3.32337e-15
ENSMMUG00000005596	ALAS1	5'-aminolevulinate synthase 1 [Source:HGNC Symbol;Acc:HGNC:396]	protein_coding	249.821	-2.22939	0.122269	359.046	4.54353e-80	7.41476e-78
ENSMMUG00000005620	PCDH9	protocadherin 9 [Source:HGNC Symbol;Acc:HGNC:8661]	protein_coding	239.32	-4.04279	0.13502	1150.8	3.01057e-252	4.01234e-249
ENSMMUG00000005625	FBRS	fibrosin [Source:HGNC Symbol;Acc:HGNC:20442]	protein_coding	365.299	-0.608022	0.0888267	47.9912	4.28142e-12	4.7683e-11
ENSMMUG00000005635	DHX9	DExH-box helicase 9 [Source:HGNC Symbol;Acc:HGNC:2750]	protein_coding	653.528	-0.574623	0.065966	77.5694	1.2814e-18	2.44552e-17
ENSMMUG00000005638	RGS16	regulator of G protein signaling 16 [Source:HGNC Symbol;Acc:HGNC:9997]	protein_coding	527.36	-1.29793	0.143749	86.6641	1.28607e-20	2.84091e-19
ENSMMUG00000005723	DDX39A	DExD-box helicase 39A [Source:HGNC Symbol;Acc:HGNC:17821]	protein_coding	262.028	-0.994171	0.117212	74.8477	5.08473e-18	9.34714e-17
ENSMMUG00000005740	USP24	ubiquitin specific peptidase 24 [Source:HGNC Symbol;Acc:HGNC:12623]	protein_coding	171.334	-0.86067	0.119187	53.7039	2.33105e-13	2.89894e-12
ENSMMUG00000005768	DKC1	dyskerin pseudouridine synthase 1 [Source:HGNC Symbol;Acc:HGNC:2890]	protein_coding	260.808	-0.993503	0.105416	92.1317	8.10958e-22	1.98313e-20
ENSMMUG00000005820	AMPD2	adenosine monophosphate deaminase 2 [Source:HGNC Symbol;Acc:HGNC:469]	protein_coding	330.36	-0.800645	0.0907327	80.2077	3.37049e-19	6.70451e-18
ENSMMUG00000005871	ETF1	eukaryotic translation termination factor 1 [Source:HGNC Symbol;Acc:HGNC:3477]	protein_coding	386.567	-0.655482	0.0906364	53.6881	2.34982e-13	2.91972e-12
ENSMMUG00000005873	DISP1	dispatched RND transporter family member 1 [Source:HGNC Symbol;Acc:HGNC:19711]	protein_coding	199.779	-0.932036	0.126583	56.1686	6.6514e-14	8.57178e-13
ENSMMUG00000005898	MORC2	MORC family CW-type zinc finger protein 2 [Source:RefSeq peptide;Acc:NP_001248528]	protein_coding	201.769	-0.854086	0.110159	61.925	3.56796e-15	5.24952e-14
ENSMMUG00000005985	BCL2L1	BCL2 like 1 [Source:HGNC Symbol;Acc:HGNC:992]	protein_coding	301.988	-1.26206	0.13185	96.6678	8.19935e-23	2.12532e-21
ENSMMUG00000006102	ZNF503	zinc finger protein 503 [Source:HGNC Symbol;Acc:HGNC:23589]	protein_coding	346.741	-1.33439	0.0905153	227.983	1.64177e-51	1.36046e-49
ENSMMUG00000006171	SLC16A1	solute carrier family 16 member 1 [Source:HGNC Symbol;Acc:HGNC:10922]	protein_coding	189.643	-1.09511	0.1348	68.8469	1.06412e-16	1.76357e-15
ENSMMUG00000006205	EIF4H	eukaryotic translation initiation factor 4H [Source:RefSeq peptide;Acc:NP_001252991]	protein_coding	1273.32	-0.60619	0.063961	92.4746	6.81928e-22	1.68564e-20
ENSMMUG00000006221	PRDX1	peroxiredoxin-1 [Source:RefSeq peptide;Acc:NP_001247862]	protein_coding	1672.78	-1.17248	0.0680296	313.624	3.54628e-70	4.72631e-68
ENSMMUG00000006227	DUSP6	dual specificity protein phosphatase 6 [Source:RefSeq peptide;Acc:NP_001244721]	protein_coding	149.008	-2.07838	0.134986	256.246	1.12946e-57	1.16539e-55
ENSMMUG00000006300	LMX1A	LIM homeobox transcription factor 1 alpha [Source:HGNC Symbol;Acc:HGNC:6653]	protein_coding	12.3472	-7.50926	0.90871	118.671	1.23655e-27	4.32738e-26
ENSMMUG00000006441	OASL	2'-5'-oligoadenylate synthetase like [Source:HGNC Symbol;Acc:HGNC:8090]	protein_coding	42.3768	-9.28797	0.859866	379.216	1.84331e-84	3.31237e-82
ENSMMUG00000006454	KLHL18	kelch like family member 18 [Source:HGNC Symbol;Acc:HGNC:29120]	protein_coding	134.623	-0.998754	0.124697	66.3107	3.8517e-16	6.11721e-15
ENSMMUG00000006457	ARHGEF40	Rho guanine nucleotide exchange factor 40 [Source:HGNC Symbol;Acc:HGNC:25516]	protein_coding	298.688	-1.14719	0.155688	57.2937	3.7535e-14	4.96935e-13
ENSMMUG00000006489	YWHAZ		protein_coding	2730.6	-0.506876	0.0608447	71.466	2.82073e-17	4.91951e-16
ENSMMUG00000006506	NOB1	NIN1/PSMD8 binding protein 1 homolog [Source:HGNC Symbol;Acc:HGNC:29540]	protein_coding	248.323	-0.903366	0.101942	81.0787	2.169e-19	4.36888e-18
ENSMMUG00000006659	ALDH1A3	aldehyde dehydrogenase 1 family member A3 [Source:HGNC Symbol;Acc:HGNC:409]	protein_coding	1726.86	-2.83917	0.353647	68.8852	1.04364e-16	1.73142e-15
ENSMMUG00000006662	MME	membrane metalloendopeptidase [Source:HGNC Symbol;Acc:HGNC:7154]	protein_coding	170.729	-0.87119	0.121	53.4906	2.59839e-13	3.21222e-12
ENSMMUG00000006701	GSAP	gamma-secretase activating protein [Source:HGNC Symbol;Acc:HGNC:28042]	protein_coding	49.72	-1.5665	0.203262	62.7941	2.29488e-15	3.43009e-14
ENSMMUG00000006727	VDR	vitamin D receptor [Source:HGNC Symbol;Acc:HGNC:12679]	protein_coding	110.412	-1.63095	0.166551	101.707	6.43867e-24	1.76023e-22
ENSMMUG00000006734	TIMP3	Metalloproteinase inhibitor 3 [Source:UniProtKB/Swiss-Prot;Acc:Q5PXZ9]	protein_coding	619.138	-1.5956	0.208614	62.8888	2.18708e-15	3.27203e-14
ENSMMUG00000006828	VARS	valyl-tRNA synthetase [Source:HGNC Symbol;Acc:HGNC:12651]	protein_coding	909.658	-0.567833	0.0730472	62.1103	3.24751e-15	4.79569e-14
ENSMMUG00000006892	PQLC2	PQ loop repeat containing 2 [Source:HGNC Symbol;Acc:HGNC:26001]	protein_coding	66.9328	-1.40181	0.180595	63.2388	1.83106e-15	2.75745e-14
ENSMMUG00000006929	ST3GAL4	ST3 beta-galactoside alpha-2,3-sialyltransferase 4 [Source:HGNC Symbol;Acc:HGNC:10864]	protein_coding	167.953	-1.49398	0.118211	168.469	1.59789e-38	8.93533e-37
ENSMMUG00000007030	C2CD2	C2 domain-containing protein 2 [Source:RefSeq peptide;Acc:NP_001252675]	protein_coding	45.4283	-1.83879	0.229808	68.5655	1.22735e-16	2.02778e-15
ENSMMUG00000007037	UPP1	uridine phosphorylase 1 [Source:HGNC Symbol;Acc:HGNC:12576]	protein_coding	344.542	-4.61823	0.144764	1260.79	3.75189e-276	6.00041e-273
ENSMMUG00000007041	ZDHHC13	zinc finger DHHC-type containing 13 [Source:HGNC Symbol;Acc:HGNC:18413]	protein_coding	83.495	-1.18168	0.157505	58.4952	2.03788e-14	2.78087e-13
ENSMMUG00000007058	PDCD11	programmed cell death 11 [Source:HGNC Symbol;Acc:HGNC:13408]	protein_coding	364.637	-0.863085	0.0989691	78.748	7.05607e-19	1.37452e-17
ENSMMUG00000007153	SYNJ2	synaptojanin 2 [Source:HGNC Symbol;Acc:HGNC:11504]	protein_coding	340.475	-1.61641	0.129246	166.683	3.92413e-38	2.15665e-36
ENSMMUG00000007221	HMOX1	heme oxygenase 1 [Source:HGNC Symbol;Acc:HGNC:5013]	protein_coding	1478.18	-3.10035	0.166466	368.342	4.29775e-82	7.31213e-80
ENSMMUG00000007266	METTL13	methyltransferase like 13 [Source:HGNC Symbol;Acc:HGNC:24248]	protein_coding	134.614	-1.65699	0.138411	152.144	5.89407e-35	2.8739e-33
ENSMMUG00000007334	ZNF281	zinc finger protein 281 [Source:HGNC Symbol;Acc:HGNC:13075]	protein_coding	252.673	-0.870646	0.109713	65.1155	7.06336e-16	1.09994e-14
ENSMMUG00000007386	LIFR	LIF receptor alpha [Source:HGNC Symbol;Acc:HGNC:6597]	protein_coding	27.1542	-2.4482	0.328147	61.4146	4.62371e-15	6.73471e-14
ENSMMUG00000007405	FKBP4	FK506 binding protein 4 [Source:HGNC Symbol;Acc:HGNC:3720]	protein_coding	316.136	-0.93743	0.0991103	92.6957	6.0986e-22	1.51687e-20
ENSMMUG00000007434	RASA3	RAS p21 protein activator 3 [Source:HGNC Symbol;Acc:HGNC:20331]	protein_coding	427.764	-1.21553	0.113193	121.55	2.89603e-28	1.02925e-26
ENSMMUG00000007509	MYO5A	myosin VA [Source:HGNC Symbol;Acc:HGNC:7602]	protein_coding	258.885	-0.894163	0.132989	47.0533	6.90808e-12	7.58277e-11
ENSMMUG00000007513	SLC25A22	solute carrier family 25 member 22 [Source:HGNC Symbol;Acc:HGNC:19954]	protein_coding	153.658	-1.59057	0.118308	191.481	1.5106e-43	1.01509e-41
ENSMMUG00000007526	GPAM	glycerol-3-phosphate acyltransferase, mitochondrial [Source:HGNC Symbol;Acc:HGNC:24865]	protein_coding	281.409	-1.87959	0.242663	64.6242	9.0635e-16	1.39646e-14
ENSMMUG00000007542	TNFRSF10A	TNF receptor superfamily member 10a [Source:HGNC Symbol;Acc:HGNC:11904]	protein_coding	75.6368	-1.49882	0.164523	87.4952	8.44854e-21	1.90844e-19
ENSMMUG00000007545			protein_coding	160.848	-1.21097	0.124921	97.9451	4.30134e-23	1.14461e-21
ENSMMUG00000007557			protein_coding	435.467	-1.52484	0.101726	238.209	9.66335e-54	8.88195e-52
ENSMMUG00000007565	CBLB	Cbl proto-oncogene B [Source:HGNC Symbol;Acc:HGNC:1542]	protein_coding	279.846	-1.2609	0.175952	54.4096	1.62765e-13	2.04647e-12
ENSMMUG00000007612	LRP8	LDL receptor related protein 8 [Source:HGNC Symbol;Acc:HGNC:6700]	protein_coding	87.8556	-1.82905	0.213333	78.5188	7.9241e-19	1.53799e-17
ENSMMUG00000007669	ISG20	interferon stimulated exonuclease gene 20 [Source:HGNC Symbol;Acc:HGNC:6130]	protein_coding	43.2414	-2.72656	0.247768	137.699	8.48228e-32	3.6467e-30
ENSMMUG00000007740			protein_coding	553.72	-0.745725	0.0715503	111.741	4.07255e-26	1.30781e-24
ENSMMUG00000007752	PHLDA2	pleckstrin homology like domain family A member 2 [Source:HGNC Symbol;Acc:HGNC:12385]	protein_coding	131.837	-2.77798	0.161743	328.194	2.37801e-73	3.42627e-71
ENSMMUG00000007783	IARS2	isoleucyl-tRNA synthetase 2, mitochondrial [Source:HGNC Symbol;Acc:HGNC:29685]	protein_coding	201.055	-0.809457	0.1118	53.9144	2.09416e-13	2.61451e-12
ENSMMUG00000007798	CLMP	CXADR like membrane protein [Source:HGNC Symbol;Acc:HGNC:24039]	protein_coding	315.296	-2.20228	0.116289	386.653	4.43051e-86	8.14451e-84
ENSMMUG00000007866	LRRC15	leucine rich repeat containing 15 [Source:HGNC Symbol;Acc:HGNC:20818]	protein_coding	658.886	-2.40213	0.0924591	728.599	1.80683e-160	1.03202e-157
ENSMMUG00000007917			protein_coding	9.53089	-5.19023	0.810622	75.5785	3.51166e-18	6.51532e-17
ENSMMUG00000007943	TBL3	transducin beta like 3 [Source:HGNC Symbol;Acc:HGNC:11587]	protein_coding	299.726	-0.758482	0.107195	51.6607	6.59702e-13	7.87359e-12
ENSMMUG00000007948	RNF4	ring finger protein 4 [Source:HGNC Symbol;Acc:HGNC:10067]	protein_coding	463.02	-0.666227	0.088363	58.4766	2.05725e-14	2.80253e-13
ENSMMUG00000008003	LRRC8C	leucine rich repeat containing 8 VRAC subunit C [Source:HGNC Symbol;Acc:HGNC:25075]	protein_coding	118.099	-1.59793	0.136753	144.719	2.4735e-33	1.14996e-31
ENSMMUG00000008033	IFRD1	interferon related developmental regulator 1 [Source:HGNC Symbol;Acc:HGNC:5456]	protein_coding	177.066	-1.22389	0.120884	107.143	4.14079e-25	1.22864e-23
ENSMMUG00000008045	AGO2	argonaute 2, RISC catalytic component [Source:HGNC Symbol;Acc:HGNC:3263]	protein_coding	103.805	-1.6961	0.195091	80.4746	2.9447e-19	5.90662e-18
ENSMMUG00000008050	HS3ST3A1	heparan sulfate glucosamine 3-O-sulfotransferase 3A1 [Source:RefSeq peptide;Acc:NP_001181572]	protein_coding	158.197	-2.80112	0.219177	176.367	3.01031e-40	1.78311e-38
ENSMMUG00000008094	DUSP4	dual specificity phosphatase 4 [Source:HGNC Symbol;Acc:HGNC:3070]	protein_coding	25.2346	-2.21898	0.321979	51.825	6.06746e-13	7.26324e-12
ENSMMUG00000008142	TGFB1	transforming growth factor beta 1 [Source:HGNC Symbol;Acc:HGNC:11766]	protein_coding	1014.18	-1.12668	0.0677484	289.967	5.05627e-65	6.22038e-63
ENSMMUG00000008173			protein_coding	82.1929	-1.55512	0.167735	90.8623	1.54029e-21	3.68218e-20
ENSMMUG00000008209	TSPAN6	tetraspanin 6 [Source:HGNC Symbol;Acc:HGNC:11858]	protein_coding	105.878	-1.02219	0.145734	50.8658	9.89033e-13	1.16477e-11
ENSMMUG00000008210	SRPX2	sushi repeat containing protein, X-linked 2 [Source:HGNC Symbol;Acc:HGNC:30668]	protein_coding	158.64	-0.952481	0.124001	60.9238	5.93281e-15	8.57898e-14
ENSMMUG00000008221	MCL1	MCL1, BCL2 family apoptosis regulator [Source:HGNC Symbol;Acc:HGNC:6943]	protein_coding	406.782	-0.887592	0.116987	60.0169	9.40471e-15	1.33106e-13
ENSMMUG00000008239	DNAH17	dynein axonemal heavy chain 17 [Source:HGNC Symbol;Acc:HGNC:2946]	protein_coding	47.2165	-9.4435	0.851945	476.446	1.26778e-105	3.16807e-103
ENSMMUG00000008263	ATP2A3	ATPase sarcoplasmic/endoplasmic reticulum Ca2+ transporting 3 [Source:HGNC Symbol;Acc:HGNC:813]	protein_coding	26.2372	-6.38729	0.695701	208.902	2.38415e-47	1.78176e-45
ENSMMUG00000008293	PPM1G	protein phosphatase, Mg2+/Mn2+ dependent 1G [Source:HGNC Symbol;Acc:HGNC:9278]	protein_coding	513.402	-0.831915	0.082912	104.188	1.84041e-24	5.21874e-23
ENSMMUG00000008338	WNT9A	Wnt family member 9A [Source:HGNC Symbol;Acc:HGNC:12778]	protein_coding	295.84	-2.12875	0.216306	104.257	1.7773e-24	5.05772e-23
ENSMMUG00000008362	PCDH18	protocadherin 18 [Source:HGNC Symbol;Acc:HGNC:14268]	protein_coding	830.697	-1.37505	0.118228	144.166	3.26787e-33	1.51049e-31
ENSMMUG00000008367	CXCL3	C-X-C motif chemokine 3 precursor [Source:RefSeq peptide;Acc:NP_001028051]	protein_coding	9.02379	-4.78372	0.747167	68.3888	1.34241e-16	2.20422e-15
ENSMMUG00000008376	KIAA1217	KIAA1217 [Source:HGNC Symbol;Acc:HGNC:25428]	protein_coding	89.9586	-1.00413	0.149665	46.5067	9.13068e-12	9.92031e-11
ENSMMUG00000008419	GNL2	G protein nucleolar 2 [Source:HGNC Symbol;Acc:HGNC:29925]	protein_coding	319.435	-0.788954	0.093949	72.6377	1.55777e-17	2.76202e-16
ENSMMUG00000008435			protein_coding	200.985	-1.08422	0.111953	97.4805	5.43905e-23	1.43542e-21
ENSMMUG00000008507	GBA	glucosylceramidase beta [Source:HGNC Symbol;Acc:HGNC:4177]	protein_coding	247.018	-1.07443	0.124098	78.2944	8.8773e-19	1.71467e-17
ENSMMUG00000008542	DHX32	DEAH-box helicase 32 (putative) [Source:HGNC Symbol;Acc:HGNC:16717]	protein_coding	263.944	-0.887631	0.114112	62.6809	2.43061e-15	3.62619e-14
ENSMMUG00000008557	ZNF618	zinc finger protein 618 [Source:HGNC Symbol;Acc:HGNC:29416]	protein_coding	38.3441	-2.05774	0.312418	46.7464	8.07914e-12	8.81977e-11
ENSMMUG00000008559	AMBP	alpha-1-microglobulin/bikunin precursor [Source:HGNC Symbol;Acc:HGNC:453]	protein_coding	5.73505	-6.40113	0.969368	57.8528	2.82491e-14	3.79973e-13
ENSMMUG00000008653	FOSL1	FOS like 1, AP-1 transcription factor subunit [Source:HGNC Symbol;Acc:HGNC:13718]	protein_coding	639.877	-3.28781	0.156019	473.244	6.30777e-105	1.552e-102
ENSMMUG00000008655	DRAP1	DR1 associated protein 1 [Source:HGNC Symbol;Acc:HGNC:3019]	protein_coding	546.466	-1.23742	0.0762657	275.604	6.81697e-62	7.95794e-60
ENSMMUG00000008670			protein_coding	176.599	-1.17866	0.109137	121.375	3.16277e-28	1.12156e-26
ENSMMUG00000008733	UBE3C	ubiquitin protein ligase E3C [Source:HGNC Symbol;Acc:HGNC:16803]	protein_coding	411.957	-0.709454	0.084797	71.9095	2.25298e-17	3.94653e-16
ENSMMUG00000008771	KDM2A	lysine demethylase 2A [Source:HGNC Symbol;Acc:HGNC:13606]	protein_coding	428.576	-0.632372	0.0844132	57.5404	3.311e-14	4.41642e-13
ENSMMUG00000008833	HGS	hepatocyte growth factor-regulated tyrosine kinase substrate [Source:HGNC Symbol;Acc:HGNC:4897]	protein_coding	389.344	-0.639889	0.0950561	46.564	8.8676e-12	9.64758e-11
ENSMMUG00000008847	SH2D5	SH2 domain containing 5 [Source:HGNC Symbol;Acc:HGNC:28819]	protein_coding	125.781	-1.94671	0.159889	158.63	2.25398e-36	1.1591e-34
ENSMMUG00000009004	PTPN12	protein tyrosine phosphatase, non-receptor type 12 [Source:HGNC Symbol;Acc:HGNC:9645]	protein_coding	360.948	-1.33632	0.0988586	192.057	1.13069e-43	7.63004e-42
ENSMMUG00000009063	ETS2	ETS proto-oncogene 2, transcription factor [Source:HGNC Symbol;Acc:HGNC:3489]	protein_coding	98.4403	-1.2441	0.162971	60.9293	5.91608e-15	8.56251e-14
ENSMMUG00000009076	PRG4	proteoglycan 4 [Source:HGNC Symbol;Acc:HGNC:9364]	protein_coding	323.164	-7.05843	0.249715	2054.37	0	0
ENSMMUG00000009112	TLR4	toll-like receptor 4 precursor [Source:RefSeq peptide;Acc:NP_001032169]	protein_coding	125.398	-1.57433	0.156695	106.942	4.5833e-25	1.35742e-23
ENSMMUG00000009119	MLC1	megalencephalic leukoencephalopathy with subcortical cysts 1 [Source:HGNC Symbol;Acc:HGNC:17082]	protein_coding	23.5982	-5.73158	0.599209	194.653	3.06749e-44	2.09651e-42
ENSMMUG00000009156	LIMS1	LIM zinc finger domain containing 1 [Source:HGNC Symbol;Acc:HGNC:6616]	protein_coding	1006.49	-1.35283	0.0670538	429.465	2.12467e-95	4.59188e-93
ENSMMUG00000009159	PXN	paxillin [Source:HGNC Symbol;Acc:HGNC:9718]	protein_coding	294.878	-1.56072	0.118582	183.763	7.31014e-42	4.58475e-40
ENSMMUG00000009183	SMURF1	E3 ubiquitin-protein ligase SMURF1 [Source:RefSeq peptide;Acc:NP_001244560]	protein_coding	77.2717	-1.40163	0.203446	50.0523	1.497e-12	1.73615e-11
ENSMMUG00000009188			protein_coding	1728.54	-0.810934	0.0800105	107.367	3.69865e-25	1.10359e-23
ENSMMUG00000009194	ANXA5	annexin A5 [Source:HGNC Symbol;Acc:HGNC:543]	protein_coding	1983.84	-0.753751	0.0693683	122.957	1.42521e-28	5.16857e-27
ENSMMUG00000009223	PPP1R15A	protein phosphatase 1 regulatory subunit 15A [Source:HGNC Symbol;Acc:HGNC:14375]	protein_coding	781.162	-1.45072	0.0679101	481.665	9.27792e-107	2.39326e-104
ENSMMUG00000009244	IL18R1	interleukin 18 receptor 1 [Source:HGNC Symbol;Acc:HGNC:5988]	protein_coding	10.0334	-3.70459	0.598339	48.3167	3.6266e-12	4.07305e-11
ENSMMUG00000009298	PDLIM4	PDZ and LIM domain 4 [Source:HGNC Symbol;Acc:HGNC:16501]	protein_coding	392.834	-0.712624	0.0944747	58.5908	1.94127e-14	2.65811e-13
ENSMMUG00000009301	SLC22A4	solute carrier family 22 member 4 [Source:HGNC Symbol;Acc:HGNC:10968]	protein_coding	21.8104	-3.41062	0.387639	93.6214	3.82029e-22	9.62172e-21
ENSMMUG00000009318	BCL9L	B cell CLL/lymphoma 9 like [Source:HGNC Symbol;Acc:HGNC:23688]	protein_coding	671.514	-1.01414	0.0939573	122.09	2.20577e-28	7.90961e-27
ENSMMUG00000009367	BIRC6	baculoviral IAP repeat containing 6 [Source:HGNC Symbol;Acc:HGNC:13516]	protein_coding	281.119	-0.92991	0.110816	73.115	1.2231e-17	2.18072e-16
ENSMMUG00000009425			protein_coding	10532	-0.766147	0.10425	56.6661	5.16464e-14	6.72623e-13
ENSMMUG00000009461	SMURF2	SMAD specific E3 ubiquitin protein ligase 2 [Source:HGNC Symbol;Acc:HGNC:16809]	protein_coding	533.839	-1.16691	0.151711	62.7063	2.39951e-15	3.58314e-14
ENSMMUG00000009504	C1QTNF1	complement C1q tumor necrosis factor-related protein 1 precursor [Source:RefSeq peptide;Acc:NP_001253003]	protein_coding	150.297	-2.48171	0.13474	375.879	9.82155e-84	1.70735e-81
ENSMMUG00000009637	DHX15	DEAH-box helicase 15 [Source:HGNC Symbol;Acc:HGNC:2738]	protein_coding	437.576	-0.737541	0.0902024	68.9764	9.96484e-17	1.65663e-15
ENSMMUG00000009663	C10orf90	chromosome 10 open reading frame 90 [Source:HGNC Symbol;Acc:HGNC:26563]	protein_coding	50.287	-3.29779	0.28369	154.585	1.7253e-35	8.67697e-34
ENSMMUG00000009773	KDM1A	lysine demethylase 1A [Source:HGNC Symbol;Acc:HGNC:29079]	protein_coding	339.858	-0.671933	0.087647	60.1943	8.59421e-15	1.22067e-13
ENSMMUG00000009906	PLAU	plasminogen activator, urokinase [Source:HGNC Symbol;Acc:HGNC:9052]	protein_coding	462.756	-2.15357	0.0988354	510.784	4.28241e-113	1.18084e-110
ENSMMUG00000009926	SERPINE1	serpin family E member 1 [Source:HGNC Symbol;Acc:HGNC:8583]	protein_coding	12798.3	-2.33834	0.349498	48.3316	3.599e-12	4.04773e-11
ENSMMUG00000009961	FAM129B	niban-like protein 1 [Source:RefSeq peptide;Acc:NP_001180968]	protein_coding	1282.88	-1.21687	0.0938417	178.396	1.08578e-40	6.5776e-39
ENSMMUG00000010032	EDEM2	ER degradation-enhancing alpha-mannosidase-like protein 2 precursor [Source:RefSeq peptide;Acc:NP_001247965]	protein_coding	130.903	-1.1858	0.136729	78.3401	8.67414e-19	1.67745e-17
ENSMMUG00000010074	CDC42SE1	CDC42 small effector 1 [Source:HGNC Symbol;Acc:HGNC:17719]	protein_coding	346.673	-0.67399	0.0875856	60.6683	6.75499e-15	9.71515e-14
ENSMMUG00000010092	TRIM35	tripartite motif containing 35 [Source:HGNC Symbol;Acc:HGNC:16285]	protein_coding	100.717	-1.12121	0.167371	46.7754	7.96082e-12	8.70248e-11
ENSMMUG00000010093	CTSH	cathepsin H [Source:HGNC Symbol;Acc:HGNC:2535]	protein_coding	144.504	-2.20866	0.142103	262.159	5.80652e-59	6.10945e-57
ENSMMUG00000010107	DOT1L	DOT1 like histone lysine methyltransferase [Source:HGNC Symbol;Acc:HGNC:24948]	protein_coding	277.145	-1.28302	0.167554	62.1532	3.17744e-15	4.70962e-14
ENSMMUG00000010121	SLC16A3	solute carrier family 16 member 3 [Source:HGNC Symbol;Acc:HGNC:10924]	protein_coding	472.91	-1.68106	0.0950921	332.546	2.68063e-74	3.8974e-72
ENSMMUG00000010139	ANGPT2	angiopoietin 2 [Source:HGNC Symbol;Acc:HGNC:485]	protein_coding	9.31506	-6.60342	0.913727	91.3411	1.20924e-21	2.90817e-20
ENSMMUG00000010164	VGF	VGF nerve growth factor inducible [Source:HGNC Symbol;Acc:HGNC:12684]	protein_coding	128.468	-2.71825	0.161523	314.616	2.15605e-70	2.89762e-68
ENSMMUG00000010194	A4GALT	alpha 1,4-galactosyltransferase (P blood group) [Source:HGNC Symbol;Acc:HGNC:18149]	protein_coding	89.6922	-1.40177	0.152488	88.8339	4.29396e-21	9.88105e-20
ENSMMUG00000010257	SLC5A6	solute carrier family 5 member 6 [Source:HGNC Symbol;Acc:HGNC:11041]	protein_coding	115.691	-1.12991	0.131662	76.5244	2.17508e-18	4.07808e-17
ENSMMUG00000010265	ALK	ALK receptor tyrosine kinase [Source:HGNC Symbol;Acc:HGNC:427]	protein_coding	24.0987	-5.38331	0.539178	190.649	2.29493e-43	1.51664e-41
ENSMMUG00000010286			protein_coding	5.28399	-6.28343	0.976927	53.7652	2.25943e-13	2.81711e-12
ENSMMUG00000010305	PURA	purine rich element binding protein A [Source:HGNC Symbol;Acc:HGNC:9701]	protein_coding	237.918	-0.827417	0.118254	50.65	1.10395e-12	1.29534e-11
ENSMMUG00000010496	RBM19	RNA binding motif protein 19 [Source:HGNC Symbol;Acc:HGNC:29098]	protein_coding	175.746	-1.38804	0.112578	159.548	1.42036e-36	7.32768e-35
ENSMMUG00000010556			protein_coding	406.064	-0.834479	0.099627	72.7292	1.48719e-17	2.64274e-16
ENSMMUG00000010596	PFKFB3	6-phosphofructo-2-kinase/fructose-2,6-biphosphatase 3 [Source:HGNC Symbol;Acc:HGNC:8874]	protein_coding	100.498	-1.91245	0.270361	53.7051	2.32953e-13	2.89894e-12
ENSMMUG00000010653	MFSD12	major facilitator superfamily domain containing 12 [Source:HGNC Symbol;Acc:HGNC:28299]	protein_coding	154.357	-1.31348	0.152623	77.898	1.08501e-18	2.09067e-17
ENSMMUG00000010696	KLF6	Kruppel like factor 6 [Source:HGNC Symbol;Acc:HGNC:2235]	protein_coding	783.28	-1.14309	0.0767282	232.822	1.4451e-52	1.27687e-50
ENSMMUG00000010708	LSG1	large 60S subunit nuclear export GTPase 1 [Source:HGNC Symbol;Acc:HGNC:25652]	protein_coding	132.156	-0.981476	0.143462	48.4595	3.37185e-12	3.81102e-11
ENSMMUG00000010746	NAT16	N-acetyltransferase 16 (putative) [Source:HGNC Symbol;Acc:HGNC:22030]	protein_coding	88.4432	-2.2285	0.234834	97.0995	6.59308e-23	1.72575e-21
ENSMMUG00000010805	TPM3	tropomyosin alpha-3 chain [Source:RefSeq peptide;Acc:NP_001244772]	protein_coding	1486.5	-0.599293	0.0691665	77.4736	1.34511e-18	2.55795e-17
ENSMMUG00000010811	MAP4K4	mitogen-activated protein kinase kinase kinase kinase 4 [Source:HGNC Symbol;Acc:HGNC:6866]	protein_coding	1591.69	-0.798855	0.0878075	86.5095	1.3907e-20	3.05095e-19
ENSMMUG00000010813	GTPBP4	GTP binding protein 4 [Source:HGNC Symbol;Acc:HGNC:21535]	protein_coding	229.822	-1.44747	0.131053	128.84	7.35092e-30	2.88853e-28
ENSMMUG00000010820	CCT2	chaperonin containing TCP1 subunit 2 [Source:HGNC Symbol;Acc:HGNC:1615]	protein_coding	900.711	-0.538324	0.078471	48.336	3.59094e-12	4.04152e-11
ENSMMUG00000010846	ARL4A		protein_coding	74.7347	-1.35126	0.172684	64.0382	1.22028e-15	1.86043e-14
ENSMMUG00000010847	DKK1	dickkopf WNT signaling pathway inhibitor 1 [Source:HGNC Symbol;Acc:HGNC:2891]	protein_coding	315.497	-2.68887	0.272749	104.353	1.69316e-24	4.84415e-23
ENSMMUG00000010858	P4HA2	prolyl 4-hydroxylase subunit alpha-2 precursor [Source:RefSeq peptide;Acc:NP_001247763]	protein_coding	798.833	-0.853124	0.109055	64.0087	1.2387e-15	1.88672e-14
ENSMMUG00000010903			protein_coding	141.075	-1.77202	0.195008	88.2526	5.76067e-21	1.31615e-19
ENSMMUG00000010904	MAP2K3	mitogen-activated protein kinase kinase 3 [Source:HGNC Symbol;Acc:HGNC:6843]	protein_coding	604.128	-1.51241	0.0970142	258.228	4.17518e-58	4.3643e-56
ENSMMUG00000010934	EIF4G1	eukaryotic translation initiation factor 4 gamma 1 [Source:HGNC Symbol;Acc:HGNC:3296]	protein_coding	2467.64	-0.625178	0.0922936	47.6779	5.0233e-12	5.57127e-11
ENSMMUG00000010982	RTN4RL2	reticulon 4 receptor like 2 [Source:HGNC Symbol;Acc:HGNC:23053]	protein_coding	17.6999	-3.82087	0.449188	94.2835	2.73421e-22	6.92998e-21
ENSMMUG00000011023	PANX2	pannexin 2 [Source:HGNC Symbol;Acc:HGNC:8600]	protein_coding	31.8644	-2.68564	0.344075	66.9745	2.75043e-16	4.40316e-15
ENSMMUG00000011042	CD70	CD70 molecule [Source:HGNC Symbol;Acc:HGNC:11937]	protein_coding	46.7424	-3.07348	0.342958	88.3398	5.51218e-21	1.26298e-19
ENSMMUG00000011066	EIF4E	eukaryotic translation initiation factor 4E [Source:RefSeq peptide;Acc:NP_001253148]	protein_coding	171.825	-0.872489	0.118015	56.3844	5.96005e-14	7.71815e-13
ENSMMUG00000011142	CAPN2	calpain 2 [Source:HGNC Symbol;Acc:HGNC:1479]	protein_coding	1562.39	-1.04463	0.0668051	256.831	8.42073e-58	8.74498e-56
ENSMMUG00000011146	TP53BP2	tumor protein p53 binding protein 2 [Source:HGNC Symbol;Acc:HGNC:12000]	protein_coding	223.659	-1.4124	0.113147	164.026	1.49307e-37	8.03997e-36
ENSMMUG00000011153	ACTB	actin, cytoplasmic 1 [Source:RefSeq peptide;Acc:NP_001028256]	protein_coding	25123.5	-0.682776	0.0997457	48.9711	2.59756e-12	2.9628e-11
ENSMMUG00000011264	MFSD2A	major facilitator superfamily domain containing 2A [Source:HGNC Symbol;Acc:HGNC:25897]	protein_coding	63.1819	-2.5552	0.19628	191.013	1.91116e-43	1.26826e-41
ENSMMUG00000011410	NR4A3	nuclear receptor subfamily 4 group A member 3 [Source:HGNC Symbol;Acc:HGNC:7982]	protein_coding	277.718	-1.00894	0.112641	83.4716	6.46385e-20	1.35487e-18
ENSMMUG00000011436	EIF4G2	eukaryotic translation initiation factor 4 gamma 2 [Source:HGNC Symbol;Acc:HGNC:3297]	protein_coding	3933.45	-0.566357	0.0512452	126.156	2.84286e-29	1.07231e-27
ENSMMUG00000011454	IFI6	interferon alpha-inducible protein 6 precursor [Source:RefSeq peptide;Acc:NP_001041635]	protein_coding	1040.69	-5.16076	0.105045	2881.26	0	0
ENSMMUG00000011516	ARL4C	ADP ribosylation factor like GTPase 4C [Source:HGNC Symbol;Acc:HGNC:698]	protein_coding	194.449	-2.56314	0.118398	522.694	1.0975e-115	3.19134e-113
ENSMMUG00000011588	MYO9B	myosin IXB [Source:HGNC Symbol;Acc:HGNC:7609]	protein_coding	963.52	-1.42117	0.173386	71.9942	2.15835e-17	3.78492e-16
ENSMMUG00000011593	RGCC	regulator of cell cycle RGCC [Source:RefSeq peptide;Acc:NP_001180851]	protein_coding	48.509	-3.65787	0.260835	251.763	1.07172e-56	1.07125e-54
ENSMMUG00000011607	NR4A2	nuclear receptor subfamily 4 group A member 2 [Source:RefSeq peptide;Acc:NP_001253839]	protein_coding	53.3407	-3.08276	0.219965	236.471	2.31359e-53	2.11435e-51
ENSMMUG00000011713	LPXN	leupaxin [Source:HGNC Symbol;Acc:HGNC:14061]	protein_coding	83.0381	-1.88415	0.190451	104.652	1.45589e-24	4.19534e-23
ENSMMUG00000011744	FGF16	fibroblast growth factor 16 [Source:RefSeq peptide;Acc:NP_001181044]	protein_coding	21.3166	-4.75905	0.503971	136.448	1.592e-31	6.73569e-30
ENSMMUG00000011816	ASB6	ankyrin repeat and SOCS box containing 6 [Source:HGNC Symbol;Acc:HGNC:17181]	protein_coding	166.455	-1.22369	0.14447	75.214	4.22356e-18	7.79994e-17
ENSMMUG00000011819	CHSY1	chondroitin sulfate synthase 1 [Source:HGNC Symbol;Acc:HGNC:17198]	protein_coding	261.145	-0.798855	0.0990514	66.8538	2.92414e-16	4.67658e-15
ENSMMUG00000011835	TRPC6	transient receptor potential cation channel subfamily C member 6 [Source:HGNC Symbol;Acc:HGNC:12338]	protein_coding	90.0917	-4.20625	0.237281	398.653	1.08163e-88	2.10957e-86
ENSMMUG00000011862	FAM214B	family with sequence similarity 214 member B [Source:HGNC Symbol;Acc:HGNC:25666]	protein_coding	187.137	-1.24438	0.114987	122.343	1.94188e-28	6.97899e-27
ENSMMUG00000011892	BASP1	brain abundant membrane attached signal protein 1 [Source:HGNC Symbol;Acc:HGNC:957]	protein_coding	1004.34	-1.0084	0.0661584	242.426	1.16325e-54	1.09434e-52
ENSMMUG00000011898	PCDH7	protocadherin 7 [Source:HGNC Symbol;Acc:HGNC:8659]	protein_coding	232.008	-1.41606	0.113873	162.869	2.67152e-37	1.41945e-35
ENSMMUG00000012032	ATP13A3	ATPase 13A3 [Source:HGNC Symbol;Acc:HGNC:24113]	protein_coding	977.481	-1.47963	0.168496	82.7303	9.40508e-20	1.95091e-18
ENSMMUG00000012054	ACTG1	actin gamma 1 [Source:HGNC Symbol;Acc:HGNC:144]	protein_coding	21876.2	-0.698475	0.0668315	114.201	1.17773e-26	3.88985e-25
ENSMMUG00000012091	TXNRD1	Macaca mulatta thioredoxin reductase 1 (TXNRD1), transcript variant 1, mRNA. [Source:RefSeq mRNA;Acc:NM_001351765]	protein_coding	1231.27	-1.09849	0.0639873	309.085	3.45642e-69	4.56847e-67
ENSMMUG00000012209	CYLD	CYLD lysine 63 deubiquitinase [Source:HGNC Symbol;Acc:HGNC:2584]	protein_coding	116.352	-1.29929	0.163158	66.5211	3.46163e-16	5.51963e-15
ENSMMUG00000012216	NGEF	neuronal guanine nucleotide exchange factor [Source:HGNC Symbol;Acc:HGNC:7807]	protein_coding	57.8513	-1.67064	0.241486	50.7103	1.07055e-12	1.25707e-11
ENSMMUG00000012249	OAF	out at first homolog [Source:HGNC Symbol;Acc:HGNC:28752]	protein_coding	740.472	-1.55355	0.209169	59.2672	1.37654e-14	1.91102e-13
ENSMMUG00000012303	CSTB	cystatin B [Source:HGNC Symbol;Acc:HGNC:2482]	protein_coding	307.853	-1.56665	0.101732	250.763	1.77031e-56	1.74769e-54
ENSMMUG00000012304	RRP1	ribosomal RNA processing 1 [Source:HGNC Symbol;Acc:HGNC:18785]	protein_coding	207.95	-0.952814	0.126713	58.7067	1.83016e-14	2.50812e-13
ENSMMUG00000012324			protein_coding	622.574	-1.36389	0.134963	108.709	1.87947e-25	5.73632e-24
ENSMMUG00000012406	PCOLCE2	procollagen C-endopeptidase enhancer 2 [Source:HGNC Symbol;Acc:HGNC:8739]	protein_coding	2450.84	-0.944435	0.101007	92.2125	7.78519e-22	1.91257e-20
ENSMMUG00000012499	ABL1	ABL proto-oncogene 1, non-receptor tyrosine kinase [Source:HGNC Symbol;Acc:HGNC:76]	protein_coding	551.244	-0.926076	0.132389	51.3438	7.75263e-13	9.18428e-12
ENSMMUG00000012605	SLCO2A1	solute carrier organic anion transporter family member 2A1 [Source:HGNC Symbol;Acc:HGNC:10955]	protein_coding	38.2115	-2.89005	0.291016	111.388	4.8664e-26	1.54421e-24
ENSMMUG00000012626	ADRM1	adhesion regulating molecule 1 [Source:HGNC Symbol;Acc:HGNC:15759]	protein_coding	463.302	-0.780485	0.0839126	89.1878	3.59056e-21	8.32229e-20
ENSMMUG00000012672	MYO10	myosin X [Source:HGNC Symbol;Acc:HGNC:7593]	protein_coding	1029.71	-3.43953	0.170729	427.688	5.17657e-95	1.10385e-92
ENSMMUG00000012685	PSME3	proteasome activator subunit 3 [Source:HGNC Symbol;Acc:HGNC:9570]	protein_coding	578.643	-0.542001	0.0745749	54.0244	1.98016e-13	2.47412e-12
ENSMMUG00000012705	UHRF1	ubiquitin like with PHD and ring finger domains 1 [Source:HGNC Symbol;Acc:HGNC:12556]	protein_coding	415.317	-0.609904	0.0806987	58.4565	2.07835e-14	2.82885e-13
ENSMMUG00000012742	SLC6A8	sodium- and chloride-dependent creatine transporter 1 [Source:RefSeq peptide;Acc:NP_001253205]	protein_coding	945.664	-3.06092	0.0742701	1868.46	0	0
ENSMMUG00000012846	TCP1		protein_coding	987.935	-0.728951	0.0628671	138.711	5.09402e-32	2.21382e-30
ENSMMUG00000012856	NUFIP2	NUFIP2, FMR1 interacting protein 2 [Source:HGNC Symbol;Acc:HGNC:17634]	protein_coding	105.626	-1.21246	0.171595	52.2767	4.82066e-13	5.80548e-12
ENSMMUG00000012891	UTP20	UTP20, small subunit processome component [Source:HGNC Symbol;Acc:HGNC:17897]	protein_coding	167.931	-1.41883	0.122431	141.297	1.38574e-32	6.27821e-31
ENSMMUG00000012897	KIF3B	kinesin family member 3B [Source:HGNC Symbol;Acc:HGNC:6320]	protein_coding	443.406	-1.0938	0.0824405	183.386	8.83277e-42	5.4966e-40
ENSMMUG00000012953	STIP1	stress induced phosphoprotein 1 [Source:HGNC Symbol;Acc:HGNC:11387]	protein_coding	648.612	-0.625792	0.0909245	48.8263	2.7966e-12	3.17463e-11
ENSMMUG00000013050	HAS1	hyaluronan synthase 1 [Source:HGNC Symbol;Acc:HGNC:4818]	protein_coding	952.8	-5.44889	0.208743	673.073	2.14478e-148	9.80043e-146
ENSMMUG00000013067	EMP3	epithelial membrane protein 3 [Source:HGNC Symbol;Acc:HGNC:3335]	protein_coding	836.762	-1.13011	0.0875869	175.18	5.4699e-40	3.18109e-38
ENSMMUG00000013098			protein_coding	3217.37	-1.43144	0.0945819	245.419	2.58867e-55	2.46432e-53
ENSMMUG00000013189	PAPD7	non-canonical poly(A) RNA polymerase PAPD7 [Source:RefSeq peptide;Acc:NP_001248228]	protein_coding	200.155	-0.906814	0.117009	62.1304	3.21451e-15	4.75575e-14
ENSMMUG00000013458	HOXA7	homeobox A7 [Source:HGNC Symbol;Acc:HGNC:5108]	protein_coding	11.0594	-6.35633	0.902606	102.26	4.87024e-24	1.34757e-22
ENSMMUG00000013459	HOXA10	homeobox A10 [Source:HGNC Symbol;Acc:HGNC:5100]	protein_coding	52.1192	-9.58652	0.850209	525.851	2.2569e-116	6.68418e-114
ENSMMUG00000013499	EIF4A1	eukaryotic translation initiation factor 4A1 [Source:HGNC Symbol;Acc:HGNC:3282]	protein_coding	2798.64	-0.903807	0.071902	165.999	5.5337e-38	3.03084e-36
ENSMMUG00000013501	CD68	CD68 molecule [Source:HGNC Symbol;Acc:HGNC:1693]	protein_coding	32.737	-1.78271	0.254364	52.5216	4.25552e-13	5.15986e-12
ENSMMUG00000013510	FXR2	fragile X mental retardation syndrome-related protein 2 [Source:RefSeq peptide;Acc:NP_001253605]	protein_coding	342.504	-1.13831	0.153664	57.9263	2.7212e-14	3.6664e-13
ENSMMUG00000013578	DENND3	DENN domain containing 3 [Source:HGNC Symbol;Acc:HGNC:29134]	protein_coding	27.6193	-2.8173	0.312755	93.0855	5.00836e-22	1.2535e-20
ENSMMUG00000013625	ATP11A	ATPase phospholipid transporting 11A [Source:HGNC Symbol;Acc:HGNC:13552]	protein_coding	97.3594	-1.60624	0.215895	58.8248	1.72353e-14	2.37011e-13
ENSMMUG00000013665	MMP14	matrix metalloproteinase-14 precursor [Source:RefSeq peptide;Acc:NP_001253739]	protein_coding	2514.27	-1.06074	0.0529511	421.902	9.40642e-94	1.97943e-91
ENSMMUG00000013666	CPNE8	copine 8 [Source:HGNC Symbol;Acc:HGNC:23498]	protein_coding	32.9462	-1.65471	0.237337	51.7321	6.36155e-13	7.60391e-12
ENSMMUG00000013681	PLEKHO1	pleckstrin homology domain containing O1 [Source:HGNC Symbol;Acc:HGNC:24310]	protein_coding	215.297	-1.44272	0.110992	177.942	1.36411e-40	8.14039e-39
ENSMMUG00000013707	HSPH1	heat shock protein family H (Hsp110) member 1 [Source:HGNC Symbol;Acc:HGNC:16969]	protein_coding	320.418	-1.25475	0.114368	126.591	2.28326e-29	8.71507e-28
ENSMMUG00000013728	TRMT6	tRNA methyltransferase 6 [Source:HGNC Symbol;Acc:HGNC:20900]	protein_coding	86.5162	-1.14712	0.155942	56.2233	6.46903e-14	8.35696e-13
ENSMMUG00000013764	IGFBP3	insulin-like growth factor-binding protein 3 precursor [Source:RefSeq peptide;Acc:NP_001247476]	protein_coding	32072.2	-0.919336	0.0575676	269.43	1.5102e-60	1.62098e-58
ENSMMUG00000013881	WNK2	WNK lysine deficient protein kinase 2 [Source:HGNC Symbol;Acc:HGNC:14542]	protein_coding	15.5829	-3.79653	0.488583	76.8774	1.81906e-18	3.42664e-17
ENSMMUG00000013888	NOP56	NOP56 ribonucleoprotein [Source:HGNC Symbol;Acc:HGNC:15911]	protein_coding	468.333	-0.909229	0.0844364	120.151	5.86145e-28	2.06027e-26
ENSMMUG00000013945	CYP1B1	cytochrome P450 1B1 [Source:RefSeq peptide;Acc:NP_001253797]	protein_coding	748.606	-1.12547	0.120143	92.8064	5.76686e-22	1.43659e-20
ENSMMUG00000013973	CCT4	chaperonin containing TCP1 subunit 4 [Source:HGNC Symbol;Acc:HGNC:1617]	protein_coding	698.155	-0.716002	0.0927926	61.6606	4.08067e-15	5.97639e-14
ENSMMUG00000013997			protein_coding	434.164	-5.56259	0.151853	1979.65	0	0
ENSMMUG00000014028	TSHZ3	teashirt zinc finger homeobox 3 [Source:HGNC Symbol;Acc:HGNC:30700]	protein_coding	168.447	-1.93146	0.12126	272.781	2.81084e-61	3.23409e-59
ENSMMUG00000014069	PDCD6IP	programmed cell death 6 interacting protein [Source:HGNC Symbol;Acc:HGNC:8766]	protein_coding	599.406	-0.583419	0.070556	69.9794	5.99277e-17	1.01852e-15
ENSMMUG00000014072	IER3	immediate early response 3 [Source:HGNC Symbol;Acc:HGNC:5392]	protein_coding	242.38	-1.933	0.188639	112.757	2.43943e-26	7.9783e-25
ENSMMUG00000014076	AFF1	AF4/FMR2 family member 1 [Source:HGNC Symbol;Acc:HGNC:7135]	protein_coding	49.5105	-1.84195	0.225577	71.3773	2.9504e-17	5.13447e-16
ENSMMUG00000014086	RGMB	RGM domain family member B [Source:RefSeq peptide;Acc:NP_001252549]	protein_coding	292.333	-1.63841	0.212573	63.6618	1.47725e-15	2.23516e-14
ENSMMUG00000014087	TRABD	TraB domain containing [Source:HGNC Symbol;Acc:HGNC:28805]	protein_coding	263.628	-0.760582	0.11123	48.1613	3.92566e-12	4.39383e-11
ENSMMUG00000014175	SPRY4	sprouty RTK signaling antagonist 4 [Source:HGNC Symbol;Acc:HGNC:15533]	protein_coding	201.126	-3.72274	0.137235	914.292	7.6711e-201	5.84209e-198
ENSMMUG00000014181	B3GNT2	UDP-GlcNAc:betaGal beta-1,3-N-acetylglucosaminyltransferase 2 [Source:HGNC Symbol;Acc:HGNC:15629]	protein_coding	160.413	-2.73089	0.172814	272.696	2.93345e-61	3.35105e-59
ENSMMUG00000014193	MDM2	MDM2 proto-oncogene [Source:HGNC Symbol;Acc:HGNC:6973]	protein_coding	103.14	-1.42863	0.195102	56.6904	5.10116e-14	6.64897e-13
ENSMMUG00000014210	MTDH	metadherin [Source:HGNC Symbol;Acc:HGNC:29608]	protein_coding	751.852	-0.443458	0.0637277	49.3185	2.17599e-12	2.50005e-11
ENSMMUG00000014303	TOMM40	mitochondrial import receptor subunit TOM40 homolog [Source:RefSeq peptide;Acc:NP_001247724]	protein_coding	419.798	-0.690457	0.089752	60.8623	6.12089e-15	8.83496e-14
ENSMMUG00000014430	FOSB	FosB proto-oncogene, AP-1 transcription factor subunit [Source:HGNC Symbol;Acc:HGNC:3797]	protein_coding	28.6496	-4.34119	0.392896	173.55	1.241e-39	7.11374e-38
ENSMMUG00000014432	PLAT	plasminogen activator, tissue type [Source:HGNC Symbol;Acc:HGNC:9051]	protein_coding	61.7823	-1.4677	0.189611	63.2278	1.84135e-15	2.76773e-14
ENSMMUG00000014450	ELAC2	elaC ribonuclease Z 2 [Source:HGNC Symbol;Acc:HGNC:14198]	protein_coding	187.073	-1.02805	0.124632	70.6958	4.16774e-17	7.17488e-16
ENSMMUG00000014454	SOX4	SRY-box 4 [Source:HGNC Symbol;Acc:HGNC:11200]	protein_coding	227.605	-1.29335	0.160617	68.5438	1.24091e-16	2.04596e-15
ENSMMUG00000014509	IMPDH1	inosine monophosphate dehydrogenase 1 [Source:HGNC Symbol;Acc:HGNC:6052]	protein_coding	279.93	-0.693825	0.0967891	52.7264	3.83396e-13	4.66793e-12
ENSMMUG00000014515	TMEM87A	transmembrane protein 87A [Source:HGNC Symbol;Acc:HGNC:24522]	protein_coding	231.146	-0.752776	0.109032	48.9699	2.59914e-12	2.9628e-11
ENSMMUG00000014555	STX1A	syntaxin-1A [Source:RefSeq peptide;Acc:NP_001028037]	protein_coding	66.5929	-1.79656	0.194967	90.7499	1.63034e-21	3.88584e-20
ENSMMUG00000014601	MYC	myc proto-oncogene protein [Source:RefSeq peptide;Acc:NP_001136345]	protein_coding	608.126	-0.616208	0.0724864	74.0514	7.61083e-18	1.37848e-16
ENSMMUG00000014701	G3BP1	ras GTPase-activating protein-binding protein 1 [Source:RefSeq peptide;Acc:NP_001248671]	protein_coding	359.623	-0.779987	0.110164	51.8847	5.8858e-13	7.06163e-12
ENSMMUG00000014711	RBP4	retinol binding protein 4 [Source:HGNC Symbol;Acc:HGNC:9922]	protein_coding	323.164	-1.40671	0.133173	118.152	1.60619e-27	5.59645e-26
ENSMMUG00000014721	GPAT4	glycerol-3-phosphate acyltransferase 4 [Source:HGNC Symbol;Acc:HGNC:20880]	protein_coding	416.21	-0.82656	0.0803381	109.115	1.53142e-25	4.72818e-24
ENSMMUG00000014831	ZNF710	zinc finger protein 710 [Source:HGNC Symbol;Acc:HGNC:25352]	protein_coding	63.9093	-1.60188	0.171245	92.9175	5.45202e-22	1.36028e-20
ENSMMUG00000014983	ANPEP	alanyl aminopeptidase, membrane [Source:HGNC Symbol;Acc:HGNC:500]	protein_coding	462.758	-3.64965	0.403843	84.828	3.25489e-20	6.9686e-19
ENSMMUG00000014995	TAB2	TGF-beta activated kinase 1/MAP3K7 binding protein 2 [Source:HGNC Symbol;Acc:HGNC:17075]	protein_coding	251.428	-0.677728	0.0958187	51.2423	8.16402e-13	9.65734e-12
ENSMMUG00000015032	ACTR3	ARP3 actin related protein 3 homolog [Source:HGNC Symbol;Acc:HGNC:170]	protein_coding	1322.32	-0.598905	0.0616366	97.1566	6.40555e-23	1.67941e-21
ENSMMUG00000015051	PDE2A	cGMP-dependent 3',5'-cyclic phosphodiesterase [Source:RefSeq peptide;Acc:NP_001124298]	protein_coding	64.5101	-2.46875	0.231117	124.597	6.23504e-29	2.29763e-27
ENSMMUG00000015070	TBX3	T-box 3 [Source:HGNC Symbol;Acc:HGNC:11602]	protein_coding	382.08	-3.76321	0.134676	870.167	3.00179e-191	2.08729e-188
ENSMMUG00000015135	HEATR1	HEAT repeat containing 1 [Source:HGNC Symbol;Acc:HGNC:25517]	protein_coding	267.027	-0.663256	0.0984177	46.5258	9.04198e-12	9.83062e-11
ENSMMUG00000015154	ATP6V0B	ATPase H+ transporting V0 subunit b [Source:HGNC Symbol;Acc:HGNC:861]	protein_coding	341.175	-1.39859	0.0959688	223.589	1.49164e-50	1.19878e-48
ENSMMUG00000015178	CDH2	cadherin 2 [Source:HGNC Symbol;Acc:HGNC:1759]	protein_coding	378.721	-0.692671	0.087885	63.8	1.37712e-15	2.08959e-14
ENSMMUG00000015185	ERN1	endoplasmic reticulum to nucleus signaling 1 [Source:HGNC Symbol;Acc:HGNC:3449]	protein_coding	145.303	-1.4983	0.160528	92.1707	7.95124e-22	1.94739e-20
ENSMMUG00000015246	TBC1D9	TBC1 domain family member 9 [Source:HGNC Symbol;Acc:HGNC:21710]	protein_coding	104.938	-1.53502	0.20837	57.6185	3.18226e-14	4.25534e-13
ENSMMUG00000015302	HK1	hexokinase 1 [Source:HGNC Symbol;Acc:HGNC:4922]	protein_coding	904.311	-0.892673	0.0614107	218.962	1.52334e-49	1.19425e-47
ENSMMUG00000015338	ITPRIP	inositol 1,4,5-trisphosphate receptor interacting protein [Source:HGNC Symbol;Acc:HGNC:29370]	protein_coding	115.105	-2.12169	0.159602	191.22	1.72161e-43	1.15204e-41
ENSMMUG00000015362	JARID2	jumonji and AT-rich interaction domain containing 2 [Source:HGNC Symbol;Acc:HGNC:6196]	protein_coding	176.936	-2.22275	0.124673	346.096	3.00138e-77	4.70599e-75
ENSMMUG00000015436	LRRC4	leucine rich repeat containing 4 [Source:HGNC Symbol;Acc:HGNC:15586]	protein_coding	37.7217	-1.8909	0.242983	65.1514	6.93578e-16	1.08218e-14
ENSMMUG00000015448	PARVB	parvin beta [Source:HGNC Symbol;Acc:HGNC:14653]	protein_coding	115.597	-1.03743	0.146532	51.9169	5.78999e-13	6.9519e-12
ENSMMUG00000015453	ZEB1	zinc finger E-box binding homeobox 1 [Source:HGNC Symbol;Acc:HGNC:11642]	protein_coding	401.484	-0.902922	0.109441	70.8426	3.86892e-17	6.68204e-16
ENSMMUG00000015529	EIF3B	eukaryotic translation initiation factor 3 subunit B [Source:HGNC Symbol;Acc:HGNC:3280]	protein_coding	1260.07	-0.725384	0.0573739	165.064	8.85696e-38	4.81689e-36
ENSMMUG00000015540	BTBD11	BTB domain containing 11 [Source:HGNC Symbol;Acc:HGNC:23844]	protein_coding	27.5579	-4.07284	0.373709	163.257	2.19875e-37	1.17607e-35
ENSMMUG00000015544			protein_coding	256.113	-0.724254	0.100272	53.4901	2.59902e-13	3.21222e-12
ENSMMUG00000015610	DCTN1	dynactin subunit 1 [Source:HGNC Symbol;Acc:HGNC:2711]	protein_coding	841.916	-0.462319	0.0661176	49.9263	1.5963e-12	1.84863e-11
ENSMMUG00000015653	MSN	moesin [Source:HGNC Symbol;Acc:HGNC:7373]	protein_coding	3853.24	-0.911133	0.0742847	158.398	2.53271e-36	1.29411e-34
ENSMMUG00000015761	MTCL1	microtubule crosslinking factor 1 [Source:HGNC Symbol;Acc:HGNC:29121]	protein_coding	306.032	-1.05826	0.154446	49.3701	2.11955e-12	2.43695e-11
ENSMMUG00000015783	TPM4	tropomyosin 4 [Source:HGNC Symbol;Acc:HGNC:12013]	protein_coding	3390.41	-0.379794	0.0520172	54.5132	1.54411e-13	1.94448e-12
ENSMMUG00000015864	TMTC3	transmembrane and tetratricopeptide repeat containing 3 [Source:HGNC Symbol;Acc:HGNC:26899]	protein_coding	162.08	-1.063	0.147358	54.2829	1.73602e-13	2.17417e-12
ENSMMUG00000015877	GBE1	1,4-alpha-glucan branching enzyme 1 [Source:HGNC Symbol;Acc:HGNC:4180]	protein_coding	601.093	-1.74227	0.0846041	451.863	2.83625e-100	6.38875e-98
ENSMMUG00000015910	MBNL1	muscleblind like splicing regulator 1 [Source:HGNC Symbol;Acc:HGNC:6923]	protein_coding	888.128	-0.618564	0.0825284	57.9661	2.66676e-14	3.59912e-13
ENSMMUG00000015996	FKBP1A	peptidyl-prolyl cis-trans isomerase FKBP1A [Source:RefSeq peptide;Acc:NP_001244183]	protein_coding	716.566	-1.13248	0.103366	126.526	2.35906e-29	8.96163e-28
ENSMMUG00000016096	LMNA	lamin A/C [Source:HGNC Symbol;Acc:HGNC:6636]	protein_coding	6349.14	-0.479931	0.0532245	83.7839	5.51914e-20	1.16295e-18
ENSMMUG00000016104	CSPG4	chondroitin sulfate proteoglycan 4 [Source:HGNC Symbol;Acc:HGNC:2466]	protein_coding	1061.51	-2.55443	0.194218	186.09	2.26922e-42	1.45749e-40
ENSMMUG00000016292	PHACTR3	phosphatase and actin regulator 3 [Source:HGNC Symbol;Acc:HGNC:15833]	protein_coding	12.1625	-5.58032	0.802173	97.1919	6.29232e-23	1.65243e-21
ENSMMUG00000016301	PRPF3	pre-mRNA processing factor 3 [Source:HGNC Symbol;Acc:HGNC:17348]	protein_coding	173.228	-1.19977	0.109915	124.008	8.38918e-29	3.07725e-27
ENSMMUG00000016371	GNA13	G protein subunit alpha 13 [Source:HGNC Symbol;Acc:HGNC:4381]	protein_coding	180.838	-0.86927	0.113122	60.855	6.14385e-15	8.8601e-14
ENSMMUG00000016385	PSD3	pleckstrin and Sec7 domain containing 3 [Source:HGNC Symbol;Acc:HGNC:19093]	protein_coding	114.433	-1.63345	0.184588	83.2335	7.29106e-20	1.52426e-18
ENSMMUG00000016387	ADM	adrenomedullin [Source:HGNC Symbol;Acc:HGNC:259]	protein_coding	309.632	-1.13307	0.101659	129.552	5.13424e-30	2.02246e-28
ENSMMUG00000016408	AHCTF1	AT-hook containing transcription factor 1 [Source:HGNC Symbol;Acc:HGNC:24618]	protein_coding	228.3	-0.809177	0.11813	48.4645	3.36324e-12	3.80399e-11
ENSMMUG00000016459			protein_coding	158.204	-1.05158	0.156667	47.0166	7.03868e-12	7.71024e-11
ENSMMUG00000016549	MMP9	matrix metallopeptidase 9 [Source:HGNC Symbol;Acc:HGNC:7176]	protein_coding	764.13	-4.69621	0.136118	1286.4	1.02048e-281	2.04007e-278
ENSMMUG00000016617	SERPINB2	serpin family B member 2 [Source:HGNC Symbol;Acc:HGNC:8584]	protein_coding	195.996	-6.63749	0.705266	81.1045	2.14095e-19	4.31781e-18
ENSMMUG00000016635			protein_coding	82.6326	-1.1635	0.172941	47.1635	6.53046e-12	7.18306e-11
ENSMMUG00000016675	GRIN3A	glutamate ionotropic receptor NMDA type subunit 3A [Source:HGNC Symbol;Acc:HGNC:16767]	protein_coding	11.769	-5.95247	0.896917	97.0691	6.69488e-23	1.74953e-21
ENSMMUG00000016755	LIMD2	LIM domain containing 2 [Source:HGNC Symbol;Acc:HGNC:28142]	protein_coding	78.746	-1.51453	0.164267	89.6423	2.85362e-21	6.66247e-20
ENSMMUG00000016768	FTSJ3	pre-rRNA processing protein FTSJ3 [Source:RefSeq peptide;Acc:NP_001253060]	protein_coding	241.48	-0.812826	0.107224	59.2302	1.40263e-14	1.94387e-13
ENSMMUG00000016789	KCNJ15	potassium voltage-gated channel subfamily J member 15 [Source:HGNC Symbol;Acc:HGNC:6261]	protein_coding	17.738	-4.61406	0.546531	102.501	4.31077e-24	1.19484e-22
ENSMMUG00000016804	NUDT4	diphosphoinositol polyphosphate phosphohydrolase 2 [Source:RefSeq peptide;Acc:NP_001248184]	protein_coding	767.476	-0.556333	0.066082	72.5192	1.65417e-17	2.92645e-16
ENSMMUG00000016814	THBD	thrombomodulin [Source:HGNC Symbol;Acc:HGNC:11784]	protein_coding	26.2028	-3.5498	0.353736	125.531	3.89401e-29	1.45848e-27
ENSMMUG00000016840	MAP2K1	mitogen-activated protein kinase kinase 1 [Source:HGNC Symbol;Acc:HGNC:6840]	protein_coding	428.418	-0.962018	0.102534	91.7664	9.75371e-22	2.35993e-20
ENSMMUG00000016848	SLCO4A1	solute carrier organic anion transporter family member 4A1 [Source:HGNC Symbol;Acc:HGNC:10953]	protein_coding	38.5228	-3.33702	0.301048	144.817	2.35475e-33	1.09795e-31
ENSMMUG00000016857	PTGS2	prostaglandin-endoperoxide synthase 2 [Source:HGNC Symbol;Acc:HGNC:9605]	protein_coding	334.178	-3.16407	0.108879	957.28	3.46917e-210	3.08236e-207
ENSMMUG00000016997	DCN	decorin [Source:HGNC Symbol;Acc:HGNC:2705]	protein_coding	6932.79	-0.918487	0.057274	270.894	7.24698e-61	7.93842e-59
ENSMMUG00000017036	NCLN	nicalin [Source:HGNC Symbol;Acc:HGNC:26923]	protein_coding	381.822	-0.867917	0.108826	66.1031	4.27951e-16	6.76306e-15
ENSMMUG00000017131	XYLT1	xylosyltransferase 1 [Source:HGNC Symbol;Acc:HGNC:15516]	protein_coding	64.7393	-3.0444	0.273866	136.687	1.4117e-31	6.00461e-30
ENSMMUG00000017164	FRMD4A	FERM domain containing 4A [Source:HGNC Symbol;Acc:HGNC:25491]	protein_coding	341.742	-2.52834	0.136932	368.39	4.19426e-82	7.21277e-80
ENSMMUG00000017234	LRRC59	leucine rich repeat containing 59 [Source:HGNC Symbol;Acc:HGNC:28817]	protein_coding	1685.31	-0.679156	0.091508	57.3048	3.73238e-14	4.94548e-13
ENSMMUG00000017274	CLCF1	cardiotrophin like cytokine factor 1 [Source:HGNC Symbol;Acc:HGNC:17412]	protein_coding	125.949	-1.11024	0.141958	63.5923	1.53028e-15	2.31322e-14
ENSMMUG00000017305	DCTN5	dynactin subunit 5 [Source:HGNC Symbol;Acc:HGNC:24594]	protein_coding	268.128	-0.757088	0.0995756	59.387	1.2952e-14	1.80279e-13
ENSMMUG00000017309	PTGER3	prostaglandin E receptor 3 [Source:HGNC Symbol;Acc:HGNC:9595]	protein_coding	8.55589	-4.70698	0.792599	52.6691	3.94748e-13	4.79727e-12
ENSMMUG00000017383	LMO4	LIM domain only 4 [Source:HGNC Symbol;Acc:HGNC:6644]	protein_coding	123.907	-1.15368	0.133408	77.7615	1.16262e-18	2.22413e-17
ENSMMUG00000017395	PDGFRA	platelet derived growth factor receptor alpha [Source:HGNC Symbol;Acc:HGNC:8803]	protein_coding	895.94	-1.88351	0.0791591	605.983	8.36449e-134	3.34433e-131
ENSMMUG00000017399	P4HA3	prolyl 4-hydroxylase subunit alpha 3 [Source:HGNC Symbol;Acc:HGNC:30135]	protein_coding	142.891	-1.12635	0.126081	82.9211	8.53942e-20	1.77596e-18
ENSMMUG00000017461	PNO1	RNA-binding protein PNO1 [Source:RefSeq peptide;Acc:NP_001165579]	protein_coding	77.8636	-1.107	0.162548	48.1611	3.92596e-12	4.39383e-11
ENSMMUG00000017466			protein_coding	2142.71	-0.819271	0.0940329	79.5671	4.66112e-19	9.18045e-18
ENSMMUG00000017510	MAGI1	membrane associated guanylate kinase, WW and PDZ domain containing 1 [Source:HGNC Symbol;Acc:HGNC:946]	protein_coding	91.4296	-1.59739	0.176306	86.9314	1.12351e-20	2.49907e-19
ENSMMUG00000017519	TSR1	TSR1, ribosome maturation factor [Source:HGNC Symbol;Acc:HGNC:25542]	protein_coding	259.793	-1.06472	0.105469	106.001	7.3704e-25	2.15888e-23
ENSMMUG00000017522	SOCS3	suppressor of cytokine signaling 3 [Source:RefSeq peptide;Acc:NP_001181255]	protein_coding	106.246	-1.96788	0.161497	159.644	1.35354e-36	7.00555e-35
ENSMMUG00000017562	PES1	pescadillo ribosomal biogenesis factor 1 [Source:HGNC Symbol;Acc:HGNC:8848]	protein_coding	451.42	-0.726568	0.0790153	86.8924	1.1459e-20	2.54532e-19
ENSMMUG00000017569	DDX3X	DEAD-box helicase 3, X-linked [Source:HGNC Symbol;Acc:HGNC:2745]	protein_coding	815.211	-0.516322	0.0593016	77.3384	1.44036e-18	2.72935e-17
ENSMMUG00000017575	PUS7	pseudouridylate synthase 7 (putative) [Source:HGNC Symbol;Acc:HGNC:26033]	protein_coding	119.266	-1.16014	0.15971	55.157	1.11276e-13	1.41804e-12
ENSMMUG00000017631	GPRC5A	G protein-coupled receptor class C group 5 member A [Source:HGNC Symbol;Acc:HGNC:9836]	protein_coding	247.277	-2.49609	0.141484	337.017	2.84795e-75	4.25676e-73
ENSMMUG00000017662	MAPRE2	microtubule associated protein RP/EB family member 2 [Source:HGNC Symbol;Acc:HGNC:6891]	protein_coding	204.069	-0.827192	0.103324	65.8822	4.7869e-16	7.53513e-15
ENSMMUG00000017713	SLC39A14	solute carrier family 39 member 14 [Source:HGNC Symbol;Acc:HGNC:20858]	protein_coding	1015.9	-0.646505	0.0889604	54.6737	1.42296e-13	1.79901e-12
ENSMMUG00000017846	M6PR	mannose-6-phosphate receptor, cation dependent [Source:HGNC Symbol;Acc:HGNC:6752]	protein_coding	477.187	-0.77715	0.0799253	97.4025	5.65754e-23	1.48817e-21
ENSMMUG00000017902	DHX37	DEAH-box helicase 37 [Source:HGNC Symbol;Acc:HGNC:17210]	protein_coding	192.274	-0.74437	0.100622	56.0298	7.13792e-14	9.19136e-13
ENSMMUG00000017904	MAP1B	microtubule-associated protein 1B [Source:RefSeq peptide;Acc:NP_001252616]	protein_coding	1949.05	-0.73248	0.0967147	59.8874	1.00442e-14	1.4153e-13
ENSMMUG00000017907	SLC44A5	solute carrier family 44 member 5 [Source:HGNC Symbol;Acc:HGNC:28524]	protein_coding	48.6087	-2.63778	0.228631	150.761	1.18189e-34	5.65926e-33
ENSMMUG00000017922	PTGIR	prostaglandin I2 receptor [Source:HGNC Symbol;Acc:HGNC:9602]	protein_coding	59.274	-2.97768	0.234434	183.826	7.08024e-42	4.45804e-40
ENSMMUG00000017930	STRN4	striatin 4 [Source:HGNC Symbol;Acc:HGNC:15721]	protein_coding	452.2	-0.837821	0.109212	61.2128	5.12277e-15	7.45482e-14
ENSMMUG00000017970	SAFB	scaffold attachment factor B [Source:HGNC Symbol;Acc:HGNC:10520]	protein_coding	427.559	-0.551988	0.081061	47.3525	5.93016e-12	6.54527e-11
ENSMMUG00000018011	SPHK1	sphingosine kinase 1 [Source:HGNC Symbol;Acc:HGNC:11240]	protein_coding	79.0783	-2.57993	0.194162	195.67	1.83954e-44	1.26809e-42
ENSMMUG00000018033	ASAP2	ArfGAP with SH3 domain, ankyrin repeat and PH domain 2 [Source:HGNC Symbol;Acc:HGNC:2721]	protein_coding	303.673	-0.936351	0.113153	71.2275	3.18319e-17	5.53357e-16
ENSMMUG00000018053	ZBTB21	zinc finger and BTB domain containing 21 [Source:HGNC Symbol;Acc:HGNC:13083]	protein_coding	110.554	-1.39704	0.166288	74.2069	7.03436e-18	1.27696e-16
ENSMMUG00000018094	NCL	nucleolin [Source:HGNC Symbol;Acc:HGNC:7667]	protein_coding	2971.72	-0.749332	0.0512812	222.015	3.28691e-50	2.60235e-48
ENSMMUG00000018111	FHOD1	formin homology 2 domain containing 1 [Source:HGNC Symbol;Acc:HGNC:17905]	protein_coding	252.67	-1.95941	0.106614	362.708	7.24386e-81	1.19434e-78
ENSMMUG00000018145	ELK3	ELK3, ETS transcription factor [Source:HGNC Symbol;Acc:HGNC:3325]	protein_coding	483.601	-1.70314	0.0872457	405.171	4.12322e-90	8.14107e-88
ENSMMUG00000018154	CRTAC1	cartilage acidic protein 1 [Source:HGNC Symbol;Acc:HGNC:14882]	protein_coding	7.39638	-5.25566	0.953934	51.6091	6.77274e-13	8.07728e-12
ENSMMUG00000018181	KLHL21	kelch like family member 21 [Source:HGNC Symbol;Acc:HGNC:29041]	protein_coding	116.74	-2.24696	0.164585	202.221	6.84112e-46	4.90628e-44
ENSMMUG00000018184	NAA15	N-alpha-acetyltransferase 15, NatA auxiliary subunit [Source:RefSeq peptide;Acc:NP_001245032]	protein_coding	287.148	-0.766013	0.0994149	61.1011	5.42188e-15	7.86861e-14
ENSMMUG00000018260	PODXL	podocalyxin like [Source:HGNC Symbol;Acc:HGNC:9171]	protein_coding	13.0287	-3.85952	0.536022	67.1191	2.5559e-16	4.1082e-15
ENSMMUG00000018274	FRMD6	FERM domain containing 6 [Source:HGNC Symbol;Acc:HGNC:19839]	protein_coding	1346.97	-2.11536	0.177235	153.809	2.54986e-35	1.26646e-33
ENSMMUG00000018282	IL17RC	interleukin 17 receptor C [Source:HGNC Symbol;Acc:HGNC:18358]	protein_coding	99.4922	-2.16654	0.166561	183.579	8.01833e-42	5.00927e-40
ENSMMUG00000018292	SPRY2	sprouty RTK signaling antagonist 2 [Source:HGNC Symbol;Acc:HGNC:11270]	protein_coding	209.501	-3.20159	0.145917	540.271	1.64588e-119	5.37195e-117
ENSMMUG00000018354	PSMA7	proteasome subunit alpha 7 [Source:HGNC Symbol;Acc:HGNC:9536]	protein_coding	551.14	-0.641162	0.0951628	46.7722	7.97364e-12	8.71055e-11
ENSMMUG00000018375	NOTCH2	neurogenic locus notch homolog protein 2 precursor [Source:RefSeq peptide;Acc:NP_001247591]	protein_coding	732.495	-1.86035	0.22157	76.0853	2.71668e-18	5.05795e-17
ENSMMUG00000018390	KCNMA1	calcium-activated potassium channel subunit alpha-1 [Source:RefSeq peptide;Acc:NP_001027982]	protein_coding	236.445	-2.59229	0.129624	437.309	4.17015e-97	9.13606e-95
ENSMMUG00000018519	ARC	activity regulated cytoskeleton associated protein [Source:HGNC Symbol;Acc:HGNC:648]	protein_coding	35.4454	-9.03035	0.857359	362.863	6.70097e-81	1.11634e-78
ENSMMUG00000018579			protein_coding	125.946	-1.10222	0.131956	72.3705	1.78356e-17	3.14146e-16
ENSMMUG00000018623			protein_coding	699.899	-0.628424	0.0646813	96.7291	7.94932e-23	2.06386e-21
ENSMMUG00000018668	AGPAT5	1-acylglycerol-3-phosphate O-acyltransferase 5 [Source:HGNC Symbol;Acc:HGNC:20886]	protein_coding	259.501	-1.08801	0.0951392	135.775	2.23524e-31	9.35817e-30
ENSMMUG00000018683	NOP2	NOP2 nucleolar protein [Source:HGNC Symbol;Acc:HGNC:7867]	protein_coding	249.374	-1.05885	0.11765	84.3516	4.14174e-20	8.78499e-19
ENSMMUG00000018721	GPN2	GPN-loop GTPase 2 [Source:HGNC Symbol;Acc:HGNC:25513]	protein_coding	106.352	-1.00201	0.139352	53.426	2.68515e-13	3.31355e-12
ENSMMUG00000018931	ACLY	ATP citrate lyase [Source:HGNC Symbol;Acc:HGNC:115]	protein_coding	1178.22	-1.44659	0.0647926	527.91	8.04547e-117	2.42776e-114
ENSMMUG00000018962	PSMD11	proteasome 26S subunit, non-ATPase 11 [Source:HGNC Symbol;Acc:HGNC:9556]	protein_coding	229.084	-0.73921	0.0972353	59.2462	1.39131e-14	1.92986e-13
ENSMMUG00000018963	GDNF	glial cell derived neurotrophic factor [Source:HGNC Symbol;Acc:HGNC:4232]	protein_coding	174.85	-3.4889	0.202407	326.07	6.89932e-73	9.76468e-71
ENSMMUG00000018967	UBE2O	ubiquitin conjugating enzyme E2 O [Source:HGNC Symbol;Acc:HGNC:29554]	protein_coding	197.447	-0.865125	0.108267	65.7808	5.03976e-16	7.92536e-15
ENSMMUG00000019096	TBC1D24	TBC1 domain family member 24 [Source:RefSeq peptide;Acc:NP_001244494]	protein_coding	956.906	-0.746339	0.0786437	93.4056	4.26049e-22	1.07135e-20
ENSMMUG00000019108	PBX1	PBX homeobox 1 [Source:HGNC Symbol;Acc:HGNC:8632]	protein_coding	205.884	-0.917233	0.106121	77.024	1.68897e-18	3.19199e-17
ENSMMUG00000019126	PNP	purine nucleoside phosphorylase [Source:RefSeq peptide;Acc:NP_001180480]	protein_coding	316.048	-1.10347	0.0970187	134.749	3.74712e-31	1.54453e-29
ENSMMUG00000019156	PARD3	par-3 family cell polarity regulator [Source:HGNC Symbol;Acc:HGNC:16051]	protein_coding	304.017	-0.830403	0.108944	60.1339	8.86203e-15	1.25759e-13
ENSMMUG00000019293	KIF3C	kinesin family member 3C [Source:HGNC Symbol;Acc:HGNC:6321]	protein_coding	241.038	-0.993271	0.123107	67.7839	1.82432e-16	2.96508e-15
ENSMMUG00000019327	SLC4A7	solute carrier family 4 member 7 [Source:HGNC Symbol;Acc:HGNC:11033]	protein_coding	372.264	-2.02619	0.11498	333.248	1.88577e-74	2.76689e-72
ENSMMUG00000019372	SUPT5H	SPT5 homolog, DSIF elongation factor subunit [Source:HGNC Symbol;Acc:HGNC:11469]	protein_coding	883.622	-0.794369	0.0818146	97.9995	4.18489e-23	1.11548e-21
ENSMMUG00000019376			protein_coding	379.312	-0.714057	0.0891404	65.9577	4.60695e-16	7.25901e-15
ENSMMUG00000019401			protein_coding	8.00049	-4.60357	0.785268	51.7529	6.29423e-13	7.52907e-12
ENSMMUG00000019457	EZR	ezrin [Source:HGNC Symbol;Acc:HGNC:12691]	protein_coding	1360.79	-1.5858	0.135577	147.011	7.80483e-34	3.68208e-32
ENSMMUG00000019504	ALDH1A2	aldehyde dehydrogenase 1 family member A2 [Source:HGNC Symbol;Acc:HGNC:15472]	protein_coding	60.916	-4.27257	0.412224	118.075	1.66945e-27	5.80425e-26
ENSMMUG00000019513	UHMK1	U2AF homology motif kinase 1 [Source:HGNC Symbol;Acc:HGNC:19683]	protein_coding	236.526	-1.4037	0.208626	48.2435	3.76448e-12	4.22493e-11
ENSMMUG00000019529	HMGA1	high mobility group AT-hook 1 [Source:HGNC Symbol;Acc:HGNC:5010]	protein_coding	1048.99	-2.34877	0.0833309	855.451	4.74876e-188	3.03788e-185
ENSMMUG00000019551	LYPLA2	lysophospholipase II [Source:HGNC Symbol;Acc:HGNC:6738]	protein_coding	200.619	-0.840426	0.109475	60.612	6.95103e-15	9.97915e-14
ENSMMUG00000019634	RRP12	ribosomal RNA processing 12 homolog [Source:HGNC Symbol;Acc:HGNC:29100]	protein_coding	293.335	-0.737944	0.092394	65.5231	5.74372e-16	8.9882e-15
ENSMMUG00000019637	FUS	FUS RNA binding protein [Source:HGNC Symbol;Acc:HGNC:4010]	protein_coding	1385.2	-0.402318	0.0558429	52.9122	3.4879e-13	4.26468e-12
ENSMMUG00000019662	LGALS3BP	galectin 3 binding protein [Source:HGNC Symbol;Acc:HGNC:6564]	protein_coding	66.6687	-1.94651	0.179689	126.655	2.21045e-29	8.45735e-28
ENSMMUG00000019804	SLC35E4	solute carrier family 35 member E4 [Source:HGNC Symbol;Acc:HGNC:17058]	protein_coding	36.4893	-2.84208	0.291761	107.266	3.8928e-25	1.1572e-23
ENSMMUG00000019812	NCDN	neurochondrin [Source:HGNC Symbol;Acc:HGNC:17597]	protein_coding	224.685	-0.910894	0.100589	84.6232	3.61009e-20	7.69816e-19
ENSMMUG00000019849	BMP2	bone morphogenetic protein 2 [Source:HGNC Symbol;Acc:HGNC:1069]	protein_coding	169.963	-6.5011	0.290628	1111.25	1.18624e-243	1.35511e-240
ENSMMUG00000019914	CEP170	centrosomal protein 170 [Source:HGNC Symbol;Acc:HGNC:28920]	protein_coding	578.203	-1.75786	0.146803	153.991	2.32691e-35	1.15933e-33
ENSMMUG00000019948	LETM1	leucine zipper and EF-hand containing transmembrane protein 1 [Source:HGNC Symbol;Acc:HGNC:6556]	protein_coding	261.211	-0.945989	0.125768	58.9266	1.63666e-14	2.25647e-13
ENSMMUG00000019949	PRNP	Major prion protein [Source:UniProtKB/Swiss-Prot;Acc:P67997]	protein_coding	366.577	-0.695259	0.0923854	58.2495	2.30897e-14	3.13209e-13
ENSMMUG00000019961	PPP1R18	phostensin [Source:RefSeq peptide;Acc:NP_001098634]	protein_coding	506.088	-0.747031	0.0766094	97.8725	4.46199e-23	1.18539e-21
ENSMMUG00000020005			protein_coding	91.4246	-1.85249	0.166228	133.052	8.80546e-31	3.54725e-29
ENSMMUG00000020010	CDH17	cadherin 17 [Source:HGNC Symbol;Acc:HGNC:1756]	protein_coding	14.2994	-5.81139	0.780808	125.98	3.10522e-29	1.16851e-27
ENSMMUG00000020038	DLK1	delta like non-canonical Notch ligand 1 [Source:HGNC Symbol;Acc:HGNC:2907]	protein_coding	9.50168	-4.86412	0.740724	73.9596	7.9733e-18	1.44087e-16
ENSMMUG00000020112	CCT5	chaperonin containing TCP1 subunit 5 [Source:HGNC Symbol;Acc:HGNC:1618]	protein_coding	926.211	-0.640448	0.0741506	76.9115	1.78792e-18	3.37195e-17
ENSMMUG00000020147	CSRNP1	cysteine and serine rich nuclear protein 1 [Source:HGNC Symbol;Acc:HGNC:14300]	protein_coding	111.382	-1.42713	0.193089	57.7509	2.97503e-14	3.98824e-13
ENSMMUG00000020148			protein_coding	128.12	-1.323	0.163569	68.6769	1.15993e-16	1.91838e-15
ENSMMUG00000020186	SLC20A2	solute carrier family 20 member 2 [Source:HGNC Symbol;Acc:HGNC:10947]	protein_coding	220.062	-2.25047	0.114951	416.968	1.11527e-92	2.28673e-90
ENSMMUG00000020190	VCP	valosin containing protein [Source:HGNC Symbol;Acc:HGNC:12666]	protein_coding	1509.02	-0.657421	0.0665832	100.835	9.99879e-24	2.71495e-22
ENSMMUG00000020197	NTM	neurotrimin [Source:HGNC Symbol;Acc:HGNC:17941]	protein_coding	284.302	-1.5408	0.129674	149.722	1.99411e-34	9.46342e-33
ENSMMUG00000020214	SMN1		protein_coding	158.35	-1.07504	0.121914	80.6825	2.65062e-19	5.32555e-18
ENSMMUG00000020251	CAMKK1	calcium/calmodulin dependent protein kinase kinase 1 [Source:HGNC Symbol;Acc:HGNC:1469]	protein_coding	70.8128	-1.59372	0.173428	89.5535	2.98458e-21	6.95808e-20
ENSMMUG00000020289	CD83	CD83 molecule [Source:HGNC Symbol;Acc:HGNC:1703]	protein_coding	30.4265	-3.5624	0.337974	136.632	1.45139e-31	6.15706e-30
ENSMMUG00000020299	KRTAP1-5	keratin associated protein 1-5 [Source:HGNC Symbol;Acc:HGNC:16777]	protein_coding	15.2262	-2.92693	0.413957	58.5443	1.98763e-14	2.71693e-13
ENSMMUG00000020354	SLC3A2	solute carrier family 3 member 2 [Source:HGNC Symbol;Acc:HGNC:11026]	protein_coding	1074.78	-0.471485	0.0647176	54.3016	1.71958e-13	2.15528e-12
ENSMMUG00000020392	SMS	spermine synthase [Source:HGNC Symbol;Acc:HGNC:11123]	protein_coding	338.873	-1.25989	0.089261	208.321	3.19363e-47	2.37561e-45
ENSMMUG00000020441	ODC1	ornithine decarboxylase 1 [Source:HGNC Symbol;Acc:HGNC:8109]	protein_coding	1808.96	-2.32337	0.0783518	946.779	6.65272e-208	5.59984e-205
ENSMMUG00000020520	PPP6R1	protein phosphatase 6 regulatory subunit 1 [Source:HGNC Symbol;Acc:HGNC:29195]	protein_coding	407.887	-0.813325	0.0813101	103.045	3.27667e-24	9.14552e-23
ENSMMUG00000020527	CLUH	clustered mitochondria homolog [Source:HGNC Symbol;Acc:HGNC:29094]	protein_coding	368.123	-0.918277	0.102368	83.612	6.0208e-20	1.26698e-18
ENSMMUG00000020565	CBR1	carbonyl reductase 1 [Source:HGNC Symbol;Acc:HGNC:1548]	protein_coding	469.293	-1.38578	0.129952	120.774	4.28158e-28	1.50827e-26
ENSMMUG00000020581	TFPI2	tissue factor pathway inhibitor 2 [Source:HGNC Symbol;Acc:HGNC:11761]	protein_coding	255.691	-1.45223	0.183804	66.4552	3.57933e-16	5.70162e-15
ENSMMUG00000020687	CCDC88C	coiled-coil domain containing 88C [Source:HGNC Symbol;Acc:HGNC:19967]	protein_coding	12.996	-2.95017	0.445512	51.6652	6.58183e-13	7.86133e-12
ENSMMUG00000020761	EAF1	ELL associated factor 1 [Source:HGNC Symbol;Acc:HGNC:20907]	protein_coding	61.0931	-2.30194	0.208396	133.833	5.94278e-31	2.42456e-29
ENSMMUG00000020881	RNF40	ring finger protein 40 [Source:HGNC Symbol;Acc:HGNC:16867]	protein_coding	371.992	-0.796826	0.0999447	65.6857	5.28875e-16	8.29245e-15
ENSMMUG00000020912	SMOX	spermine oxidase [Source:HGNC Symbol;Acc:HGNC:15862]	protein_coding	399.042	-3.1708	0.0999279	1141.48	3.18817e-250	3.92219e-247
ENSMMUG00000020913	SCARB2	scavenger receptor class B member 2 [Source:HGNC Symbol;Acc:HGNC:1665]	protein_coding	532.339	-0.666238	0.0804488	70.5011	4.60005e-17	7.89363e-16
ENSMMUG00000020927	RAN		protein_coding	1581.41	-0.491459	0.0619866	64.4749	9.77722e-16	1.50209e-14
ENSMMUG00000020996	NCALD	neurocalcin delta [Source:HGNC Symbol;Acc:HGNC:7655]	protein_coding	29.2947	-2.93798	0.33437	87.4233	8.76109e-21	1.97069e-19
ENSMMUG00000021010	KCNK10	potassium two pore domain channel subfamily K member 10 [Source:HGNC Symbol;Acc:HGNC:6273]	protein_coding	6.21671	-6.51606	0.973018	59.5815	1.17331e-14	1.64171e-13
ENSMMUG00000021051	TNIP1	TNFAIP3 interacting protein 1 [Source:HGNC Symbol;Acc:HGNC:16903]	protein_coding	351.614	-0.92401	0.0863062	118.405	1.41373e-27	4.93663e-26
ENSMMUG00000021055	SQSTM1	sequestosome-1 [Source:RefSeq peptide;Acc:NP_001253287]	protein_coding	1638.64	-1.709	0.117152	228.923	1.02406e-51	8.57472e-50
ENSMMUG00000021078	ATP1B1	ATPase Na+/K+ transporting subunit beta 1 [Source:HGNC Symbol;Acc:HGNC:804]	protein_coding	245.28	-1.39533	0.135691	111.797	3.95917e-26	1.27402e-24
ENSMMUG00000021098	HNRNPU	heterogeneous nuclear ribonucleoprotein U [Source:HGNC Symbol;Acc:HGNC:5048]	protein_coding	1566.02	-0.56586	0.0651948	77.6132	1.2533e-18	2.39475e-17
ENSMMUG00000021147	RBM46	RNA binding motif protein 46 [Source:HGNC Symbol;Acc:HGNC:28401]	protein_coding	11.5722	-3.41588	0.522511	52.345	4.65594e-13	5.61557e-12
ENSMMUG00000021267	KCNN4	potassium calcium-activated channel subfamily N member 4 [Source:HGNC Symbol;Acc:HGNC:6293]	protein_coding	77.0289	-2.18098	0.228893	97.6276	5.04949e-23	1.33925e-21
ENSMMUG00000021329	NAV3	neuron navigator 3 [Source:HGNC Symbol;Acc:HGNC:15998]	protein_coding	92.821	-2.35116	0.264758	85.0654	2.88664e-20	6.21347e-19
ENSMMUG00000021332	CPXM1	probable carboxypeptidase X1 precursor [Source:RefSeq peptide;Acc:NP_001253858]	protein_coding	104.15	-2.55025	0.175585	232.662	1.56586e-52	1.37597e-50
ENSMMUG00000021338	CA12	carbonic anhydrase 12 precursor [Source:RefSeq peptide;Acc:NP_001244753]	protein_coding	128.545	-2.07845	0.15744	187.472	1.13307e-42	7.36633e-41
ENSMMUG00000021423	PLA2G4A	phospholipase A2 group IVA [Source:HGNC Symbol;Acc:HGNC:9035]	protein_coding	111.742	-2.75569	0.198584	211.186	7.5685e-48	5.76396e-46
ENSMMUG00000021447	TNFRSF1B	TNF receptor superfamily member 1B [Source:HGNC Symbol;Acc:HGNC:11917]	protein_coding	50.1162	-3.03328	0.303401	110.885	6.27182e-26	1.97063e-24
ENSMMUG00000021643	CAPRIN1	cell cycle associated protein 1 [Source:HGNC Symbol;Acc:HGNC:6743]	protein_coding	989.408	-0.463593	0.0624777	56.1958	6.5602e-14	8.4679e-13
ENSMMUG00000021649	NEK7	NIMA related kinase 7 [Source:HGNC Symbol;Acc:HGNC:13386]	protein_coding	996.152	-0.894019	0.130762	49.1421	2.38074e-12	2.71966e-11
ENSMMUG00000021716	DPP9	dipeptidyl peptidase 9 [Source:HGNC Symbol;Acc:HGNC:18648]	protein_coding	346.904	-1.00845	0.0959368	114.869	8.40828e-27	2.80738e-25
ENSMMUG00000021722	ST7	suppressor of tumorigenicity 7 protein [Source:RefSeq peptide;Acc:NP_001162136]	protein_coding	84.1774	-1.10357	0.152689	54.1794	1.82999e-13	2.29007e-12
ENSMMUG00000021759	TRIB1	tribbles pseudokinase 1 [Source:HGNC Symbol;Acc:HGNC:16891]	protein_coding	170.956	-1.56245	0.116205	191.107	1.8226e-43	1.21454e-41
ENSMMUG00000021764	MMP10	matrix metallopeptidase 10 [Source:HGNC Symbol;Acc:HGNC:7156]	protein_coding	109.257	-6.68747	0.377909	789.901	8.46724e-174	5.20833e-171
ENSMMUG00000021766			protein_coding	1340.3	-0.547669	0.0781583	50.6012	1.13176e-12	1.32602e-11
ENSMMUG00000021790	IRS2	insulin receptor substrate 2 [Source:HGNC Symbol;Acc:HGNC:6126]	protein_coding	109.414	-2.43821	0.183601	192.282	1.00978e-43	6.843e-42
ENSMMUG00000021825	SEMA7A	semaphorin-7A precursor [Source:RefSeq peptide;Acc:NP_001253691]	protein_coding	446.418	-2.17358	0.0917955	604.801	1.5121e-133	5.75787e-131
ENSMMUG00000021909	TWIST2	twist family bHLH transcription factor 2 [Source:HGNC Symbol;Acc:HGNC:20670]	protein_coding	129.703	-1.6227	0.174525	91.7876	9.64989e-22	2.33834e-20
ENSMMUG00000022066	DIEXF	digestive organ expansion factor homolog (zebrafish) [Source:HGNC Symbol;Acc:HGNC:28440]	protein_coding	75.6801	-1.22786	0.179371	48.9176	2.66944e-12	3.0386e-11
ENSMMUG00000022074	SNX8	sorting nexin 8 [Source:HGNC Symbol;Acc:HGNC:14972]	protein_coding	207.271	-1.0983	0.132839	71.4218	2.88468e-17	5.02557e-16
ENSMMUG00000022100	MIDN	midnolin [Source:HGNC Symbol;Acc:HGNC:16298]	protein_coding	175.298	-0.843093	0.12165	49.4923	1.99154e-12	2.29803e-11
ENSMMUG00000022110	PPP1R14C	protein phosphatase 1 regulatory inhibitor subunit 14C [Source:HGNC Symbol;Acc:HGNC:14952]	protein_coding	95.0952	-1.64702	0.16462	106.229	6.56749e-25	1.93077e-23
ENSMMUG00000022111	RPS6KA1	ribosomal protein S6 kinase A1 [Source:HGNC Symbol;Acc:HGNC:10430]	protein_coding	69.3508	-1.89432	0.226032	75.2591	4.12833e-18	7.64171e-17
ENSMMUG00000022202	BZW1	basic leucine zipper and W2 domains 1 [Source:HGNC Symbol;Acc:HGNC:18380]	protein_coding	607.969	-0.539338	0.0784313	48.4214	3.43791e-12	3.87473e-11
ENSMMUG00000022224	IL13RA2	interleukin 13 receptor subunit alpha 2 [Source:HGNC Symbol;Acc:HGNC:5975]	protein_coding	18.9004	-4.57405	0.520534	111.405	4.82272e-26	1.53339e-24
ENSMMUG00000022268	WDR43	WD repeat domain 43 [Source:HGNC Symbol;Acc:HGNC:28945]	protein_coding	305.566	-0.961991	0.0923934	112.278	3.10627e-26	1.00768e-24
ENSMMUG00000022339			protein_coding	101.276	-1.00971	0.149244	47.3367	5.97818e-12	6.59372e-11
ENSMMUG00000022478	FGFR1	fibroblast growth factor receptor 1 precursor [Source:RefSeq peptide;Acc:NP_001253576]	protein_coding	831.258	-1.57749	0.112337	210.956	8.49852e-48	6.44156e-46
ENSMMUG00000022498	FMNL3	formin like 3 [Source:HGNC Symbol;Acc:HGNC:23698]	protein_coding	178.732	-1.85609	0.1149	279.783	8.37377e-63	9.92013e-61
ENSMMUG00000022516	AEN	apoptosis enhancing nuclease [Source:HGNC Symbol;Acc:HGNC:25722]	protein_coding	53.7057	-1.76191	0.237296	58.75	1.79031e-14	2.45772e-13
ENSMMUG00000022660	HMGA2	high mobility group AT-hook 2 [Source:HGNC Symbol;Acc:HGNC:5009]	protein_coding	96.4759	-4.77004	0.250078	516.984	1.91727e-114	5.37945e-112
ENSMMUG00000022672	HTRA3	HtrA serine peptidase 3 [Source:HGNC Symbol;Acc:HGNC:30406]	protein_coding	157.889	-2.2835	0.133203	320.921	9.12532e-72	1.26905e-69
ENSMMUG00000022686	HSP90AB1	heat shock protein 90 alpha family class B member 1 [Source:HGNC Symbol;Acc:HGNC:5258]	protein_coding	4622.05	-0.81613	0.0898347	86.669	1.28291e-20	2.83784e-19
ENSMMUG00000022768	HYPK	huntingtin interacting protein K [Source:HGNC Symbol;Acc:HGNC:18418]	protein_coding	307.356	-0.853574	0.0873401	98.3226	3.55479e-23	9.55491e-22
ENSMMUG00000022772			protein_coding	214.76	-0.852952	0.103808	69.5167	7.57692e-17	1.27154e-15
ENSMMUG00000022788	TCF7	transcription factor 7 [Source:HGNC Symbol;Acc:HGNC:11639]	protein_coding	85.3981	-2.38206	0.277401	79.527	4.75683e-19	9.35744e-18
ENSMMUG00000022791	HSF2BP	heat shock transcription factor 2 binding protein [Source:HGNC Symbol;Acc:HGNC:5226]	protein_coding	13.0254	-3.00058	0.461834	49.2569	2.24539e-12	2.57239e-11
ENSMMUG00000022841	UTP4	UTP4, small subunit processome component [Source:HGNC Symbol;Acc:HGNC:1983]	protein_coding	272.179	-0.81056	0.108308	57.7985	2.90391e-14	3.89943e-13
ENSMMUG00000022859	MYBBP1A	MYB binding protein 1a [Source:HGNC Symbol;Acc:HGNC:7546]	protein_coding	273.257	-0.928643	0.0934235	102.087	5.3142e-24	1.46282e-22
ENSMMUG00000022891	DBN1	drebrin 1 [Source:HGNC Symbol;Acc:HGNC:2695]	protein_coding	2216.77	-0.865057	0.0918824	93.1042	4.96129e-22	1.24367e-20
ENSMMUG00000022927	RCAN3	RCAN family member 3 [Source:HGNC Symbol;Acc:HGNC:3042]	protein_coding	50.7162	-1.81286	0.218566	73.6617	9.27219e-18	1.66618e-16
ENSMMUG00000023138			protein_coding	841.646	-1.2254	0.0761435	272.582	3.10548e-61	3.5224e-59
ENSMMUG00000023156	MRPS6	mitochondrial ribosomal protein S6 [Source:HGNC Symbol;Acc:HGNC:14051]	protein_coding	123.1	-2.13185	0.156647	200.017	2.07119e-45	1.45923e-43
ENSMMUG00000023178	GSPT1	G1 to S phase transition 1 [Source:HGNC Symbol;Acc:HGNC:4621]	protein_coding	482.146	-0.862689	0.0915621	92.1225	8.14757e-22	1.98938e-20
ENSMMUG00000023353			protein_coding	264.467	-1.39927	0.101524	199.569	2.59313e-45	1.811e-43
ENSMMUG00000023378	ATP2B1	ATPase plasma membrane Ca2+ transporting 1 [Source:HGNC Symbol;Acc:HGNC:814]	protein_coding	1141.28	-0.845608	0.092903	86.6298	1.30863e-20	2.88277e-19
ENSMMUG00000023393	LYAR	Ly1 antibody reactive [Source:HGNC Symbol;Acc:HGNC:26021]	protein_coding	116.333	-1.33891	0.157121	76.2412	2.51052e-18	4.69051e-17
ENSMMUG00000023418	NR1H2	nuclear receptor subfamily 1 group H member 2 [Source:HGNC Symbol;Acc:HGNC:7965]	protein_coding	382.459	-0.80536	0.108379	57.2518	3.83437e-14	5.07221e-13
ENSMMUG00000023510	MFSD1	major facilitator superfamily domain containing 1 [Source:HGNC Symbol;Acc:HGNC:25874]	protein_coding	325.446	-0.752533	0.0984088	60.2484	8.36125e-15	1.18864e-13
ENSMMUG00000023597	ARSJ	arylsulfatase family member J [Source:HGNC Symbol;Acc:HGNC:26286]	protein_coding	119.286	-1.05267	0.131406	66.4093	3.66368e-16	5.83018e-15
ENSMMUG00000023601	UHRF1BP1L	UHRF1 binding protein 1 like [Source:HGNC Symbol;Acc:HGNC:29102]	protein_coding	124.782	-1.07457	0.127921	73.1452	1.20452e-17	2.14999e-16
ENSMMUG00000023620			protein_coding	1082.07	-0.899261	0.0851469	116.705	3.33066e-27	1.13576e-25
ENSMMUG00000023621	DDX27	DEAD-box helicase 27 [Source:HGNC Symbol;Acc:HGNC:15837]	protein_coding	232.553	-1.09297	0.102554	117.95	1.77831e-27	6.15596e-26
ENSMMUG00000023751	GRN	granulin precursor [Source:HGNC Symbol;Acc:HGNC:4601]	protein_coding	1122.37	-0.414252	0.0554298	56.8649	4.66815e-14	6.12451e-13
ENSMMUG00000023756	FNDC3A	fibronectin type III domain containing 3A [Source:HGNC Symbol;Acc:HGNC:20296]	protein_coding	124.229	-1.70561	0.211599	69.4125	7.98792e-17	1.33911e-15
ENSMMUG00000023761	ENTPD7	ectonucleoside triphosphate diphosphohydrolase 7 [Source:HGNC Symbol;Acc:HGNC:19745]	protein_coding	69.4876	-1.76668	0.238511	58.5844	1.94751e-14	2.66437e-13
ENSMMUG00000026921	mml-mir-199a-2	mml-mir-199a-2 [Source:miRBase;Acc:MI0007662]	miRNA	24.5932	-2.44853	0.344043	55.8003	8.02189e-14	1.02965e-12
ENSMMUG00000028772			protein_coding	90.5004	-1.3942	0.174021	67.4573	2.153e-16	3.48116e-15
ENSMMUG00000029059			protein_coding	365.9	-2.15381	0.158346	198.933	3.56955e-45	2.48208e-43
ENSMMUG00000029123			protein_coding	828.018	-1.3492	0.10235	184.538	4.95062e-42	3.12946e-40
ENSMMUG00000029821			protein_coding	387.219	-2.04068	0.096113	484.527	2.21105e-107	5.79694e-105
ENSMMUG00000029827	CLIC1	chloride intracellular channel 1 [Source:HGNC Symbol;Acc:HGNC:2062]	protein_coding	1220.25	-0.788926	0.0694354	134.085	5.2339e-31	2.14081e-29
ENSMMUG00000029841	MAMU-B18	Macaca mulatta HLA class I histocompatibility antigen, B-27 alpha chain-like (LOC720351), mRNA. [Source:RefSeq mRNA;Acc:NM_001318356]	protein_coding	38.2153	-1.97278	0.269996	57.3287	3.68737e-14	4.89394e-13
ENSMMUG00000030470	SLC5A3	solute carrier family 5 member 3 [Source:HGNC Symbol;Acc:HGNC:11038]	protein_coding	108.485	-5.30079	0.291481	455.231	5.24484e-101	1.21566e-98
ENSMMUG00000030920			protein_coding	141.642	-1.18248	0.136856	77.8791	1.09545e-18	2.10825e-17
ENSMMUG00000031755	GLDC	glycine decarboxylase [Source:HGNC Symbol;Acc:HGNC:4313]	protein_coding	17.5771	-3.2222	0.410226	73.7379	8.92103e-18	1.60669e-16
ENSMMUG00000031944			protein_coding	427.37	-1.16433	0.149274	64.3114	1.06231e-15	1.6258e-14
ENSMMUG00000032524	PEG10	paternally expressed 10 [Source:HGNC Symbol;Acc:HGNC:14005]	protein_coding	236.568	-1.69034	0.218356	64.2469	1.09765e-15	1.67827e-14
ENSMMUG00000038144	CREG1	cellular repressor of E1A stimulated genes 1 [Source:HGNC Symbol;Acc:HGNC:2351]	protein_coding	384.831	-0.809662	0.099711	68.1721	1.49833e-16	2.45018e-15
ENSMMUG00000038204			protein_coding	188.356	-1.43119	0.16687	77.8682	1.10149e-18	2.11732e-17
ENSMMUG00000038719	SOD2	superoxide dismutase 2 [Source:HGNC Symbol;Acc:HGNC:11180]	protein_coding	303.252	-2.42395	0.127712	389.172	1.25382e-86	2.38718e-84
ENSMMUG00000038722			protein_coding	153.478	-1.9076	0.132485	222.282	2.87437e-50	2.28706e-48
ENSMMUG00000038730	RGS2	regulator of G protein signaling 2 [Source:HGNC Symbol;Acc:HGNC:9998]	protein_coding	125.079	-3.52191	0.17721	467.693	1.01785e-103	2.46643e-101
ENSMMUG00000039167	ETV1	ETS variant 1 [Source:HGNC Symbol;Acc:HGNC:3490]	protein_coding	33.2927	-2.23684	0.266176	77.498	1.32857e-18	2.53251e-17
ENSMMUG00000039470	MAMU-E	major histocompatibility complex, class I, E precursor [Source:RefSeq peptide;Acc:NP_001108438]	protein_coding	291.827	-0.80415	0.118064	48.0213	4.21621e-12	4.70222e-11
ENSMMUG00000039546	PROCR	protein C receptor [Source:HGNC Symbol;Acc:HGNC:9452]	protein_coding	556.935	-3.31296	0.105792	1078.11	1.89386e-236	2.01923e-233
ENSMMUG00000039549	C2CD4B	C2 calcium dependent domain containing 4B [Source:HGNC Symbol;Acc:HGNC:33628]	protein_coding	268.788	-2.8533	0.119728	630.437	4.01569e-139	1.73576e-136
ENSMMUG00000039592	CYP4F11	cytochrome P450 family 4 subfamily F member 11 [Source:HGNC Symbol;Acc:HGNC:13265]	protein_coding	24.6683	-3.15546	0.33668	105.362	1.01741e-24	2.95845e-23
ENSMMUG00000040268	PITPNA	phosphatidylinositol transfer protein alpha [Source:HGNC Symbol;Acc:HGNC:9001]	protein_coding	286.512	-0.725212	0.0985033	55.6854	8.5046e-14	1.09073e-12
ENSMMUG00000040501	RHOB	rho-related GTP-binding protein RhoB [Source:RefSeq peptide;Acc:NP_001181705]	protein_coding	357.256	-1.74439	0.103605	302.068	1.16758e-67	1.49384e-65
ENSMMUG00000040546	SMIM3	small integral membrane protein 3 [Source:HGNC Symbol;Acc:HGNC:30248]	protein_coding	201.181	-1.51549	0.174713	79.9363	3.86686e-19	7.65379e-18
ENSMMUG00000040573	PMAIP1	phorbol-12-myristate-13-acetate-induced protein 1 [Source:RefSeq peptide;Acc:NP_001247569]	protein_coding	25.2031	-3.55607	0.34672	135.166	3.03739e-31	1.25847e-29
ENSMMUG00000041076			pseudogene	489.32	-2.25835	0.0973794	580.193	3.40428e-128	1.20988e-125
ENSMMUG00000041181	PCP4	Purkinje cell protein 4 [Source:HGNC Symbol;Acc:HGNC:8742]	protein_coding	10.2837	-5.32428	0.809129	82.4519	1.08273e-19	2.23723e-18
ENSMMUG00000041217			protein_coding	87.1008	-3.59752	0.214108	337.523	2.20966e-75	3.33388e-73
ENSMMUG00000041307	ADRA2A	adrenoceptor alpha 2A [Source:HGNC Symbol;Acc:HGNC:281]	protein_coding	26.3075	-2.83368	0.301359	103.552	2.53692e-24	7.11992e-23
ENSMMUG00000041377	HIST1H2BK	histone cluster 1 H2B family member k [Source:HGNC Symbol;Acc:HGNC:13954]	protein_coding	82.0529	-2.47226	0.190417	185.503	3.04832e-42	1.9346e-40
ENSMMUG00000041498	TRAF1	TNF receptor-associated factor 1 [Source:RefSeq peptide;Acc:NP_001252822]	protein_coding	45.4801	-1.79782	0.217731	73.053	1.26214e-17	2.24781e-16
ENSMMUG00000041889	ARF6	ADP ribosylation factor 6 [Source:HGNC Symbol;Acc:HGNC:659]	protein_coding	628.77	-0.626041	0.0733608	74.7521	5.337e-18	9.78838e-17
ENSMMUG00000041962	ABCC6	ATP binding cassette subfamily C member 6 [Source:HGNC Symbol;Acc:HGNC:57]	protein_coding	7.49387	-6.28065	0.939044	69.3293	8.33235e-17	1.39538e-15
ENSMMUG00000042000			protein_coding	286.779	-1.27051	0.100124	168.636	1.46933e-38	8.24529e-37
ENSMMUG00000042117	CXCL1		protein_coding	44.7056	-3.56727	0.299346	168.988	1.23092e-38	6.93173e-37
ENSMMUG00000042176	ERRFI1	ERBB receptor feedback inhibitor 1 [Source:HGNC Symbol;Acc:HGNC:18185]	protein_coding	410.16	-2.61095	0.138081	385.865	6.57913e-86	1.19568e-83
ENSMMUG00000042180			protein_coding	51.0927	-1.96843	0.196376	109.092	1.54905e-25	4.77339e-24
ENSMMUG00000042295			protein_coding	13.1456	-5.3449	0.715257	109.514	1.25232e-25	3.89656e-24
ENSMMUG00000042395	MCFD2	multiple coagulation factor deficiency 2 [Source:HGNC Symbol;Acc:HGNC:18451]	protein_coding	676.4	-0.716677	0.0771906	88.9659	4.01671e-21	9.25637e-20
ENSMMUG00000042454	PHLDA1	pleckstrin homology like domain family A member 1 [Source:HGNC Symbol;Acc:HGNC:8933]	protein_coding	1133.49	-2.58507	0.111976	573.048	1.21965e-126	4.24042e-124
ENSMMUG00000042500	IER2	immediate early response 2 [Source:HGNC Symbol;Acc:HGNC:28871]	protein_coding	220.276	-1.29856	0.100314	175.264	5.2418e-40	3.07077e-38
ENSMMUG00000042613			protein_coding	384.421	-1.79884	0.10416	318.221	3.53535e-71	4.83256e-69
ENSMMUG00000042787			protein_coding	199.409	-2.49516	0.140876	341.78	2.61342e-76	3.98061e-74
ENSMMUG00000043675	CITED4	Cbp/p300 interacting transactivator with Glu/Asp rich carboxy-terminal domain 4 [Source:HGNC Symbol;Acc:HGNC:18696]	protein_coding	10.0714	-3.83974	0.58549	57.1979	3.941e-14	5.20897e-13
ENSMMUG00000043691	PPP1R3B	protein phosphatase 1 regulatory subunit 3B [Source:HGNC Symbol;Acc:HGNC:14942]	protein_coding	82.3025	-1.95796	0.171998	139.527	3.37852e-32	1.49675e-30
ENSMMUG00000043907			lincRNA	29.1247	-1.7228	0.256055	48.4539	3.38147e-12	3.8192e-11
ENSMMUG00000044474			protein_coding	1130.11	-1.06463	0.0966283	128.08	1.07802e-29	4.19484e-28
ENSMMUG00000044503			pseudogene	63.809	-2.06643	0.20047	114.931	8.14664e-27	2.72571e-25
ENSMMUG00000044640	MYEOV	myeloma overexpressed [Source:HGNC Symbol;Acc:HGNC:7563]	protein_coding	38.4533	-3.22359	0.276551	162.795	2.7739e-37	1.46897e-35
ENSMMUG00000044784	SPRED2	sprouty-related, EVH1 domain-containing protein 2 [Source:RefSeq peptide;Acc:NP_001248029]	protein_coding	78.1119	-1.3458	0.181461	57.7202	3.02189e-14	4.04427e-13
ENSMMUG00000044958	ADGRG6	adhesion G protein-coupled receptor G6 [Source:HGNC Symbol;Acc:HGNC:13841]	protein_coding	250.832	-1.19225	0.156003	61.5478	4.32129e-15	6.30569e-14
ENSMMUG00000045043	HAS2	hyaluronan synthase 2 [Source:HGNC Symbol;Acc:HGNC:4819]	protein_coding	1293.98	-4.19543	0.123293	1208.53	8.52138e-265	1.23893e-261
ENSMMUG00000045219	CEBPB	CCAAT/enhancer binding protein beta [Source:HGNC Symbol;Acc:HGNC:1834]	protein_coding	516.795	-0.652196	0.0790663	69.8103	6.52898e-17	1.10262e-15
ENSMMUG00000045352	FGF18	fibroblast growth factor 18 [Source:HGNC Symbol;Acc:HGNC:3674]	protein_coding	64.6356	-3.89221	0.279848	230.219	5.3416e-52	4.61775e-50
ENSMMUG00000045490	CENPBD1	CENPB DNA-binding domain containing 1 [Source:HGNC Symbol;Acc:HGNC:28272]	protein_coding	17.407	-2.89152	0.400448	59.937	9.79425e-15	1.3813e-13
ENSMMUG00000045522	CEACAM6	carcinoembryonic antigen related cell adhesion molecule 6 [Source:HGNC Symbol;Acc:HGNC:1818]	protein_coding	89.3916	-6.47865	0.389858	677.943	1.8721e-149	8.80603e-147
ENSMMUG00000045600	MAMU-B	uncharacterized protein LOC700391 precursor [Source:RefSeq peptide;Acc:NP_001041710]	protein_coding	110.145	-1.79503	0.179664	106.389	6.06061e-25	1.78503e-23
ENSMMUG00000045968			pseudogene	86.5485	-2.39179	0.182067	189.463	4.16536e-43	2.74143e-41
ENSMMUG00000046055			protein_coding	12.1449	-6.49556	0.897885	112.501	2.77565e-26	9.05939e-25
ENSMMUG00000046124	SLC2A3	solute carrier family 2 member 3 [Source:HGNC Symbol;Acc:HGNC:11007]	protein_coding	966.716	-1.95761	0.146579	192.299	1.00121e-43	6.81376e-42
ENSMMUG00000046254	SATB2	SATB homeobox 2 [Source:HGNC Symbol;Acc:HGNC:21637]	protein_coding	27.6498	-2.05335	0.288155	55.0443	1.17846e-13	1.49937e-12
ENSMMUG00000046292	LY6E	lymphocyte antigen 6 family member E [Source:HGNC Symbol;Acc:HGNC:6727]	protein_coding	468.09	-0.964973	0.102238	92.9865	5.2651e-22	1.3157e-20
ENSMMUG00000046368	HOXD10	homeobox D10 [Source:HGNC Symbol;Acc:HGNC:5133]	protein_coding	5.37734	-6.30844	0.976235	54.4203	1.61878e-13	2.03691e-12
ENSMMUG00000046717			pseudogene	522.525	-1.37506	0.118589	142.619	7.12079e-33	3.24452e-31
ENSMMUG00000046871	IFNE	interferon epsilon [Source:HGNC Symbol;Acc:HGNC:18163]	protein_coding	44.8608	-2.56398	0.242438	124.964	5.18294e-29	1.92322e-27
ENSMMUG00000047008			protein_coding	171.606	-0.903847	0.11371	65.1276	7.02033e-16	1.09431e-14
ENSMMUG00000047333			protein_coding	68.8629	-1.59432	0.190164	74.4834	6.11498e-18	1.11513e-16
ENSMMUG00000047391	SRXN1	sulfiredoxin-1 [Source:RefSeq peptide;Acc:NP_001181486]	protein_coding	718.898	-1.35588	0.182342	59.0871	1.50847e-14	2.08874e-13
ENSMMUG00000047406	SOCS2	suppressor of cytokine signaling 2 [Source:HGNC Symbol;Acc:HGNC:19382]	protein_coding	281.629	-0.759355	0.0999471	59.3609	1.31251e-14	1.82372e-13
ENSMMUG00000047584			protein_coding	324.769	-0.771446	0.0984598	63.3056	1.76998e-15	2.6705e-14
ENSMMUG00000047740			protein_coding	17.8753	-3.82804	0.433064	104.96	1.24653e-24	3.605e-23
ENSMMUG00000047800			protein_coding	239.964	-1.63486	0.201356	70.5578	4.46987e-17	7.68673e-16
ENSMMUG00000047873	IFI30	IFI30, lysosomal thiol reductase [Source:HGNC Symbol;Acc:HGNC:5398]	protein_coding	37.0539	-2.551	0.311997	73.2308	1.15342e-17	2.06108e-16
ENSMMUG00000047915			protein_coding	5.07008	-6.22581	0.983676	51.3778	7.61955e-13	9.04002e-12
ENSMMUG00000047964	SLC23A2	solute carrier family 23 member 2 [Source:RefSeq peptide;Acc:NP_001248123]	protein_coding	38.5652	-1.87174	0.258594	56.1905	6.57793e-14	8.48394e-13
ENSMMUG00000048076	TNFRSF10B	TNF receptor superfamily member 10b [Source:HGNC Symbol;Acc:HGNC:11905]	protein_coding	230.568	-1.9416	0.118696	286.832	2.43746e-64	2.9532e-62
ENSMMUG00000048296			protein_coding	871.372	-0.640364	0.075166	74.8083	5.18711e-18	9.52438e-17
ENSMMUG00000048322	EVA1A	eva-1 homolog A, regulator of programmed cell death [Source:HGNC Symbol;Acc:HGNC:25816]	protein_coding	64.0235	-1.52811	0.212716	54.5133	1.54401e-13	1.94448e-12
ENSMMUG00000048395	CBX6	chromobox 6 [Source:HGNC Symbol;Acc:HGNC:1556]	protein_coding	651.364	-0.674187	0.0939509	53.2522	2.93364e-13	3.60352e-12
ENSMMUG00000048560	H1F0	H1 histone family member 0 [Source:HGNC Symbol;Acc:HGNC:4714]	protein_coding	218.352	-1.14536	0.108289	116.327	4.02991e-27	1.36837e-25
ENSMMUG00000048806			protein_coding	77.6619	-1.8504	0.224738	72.4556	1.70836e-17	3.01898e-16
ENSMMUG00000049051	ATP6V1G1		protein_coding	163.541	-0.991198	0.124447	65.6598	5.35892e-16	8.39424e-15
