# Supplementary material for: Gene expression profiling of the masticatory muscle tendons and Achilles tendons under tensile strain in the Japanese macaque Macaca fuscata
Source: PLoS One. 2023 Jan 19;18(1):e0280649. doi: 10.1371/journal.pone.0280649 (PMC9851512; doi:10.1371/journal.pone.0280649)
Supplement: S3 Table — (XLSX) [file pone.0280649.s003.xlsx]

## Sheet: TTATMA(<10E-10),1076genes
Ensembl_ID	GeneSymbol	Description	GeneType	ALL (FDR)	TT (FDR): 0h vs 48h	AT (FDR): 0h vs 48h	MA (FDR): 0h vs 48h
ENSMMUG00000000016	ADSS	adenylosuccinate synthase [Source:HGNC Symbol;Acc:HGNC:292]	protein_coding	4.61077e-65	2.1634e-14	9.33231e-18	1.39519e-16
ENSMMUG00000000058	CDV3	CDV3 homolog [Source:HGNC Symbol;Acc:HGNC:26928]	protein_coding	4.2174e-165	1.87148e-39	2.60128e-31	1.43613e-30
ENSMMUG00000000059	TOPBP1	DNA topoisomerase 2-binding protein 1 [Source:RefSeq peptide;Acc:NP_001253359]	protein_coding	1.21302e-76	1.05613e-24	5.25826e-19	8.36445e-24
ENSMMUG00000000144	TSPAN17	tetraspanin 17 [Source:HGNC Symbol;Acc:HGNC:13594]	protein_coding	3.78476e-152	3.88029e-16	1.30867e-44	3.43964e-35
ENSMMUG00000000156	PHB	prohibitin [Source:RefSeq peptide;Acc:NP_001253252]	protein_coding	1.32934e-177	8.41774e-32	1.01685e-76	5.80695e-23
ENSMMUG00000000165	COX6C	cytochrome c oxidase subunit 6C [Source:HGNC Symbol;Acc:HGNC:2285]	protein_coding	9.07557e-87	5.13138e-14	2.0997e-41	2.20515e-17
ENSMMUG00000000249			protein_coding	2.81175e-137	5.20546e-45	5.66852e-101	4.72564e-19
ENSMMUG00000000258	MCRIP1	MAPK regulated corepressor interacting protein 1 [Source:HGNC Symbol;Acc:HGNC:28007]	protein_coding	1.38306e-104	7.80774e-16	6.20625e-64	4.06766e-21
ENSMMUG00000000267	RPS10		protein_coding	0	8.40282e-60	0	5.25185e-28
ENSMMUG00000000322	NAA10	N(alpha)-acetyltransferase 10, NatA catalytic subunit [Source:HGNC Symbol;Acc:HGNC:18704]	protein_coding	4.61399e-130	1.47225e-22	4.53355e-64	2.53114e-25
ENSMMUG00000000330	APC	APC, WNT signaling pathway regulator [Source:HGNC Symbol;Acc:HGNC:583]	protein_coding	0	4.54671e-44	4.3762e-174	2.31298e-35
ENSMMUG00000000364	TOMM22		protein_coding	1.7185e-218	6.88518e-16	8.99479e-117	3.28526e-13
ENSMMUG00000000376	BIN1	bridging integrator 1 [Source:HGNC Symbol;Acc:HGNC:1052]	protein_coding	0	2.54399e-90	0	1.58499e-61
ENSMMUG00000000399	KIF2A	kinesin-like protein KIF2A [Source:RefSeq peptide;Acc:NP_001253787]	protein_coding	1.79706e-115	1.29455e-21	4.88438e-32	1.98684e-26
ENSMMUG00000000413	SLC7A7	solute carrier family 7 member 7 [Source:HGNC Symbol;Acc:HGNC:11065]	protein_coding	5.59847e-193	2.1874e-11	2.37108e-77	3.24399e-15
ENSMMUG00000000422	RPL12		protein_coding	3.10769e-294	3.18878e-80	0	5.44326e-25
ENSMMUG00000000424	ARID5B	AT-rich interaction domain 5B [Source:HGNC Symbol;Acc:HGNC:17362]	protein_coding	5.6391e-175	2.65189e-61	7.22921e-28	9.55547e-31
ENSMMUG00000000478	COX8A		protein_coding	2.39676e-146	1.1329e-37	5.64254e-118	1.48795e-20
ENSMMUG00000000523			protein_coding	2.27715e-66	1.87031e-20	1.12507e-16	4.99587e-14
ENSMMUG00000000535	AMD1	adenosylmethionine decarboxylase 1 [Source:HGNC Symbol;Acc:HGNC:457]	protein_coding	8.50577e-175	6.89681e-31	2.08249e-67	1.08203e-20
ENSMMUG00000000582	NOP58	NOP58 ribonucleoprotein [Source:HGNC Symbol;Acc:HGNC:29926]	protein_coding	4.31447e-163	4.38786e-44	2.58375e-61	1.26759e-35
ENSMMUG00000000589	MPG	DNA-3-methyladenine glycosylase [Source:RefSeq peptide;Acc:NP_001190188]	protein_coding	2.00326e-128	5.19992e-15	2.53297e-121	9.87324e-15
ENSMMUG00000000609	MRPL28	mitochondrial ribosomal protein L28 [Source:HGNC Symbol;Acc:HGNC:14484]	protein_coding	1.18322e-72	1.5988e-11	3.09511e-26	4.57033e-16
ENSMMUG00000000618	GGNBP2	gametogenetin binding protein 2 [Source:HGNC Symbol;Acc:HGNC:19357]	protein_coding	1.9852e-66	5.33892e-16	1.08638e-19	3.17794e-13
ENSMMUG00000000628	UBE3A	ubiquitin-protein ligase E3A [Source:RefSeq peptide;Acc:NP_001247969]	protein_coding	2.775e-63	7.23042e-19	5.65193e-19	2.23427e-14
ENSMMUG00000000646	SH3BGRL3	SH3 domain binding glutamate rich protein like 3 [Source:HGNC Symbol;Acc:HGNC:15568]	protein_coding	1.0232e-96	2.84769e-27	1.42956e-17	4.8772e-12
ENSMMUG00000000652	SERBP1	SERPINE1 mRNA binding protein 1 [Source:HGNC Symbol;Acc:HGNC:17860]	protein_coding	1.04827e-168	1.36107e-34	7.6586e-23	1.42364e-20
ENSMMUG00000000664	RRAS2	RAS related 2 [Source:HGNC Symbol;Acc:HGNC:17271]	protein_coding	1.02976e-70	1.52539e-16	2.23253e-17	5.34305e-19
ENSMMUG00000000694	PHLDB2	pleckstrin homology like domain family B member 2 [Source:HGNC Symbol;Acc:HGNC:29573]	protein_coding	1.55764e-110	1.34443e-39	1.19568e-17	2.57535e-28
ENSMMUG00000000706	FLNB	filamin B [Source:HGNC Symbol;Acc:HGNC:3755]	protein_coding	6.08396e-111	1.08773e-38	6.99092e-87	4.33656e-11
ENSMMUG00000000735	NELFE	negative elongation factor complex member E [Source:HGNC Symbol;Acc:HGNC:13974]	protein_coding	1.96933e-102	2.81992e-11	6.2623e-44	4.23327e-16
ENSMMUG00000000758			protein_coding	2.4821e-145	2.03188e-24	3.13765e-22	8.84356e-19
ENSMMUG00000000766	KLHDC3	kelch domain containing 3 [Source:HGNC Symbol;Acc:HGNC:20704]	protein_coding	2.20933e-136	5.31499e-14	4.80604e-57	4.81523e-21
ENSMMUG00000000777	DST	dystonin [Source:HGNC Symbol;Acc:HGNC:1090]	protein_coding	4.63541e-177	3.28562e-69	1.62971e-64	1.20677e-58
ENSMMUG00000000787	DIS3	DIS3 homolog, exosome endoribonuclease and 3'-5' exoribonuclease [Source:HGNC Symbol;Acc:HGNC:20604]	protein_coding	1.1362e-82	1.07682e-18	1.57912e-25	8.44474e-16
ENSMMUG00000000801			lincRNA	5.24041e-249	1.4655e-28	1.01329e-143	5.3831e-29
ENSMMUG00000000829	SMARCA5	SWI/SNF related, matrix associated, actin dependent regulator of chromatin, subfamily a, member 5 [Source:HGNC Symbol;Acc:HGNC:11101]	protein_coding	2.66236e-182	5.00072e-50	2.44626e-48	1.87718e-47
ENSMMUG00000000833	AP2S1	adaptor related protein complex 2 sigma 1 subunit [Source:HGNC Symbol;Acc:HGNC:565]	protein_coding	7.87538e-102	6.19167e-31	8.72036e-56	8.52057e-13
ENSMMUG00000000873	RABGGTB	Rab geranylgeranyltransferase beta subunit [Source:HGNC Symbol;Acc:HGNC:9796]	protein_coding	3.1864e-65	4.02815e-22	1.65661e-12	1.15237e-20
ENSMMUG00000000908	SUCLG1	succinate-CoA ligase alpha subunit [Source:HGNC Symbol;Acc:HGNC:11449]	protein_coding	2.47338e-183	1.51563e-15	6.29271e-131	5.01219e-12
ENSMMUG00000000917	AKR1B1	aldo-keto reductase family 1 member B [Source:HGNC Symbol;Acc:HGNC:381]	protein_coding	1.59656e-255	2.11694e-59	6.6229e-116	2.07804e-37
ENSMMUG00000000931	SLC35A3	solute carrier family 35 member A3 [Source:HGNC Symbol;Acc:HGNC:11023]	protein_coding	9.12943e-44	1.45815e-13	1.2998e-13	8.88953e-11
ENSMMUG00000000956	MON2	MON2 homolog, regulator of endosome-to-Golgi trafficking [Source:HGNC Symbol;Acc:HGNC:29177]	protein_coding	1.45068e-81	5.7196e-20	5.37496e-26	1.19018e-24
ENSMMUG00000000973	PDRG1	p53 and DNA damage regulated 1 [Source:HGNC Symbol;Acc:HGNC:16119]	protein_coding	7.32364e-93	5.77391e-11	1.16499e-41	3.6461e-15
ENSMMUG00000001005	DDX21	DExD-box helicase 21 [Source:HGNC Symbol;Acc:HGNC:2744]	protein_coding	6.80542e-174	1.18971e-34	9.2274e-69	7.57004e-27
ENSMMUG00000001021	MIA3	MIA family member 3, ER export factor [Source:HGNC Symbol;Acc:HGNC:24008]	protein_coding	3.91903e-86	1.02209e-13	2.65152e-27	3.69247e-20
ENSMMUG00000001027	ATP5F1B	ATP synthase subunit beta, mitochondrial [Source:RefSeq peptide;Acc:NP_001182423]	protein_coding	0	1.9235e-42	7.50318e-142	2.15162e-28
ENSMMUG00000001044	AKT1	AKT serine/threonine kinase 1 [Source:HGNC Symbol;Acc:HGNC:391]	protein_coding	2.07227e-127	1.30924e-22	1.85095e-13	6.49984e-21
ENSMMUG00000001063	ICE1	interactor of little elongation complex ELL subunit 1 [Source:HGNC Symbol;Acc:HGNC:29154]	protein_coding	2.01874e-111	2.90648e-30	9.00908e-25	6.22681e-27
ENSMMUG00000001116	SUZ12	SUZ12 polycomb repressive complex 2 subunit [Source:HGNC Symbol;Acc:HGNC:17101]	protein_coding	3.77408e-91	4.01257e-31	1.3904e-16	2.64105e-20
ENSMMUG00000001245			protein_coding	5.21632e-64	1.09265e-16	2.14305e-24	4.93626e-11
ENSMMUG00000001283	TP53I3	tumor protein p53 inducible protein 3 [Source:HGNC Symbol;Acc:HGNC:19373]	protein_coding	1.25225e-206	8.55791e-44	1.22518e-95	5.67613e-24
ENSMMUG00000001292	SACS	sacsin molecular chaperone [Source:HGNC Symbol;Acc:HGNC:10519]	protein_coding	2.06961e-132	2.74272e-32	9.35985e-71	6.68291e-26
ENSMMUG00000001314	STK25	serine/threonine kinase 25 [Source:HGNC Symbol;Acc:HGNC:11404]	protein_coding	2.63644e-110	1.33196e-18	6.86131e-17	9.91709e-20
ENSMMUG00000001317	ZFR	zinc finger RNA binding protein [Source:HGNC Symbol;Acc:HGNC:17277]	protein_coding	4.68418e-87	6.17857e-19	9.35295e-39	4.20593e-11
ENSMMUG00000001328	ALDH3A1	aldehyde dehydrogenase 3 family member A1 [Source:HGNC Symbol;Acc:HGNC:405]	protein_coding	0	6.5908e-173	6.87529e-220	1.04114e-62
ENSMMUG00000001340	RPL32		protein_coding	1.25642e-134	6.1872e-39	6.08415e-162	2.19784e-11
ENSMMUG00000001443	CMTM6		protein_coding	1.8023e-85	1.22206e-18	1.21744e-30	1.04481e-20
ENSMMUG00000001454	ACO2	aconitase 2 [Source:HGNC Symbol;Acc:HGNC:118]	protein_coding	2.57835e-92	5.78145e-18	1.67807e-17	1.49701e-14
ENSMMUG00000001458			protein_coding	2.43329e-137	4.9568e-30	1.14365e-65	3.55605e-19
ENSMMUG00000001516	TRAM1	translocation associated membrane protein 1 [Source:HGNC Symbol;Acc:HGNC:20568]	protein_coding	1.75581e-182	2.18181e-51	8.17712e-56	8.25564e-26
ENSMMUG00000001616	PADI2	peptidyl arginine deiminase 2 [Source:HGNC Symbol;Acc:HGNC:18341]	protein_coding	0	2.25382e-53	0	2.07594e-23
ENSMMUG00000001645	EEF1D	eukaryotic translation elongation factor 1 delta [Source:HGNC Symbol;Acc:HGNC:3211]	protein_coding	3.63434e-170	7.87634e-41	1.87456e-147	3.74514e-26
ENSMMUG00000001690	CNN3	calponin 3 [Source:HGNC Symbol;Acc:HGNC:2157]	protein_coding	3.87053e-136	2.7732e-24	6.10204e-31	1.32494e-13
ENSMMUG00000001761	MYO1B	myosin IB [Source:HGNC Symbol;Acc:HGNC:7596]	protein_coding	1.25035e-120	2.03151e-35	3.49178e-49	1.81459e-19
ENSMMUG00000001793	CYTH2	cytohesin-2 [Source:RefSeq peptide;Acc:NP_001247820]	protein_coding	2.13564e-128	1.53501e-21	2.00743e-46	3.20375e-25
ENSMMUG00000001800	CUL5	cullin 5 [Source:HGNC Symbol;Acc:HGNC:2556]	protein_coding	2.18573e-97	5.91775e-21	6.76376e-18	2.81575e-32
ENSMMUG00000001858	HNRNPA3	heterogeneous nuclear ribonucleoprotein A3 [Source:HGNC Symbol;Acc:HGNC:24941]	protein_coding	1.44045e-203	1.2356e-48	1.38001e-72	4.74352e-40
ENSMMUG00000001861	NFE2L2	nuclear factor, erythroid 2 like 2 [Source:HGNC Symbol;Acc:HGNC:7782]	protein_coding	5.05988e-139	2.42565e-38	7.86194e-25	2.41822e-39
ENSMMUG00000001874	TM9SF3	transmembrane 9 superfamily member 3 [Source:HGNC Symbol;Acc:HGNC:21529]	protein_coding	0	1.77314e-89	4.1519e-128	4.80982e-91
ENSMMUG00000001892	UGDH	UDP-glucose 6-dehydrogenase [Source:HGNC Symbol;Acc:HGNC:12525]	protein_coding	0	2.17408e-34	9.22078e-160	2.98495e-53
ENSMMUG00000001893	IL6ST	interleukin-6 receptor subunit beta precursor [Source:RefSeq peptide;Acc:NP_001252920]	protein_coding	4.33309e-81	6.08563e-42	2.98444e-30	8.10406e-22
ENSMMUG00000001906	MED13L	mediator complex subunit 13 like [Source:HGNC Symbol;Acc:HGNC:22962]	protein_coding	1.56556e-91	2.57994e-22	9.62356e-76	6.50375e-16
ENSMMUG00000001910	HSPB7	heat shock protein family B (small) member 7 [Source:HGNC Symbol;Acc:HGNC:5249]	protein_coding	3.11211e-87	8.32216e-22	1.21447e-16	1.49668e-26
ENSMMUG00000001940	NME2	NME1-NME2 readthrough [Source:HGNC Symbol;Acc:HGNC:33531]	protein_coding	1.4673e-198	2.18181e-51	6.73312e-199	3.46113e-25
ENSMMUG00000002114	TFRC	transferrin receptor [Source:HGNC Symbol;Acc:HGNC:11763]	protein_coding	0	9.87712e-53	9.70884e-108	7.21873e-32
ENSMMUG00000002135	CEP350	centrosomal protein 350 [Source:HGNC Symbol;Acc:HGNC:24238]	protein_coding	8.84876e-46	3.02833e-14	1.99656e-12	1.56573e-15
ENSMMUG00000002142	NENF	neudesin neurotrophic factor [Source:HGNC Symbol;Acc:HGNC:30384]	protein_coding	1.96469e-95	9.4806e-17	9.63819e-58	1.7105e-21
ENSMMUG00000002147	SSR1	translocon-associated protein subunit alpha precursor [Source:RefSeq peptide;Acc:NP_001245081]	protein_coding	1.00063e-77	8.44009e-15	2.64523e-29	4.20596e-14
ENSMMUG00000002153			protein_coding	7.11093e-87	4.99949e-26	2.43032e-13	5.39984e-18
ENSMMUG00000002176	UHRF2	ubiquitin like with PHD and ring finger domains 2 [Source:HGNC Symbol;Acc:HGNC:12557]	protein_coding	5.58075e-236	2.93126e-18	3.35508e-111	7.15339e-13
ENSMMUG00000002227	ENAH	ENAH, actin regulator [Source:HGNC Symbol;Acc:HGNC:18271]	protein_coding	9.91925e-86	6.69592e-43	1.16353e-25	9.48752e-16
ENSMMUG00000002237			protein_coding	4.17976e-89	5.47437e-14	1.06406e-47	2.38324e-15
ENSMMUG00000002263	ACTR2	ARP2 actin related protein 2 homolog [Source:HGNC Symbol;Acc:HGNC:169]	protein_coding	0	3.6606e-84	4.72474e-109	4.89521e-56
ENSMMUG00000002265	YTHDC1	YTH domain containing 1 [Source:HGNC Symbol;Acc:HGNC:30626]	protein_coding	2.23963e-59	1.65984e-11	1.78085e-19	2.6369e-11
ENSMMUG00000002295	CRABP2	cellular retinoic acid binding protein 2 [Source:HGNC Symbol;Acc:HGNC:2339]	protein_coding	2.9322e-132	2.105e-45	1.3946e-32	5.63661e-11
ENSMMUG00000002309			protein_coding	3.30601e-119	1.18978e-17	6.33119e-86	5.61235e-11
ENSMMUG00000002320	UBC	ubiquitin C [Source:HGNC Symbol;Acc:HGNC:12468]	protein_coding	4.58225e-281	1.08678e-49	4.9985e-46	1.09889e-37
ENSMMUG00000002324			pseudogene	1.26094e-178	3.37474e-37	1.21904e-69	1.12099e-20
ENSMMUG00000002332	RBM25	RNA binding motif protein 25 [Source:HGNC Symbol;Acc:HGNC:23244]	protein_coding	1.26242e-146	6.67401e-33	5.42898e-28	3.0665e-34
ENSMMUG00000002340	DOCK7	dedicator of cytokinesis 7 [Source:HGNC Symbol;Acc:HGNC:19190]	protein_coding	2.33846e-105	2.22656e-28	3.11947e-26	3.89973e-26
ENSMMUG00000002347	MYL2	myosin light chain 2 [Source:HGNC Symbol;Acc:HGNC:7583]	protein_coding	0	1.66036e-51	0	6.14051e-73
ENSMMUG00000002362	PUM3	pumilio RNA binding family member 3 [Source:HGNC Symbol;Acc:HGNC:29676]	protein_coding	4.26856e-91	7.91986e-19	2.61037e-22	7.81513e-21
ENSMMUG00000002364	AKAP9	A-kinase anchoring protein 9 [Source:HGNC Symbol;Acc:HGNC:379]	protein_coding	5.00722e-48	8.62186e-16	1.04427e-13	1.88471e-16
ENSMMUG00000002445	RPL11	ribosomal protein L11 [Source:HGNC Symbol;Acc:HGNC:10301]	protein_coding	3.98882e-210	2.47723e-38	5.2027e-273	1.28893e-13
ENSMMUG00000002494	ACTN3	actinin alpha 3 (gene/pseudogene) [Source:HGNC Symbol;Acc:HGNC:165]	protein_coding	0	3.88424e-31	6.67002e-99	4.73952e-19
ENSMMUG00000002515	PTPA	protein phosphatase 2 phosphatase activator [Source:HGNC Symbol;Acc:HGNC:9308]	protein_coding	2.18218e-154	3.48359e-25	2.63016e-26	7.01198e-24
ENSMMUG00000002516	ADGRL2	adhesion G protein-coupled receptor L2 [Source:HGNC Symbol;Acc:HGNC:18582]	protein_coding	5.07837e-51	3.45739e-13	5.35667e-16	9.84364e-15
ENSMMUG00000002523	NCOR1	nuclear receptor corepressor 1 [Source:HGNC Symbol;Acc:HGNC:7672]	protein_coding	3.02333e-88	2.43744e-24	1.11508e-21	1.05153e-23
ENSMMUG00000002614	SLIT2	slit guidance ligand 2 [Source:HGNC Symbol;Acc:HGNC:11086]	protein_coding	6.23218e-77	4.64092e-17	2.18222e-26	1.28582e-12
ENSMMUG00000002623	NAXE	NAD(P)HX epimerase [Source:HGNC Symbol;Acc:HGNC:18453]	protein_coding	1.31527e-94	2.96909e-13	1.48112e-34	1.26817e-21
ENSMMUG00000002675	CAPG	macrophage-capping protein [Source:RefSeq peptide;Acc:NP_001253868]	protein_coding	1.60038e-127	4.80949e-24	5.6351e-59	2.94851e-17
ENSMMUG00000002676			protein_coding	0	1.7237e-31	0	1.14051e-14
ENSMMUG00000002682	C4H6orf62	chromosome 6 open reading frame 62 [Source:HGNC Symbol;Acc:HGNC:20998]	protein_coding	1.06594e-167	2.61e-35	1.35141e-40	6.62707e-30
ENSMMUG00000002761	ADNP	activity dependent neuroprotector homeobox [Source:HGNC Symbol;Acc:HGNC:15766]	protein_coding	1.66026e-96	1.18231e-12	4.9436e-38	4.90941e-18
ENSMMUG00000002765	SLC25A11	mitochondrial 2-oxoglutarate/malate carrier protein [Source:RefSeq peptide;Acc:NP_001252852]	protein_coding	1.31587e-99	5.25836e-15	2.88492e-38	9.01817e-17
ENSMMUG00000002775	U2SURP	U2 snRNP associated SURP domain containing [Source:HGNC Symbol;Acc:HGNC:30855]	protein_coding	2.47916e-104	3.36144e-33	5.48084e-22	2.05859e-29
ENSMMUG00000002777	PTP4A1	protein tyrosine phosphatase type IVA, member 1 [Source:HGNC Symbol;Acc:HGNC:9634]	protein_coding	0	7.5861e-24	0	9.4935e-35
ENSMMUG00000002789	SLC25A24	solute carrier family 25 member 24 [Source:HGNC Symbol;Acc:HGNC:20662]	protein_coding	6.17667e-155	7.03504e-34	1.23703e-34	4.06186e-39
ENSMMUG00000002820	FAM208A	family with sequence similarity 208 member A [Source:HGNC Symbol;Acc:HGNC:30314]	protein_coding	3.95389e-108	1.1759e-32	1.53985e-26	3.73726e-21
ENSMMUG00000002848	RPS14		protein_coding	0	1.43367e-105	0	1.30746e-49
ENSMMUG00000002865	ABI3BP	ABI family member 3 binding protein [Source:HGNC Symbol;Acc:HGNC:17265]	protein_coding	0	1.28231e-134	3.91806e-112	5.48378e-67
ENSMMUG00000002935	COL8A1	collagen type VIII alpha 1 chain [Source:HGNC Symbol;Acc:HGNC:2215]	protein_coding	7.50866e-94	6.24149e-13	3.89666e-14	1.27309e-35
ENSMMUG00000002943	QARS	glutaminyl-tRNA synthetase [Source:HGNC Symbol;Acc:HGNC:9751]	protein_coding	1.48041e-299	6.79251e-17	5.27894e-140	2.06188e-21
ENSMMUG00000002945	FILIP1L	filamin A interacting protein 1 like [Source:HGNC Symbol;Acc:HGNC:24589]	protein_coding	2.43666e-62	4.24768e-21	3.83774e-13	5.05353e-18
ENSMMUG00000002958	CACNG1	calcium voltage-gated channel auxiliary subunit gamma 1 [Source:HGNC Symbol;Acc:HGNC:1405]	protein_coding	2.93072e-140	1.89755e-17	2.73674e-82	4.99105e-17
ENSMMUG00000003014	PLAC9	placenta specific 9 [Source:HGNC Symbol;Acc:HGNC:19255]	protein_coding	2.53784e-201	5.56068e-36	1.48798e-69	8.30956e-20
ENSMMUG00000003023	CCT8	T-complex protein 1 subunit theta [Source:RefSeq peptide;Acc:NP_001248430]	protein_coding	8.59874e-221	2.94479e-38	2.23727e-24	7.84617e-43
ENSMMUG00000003024			protein_coding	0	1.26219e-22	0	8.96332e-20
ENSMMUG00000003029	PRMT1	protein arginine methyltransferase 1 [Source:HGNC Symbol;Acc:HGNC:5187]	protein_coding	1.58952e-287	6.54301e-53	1.65503e-138	3.43632e-42
ENSMMUG00000003050	RPS15	40S ribosomal protein S15 [Source:RefSeq peptide;Acc:NP_001252851]	protein_coding	0	2.9712e-68	0	2.3952e-37
ENSMMUG00000003120	HECTD1	HECT domain E3 ubiquitin protein ligase 1 [Source:HGNC Symbol;Acc:HGNC:20157]	protein_coding	4.62438e-189	3.29435e-38	4.18437e-109	1.1508e-38
ENSMMUG00000003130			protein_coding	9.8955e-68	9.21427e-21	1.46326e-17	1.00639e-19
ENSMMUG00000003210	CDKN1A	cyclin dependent kinase inhibitor 1A [Source:HGNC Symbol;Acc:HGNC:1784]	protein_coding	0	2.71278e-91	1.07038e-16	7.34709e-70
ENSMMUG00000003245	RASA1	RAS p21 protein activator 1 [Source:HGNC Symbol;Acc:HGNC:9871]	protein_coding	2.27948e-155	1.72781e-19	2.69316e-71	3.08595e-26
ENSMMUG00000003294	ENDOG	endonuclease G [Source:HGNC Symbol;Acc:HGNC:3346]	protein_coding	1.26878e-126	1.87128e-17	1.69617e-49	5.50032e-16
ENSMMUG00000003295	RPS4X	40S ribosomal protein S4, X isoform [Source:RefSeq peptide;Acc:NP_001252551]	protein_coding	0	4.24433e-46	0	1.26859e-22
ENSMMUG00000003303	TUFM	Tu translation elongation factor, mitochondrial [Source:HGNC Symbol;Acc:HGNC:12420]	protein_coding	5.54593e-89	5.43786e-22	1.25074e-16	9.42545e-20
ENSMMUG00000003316	MAN2A1	mannosidase alpha class 2A member 1 [Source:HGNC Symbol;Acc:HGNC:6824]	protein_coding	9.9027e-79	1.02518e-28	1.27605e-11	2.24519e-20
ENSMMUG00000003375	SSR4	signal sequence receptor subunit 4 [Source:HGNC Symbol;Acc:HGNC:11326]	protein_coding	2.055e-226	6.79196e-46	9.77905e-137	1.29565e-22
ENSMMUG00000003386	LRRFIP1	LRR binding FLII interacting protein 1 [Source:HGNC Symbol;Acc:HGNC:6702]	protein_coding	0	2.43424e-44	9.27735e-204	6.73427e-37
ENSMMUG00000003400	BIRC2	baculoviral IAP repeat-containing protein 2 [Source:RefSeq peptide;Acc:NP_001248250]	protein_coding	5.78181e-253	1.18036e-18	1.09168e-92	1.25823e-20
ENSMMUG00000003552			protein_coding	0	6.90757e-14	1.34741e-176	1.244e-15
ENSMMUG00000003572	NAMPT	nicotinamide phosphoribosyltransferase [Source:HGNC Symbol;Acc:HGNC:30092]	protein_coding	5.69327e-127	1.82913e-13	1.02033e-28	1.97546e-11
ENSMMUG00000003578	RPS23	ribosomal protein S23 [Source:HGNC Symbol;Acc:HGNC:10410]	protein_coding	4.50217e-257	6.90949e-36	2.23811e-302	2.86435e-22
ENSMMUG00000003604	RACK1	receptor for activated C kinase 1 [Source:HGNC Symbol;Acc:HGNC:4399]	protein_coding	0	1.98956e-84	6.92415e-297	7.59977e-29
ENSMMUG00000003618	CHID1	chitinase domain containing 1 [Source:HGNC Symbol;Acc:HGNC:28474]	protein_coding	5.30534e-124	3.13101e-12	2.99907e-29	1.0734e-22
ENSMMUG00000003619	HNRNPA2B1	heterogeneous nuclear ribonucleoprotein A2/B1 [Source:HGNC Symbol;Acc:HGNC:5033]	protein_coding	0	1.99039e-82	1.49894e-54	5.81628e-62
ENSMMUG00000003631	CKAP5	cytoskeleton associated protein 5 [Source:HGNC Symbol;Acc:HGNC:28959]	protein_coding	9.92205e-117	1.45418e-32	7.00472e-15	2.79796e-34
ENSMMUG00000003658	ATG2B	autophagy related 2B [Source:HGNC Symbol;Acc:HGNC:20187]	protein_coding	1.87473e-50	1.87053e-12	7.42413e-19	3.09466e-12
ENSMMUG00000003710	BCLAF1	BCL2 associated transcription factor 1 [Source:HGNC Symbol;Acc:HGNC:16863]	protein_coding	4.39496e-186	6.759e-64	1.61919e-21	2.59012e-55
ENSMMUG00000003738			protein_coding	2.84278e-87	2.93146e-22	4.22541e-21	6.74795e-22
ENSMMUG00000003745	THOC2	THO complex 2 [Source:HGNC Symbol;Acc:HGNC:19073]	protein_coding	9.43949e-82	7.5953e-23	6.9488e-18	1.49247e-25
ENSMMUG00000003867			protein_coding	1.73553e-276	2.76772e-49	0	1.09189e-19
ENSMMUG00000003874	CTSD		protein_coding	0	2.005e-22	9.05993e-146	5.50195e-25
ENSMMUG00000003907	BAX	BCL2 associated X, apoptosis regulator [Source:HGNC Symbol;Acc:HGNC:959]	protein_coding	1.84074e-92	1.84841e-17	8.72611e-31	2.06009e-15
ENSMMUG00000003954	ATP5MC3	ATP synthase membrane subunit c locus 3 [Source:HGNC Symbol;Acc:HGNC:843]	protein_coding	9.94868e-143	5.38893e-18	2.21249e-92	8.47504e-13
ENSMMUG00000004054	YES1	tyrosine-protein kinase Yes [Source:RefSeq peptide;Acc:NP_001244441]	protein_coding	3.04791e-98	4.42387e-16	1.219e-55	6.87663e-15
ENSMMUG00000004059			protein_coding	5.0456e-170	1.8502e-25	7.10336e-65	3.24656e-31
ENSMMUG00000004080	GNB2	G protein subunit beta 2 [Source:HGNC Symbol;Acc:HGNC:4398]	protein_coding	3.21435e-90	3.36068e-28	5.92903e-17	5.73441e-14
ENSMMUG00000004091	TCF12	transcription factor 12 [Source:HGNC Symbol;Acc:HGNC:11623]	protein_coding	1.9589e-104	2.22923e-23	2.61934e-11	3.60941e-32
ENSMMUG00000004101	VPS26A	VPS26, retromer complex component A [Source:HGNC Symbol;Acc:HGNC:12711]	protein_coding	4.14122e-101	2.75073e-27	6.08858e-20	9.51463e-24
ENSMMUG00000004149	EIF4G3	eukaryotic translation initiation factor 4 gamma 3 [Source:HGNC Symbol;Acc:HGNC:3298]	protein_coding	3.07004e-136	3.1612e-25	6.60137e-77	2.11264e-22
ENSMMUG00000004188	ACSL4	acyl-CoA synthetase long chain family member 4 [Source:HGNC Symbol;Acc:HGNC:3571]	protein_coding	0	3.13677e-41	4.58133e-142	5.49833e-36
ENSMMUG00000004189	FNDC3B	fibronectin type III domain containing 3B [Source:HGNC Symbol;Acc:HGNC:24670]	protein_coding	9.26373e-211	8.43419e-47	5.20236e-51	2.2796e-46
ENSMMUG00000004235	RPL19		protein_coding	2.59106e-217	8.79973e-38	1.24977e-131	1.32363e-22
ENSMMUG00000004239	FBN1	fibrillin 1 [Source:HGNC Symbol;Acc:HGNC:3603]	protein_coding	2.52566e-186	3.69401e-78	7.25469e-295	4.30807e-25
ENSMMUG00000004376	CIB1	calcium and integrin binding 1 [Source:HGNC Symbol;Acc:HGNC:16920]	protein_coding	1.83752e-72	1.24683e-23	5.59698e-20	3.35903e-14
ENSMMUG00000004380	HADHA	trifunctional enzyme subunit alpha, mitochondrial [Source:RefSeq peptide;Acc:NP_001252819]	protein_coding	5.69753e-126	1.80947e-13	7.99429e-47	5.60195e-11
ENSMMUG00000004405	LSM4	LSM4 homolog, U6 small nuclear RNA and mRNA degradation associated [Source:HGNC Symbol;Acc:HGNC:17259]	protein_coding	6.8303e-132	7.93674e-26	3.39145e-100	5.45284e-23
ENSMMUG00000004412	RSRC2	arginine and serine rich coiled-coil 2 [Source:HGNC Symbol;Acc:HGNC:30559]	protein_coding	1.80204e-51	1.16681e-11	6.99759e-11	6.66889e-16
ENSMMUG00000004418	SEC24A	SEC24 homolog A, COPII coat complex component [Source:HGNC Symbol;Acc:HGNC:10703]	protein_coding	4.35915e-44	9.69369e-14	3.60793e-11	2.68745e-13
ENSMMUG00000004433	ABCE1	ATP binding cassette subfamily E member 1 [Source:HGNC Symbol;Acc:HGNC:69]	protein_coding	4.44081e-115	2.16829e-21	5.24167e-28	4.37072e-15
ENSMMUG00000004437	OTUD4	OTU deubiquitinase 4 [Source:HGNC Symbol;Acc:HGNC:24949]	protein_coding	5.19688e-126	6.72336e-26	2.41808e-48	1.21329e-28
ENSMMUG00000004457	SLC25A10	mitochondrial dicarboxylate carrier [Source:RefSeq peptide;Acc:NP_001253948]	protein_coding	1.17336e-108	3.60673e-24	1.02871e-27	4.74236e-26
ENSMMUG00000004491	SENP6	SUMO1/sentrin specific peptidase 6 [Source:HGNC Symbol;Acc:HGNC:20944]	protein_coding	2.76718e-88	5.19907e-31	1.99061e-14	5.25185e-28
ENSMMUG00000004520	NDUFS2	NADH dehydrogenase [Source:RefSeq peptide;Acc:NP_001245114]	protein_coding	1.10628e-76	5.54977e-19	1.20589e-16	2.16747e-15
ENSMMUG00000004533	PC	pyruvate carboxylase, mitochondrial [Source:RefSeq peptide;Acc:NP_001248513]	protein_coding	1.17953e-72	2.21666e-17	8.96448e-12	4.91074e-11
ENSMMUG00000004539			protein_coding	7.13649e-80	1.48858e-19	1.52408e-11	5.70219e-22
ENSMMUG00000004544	MRPL17	mitochondrial ribosomal protein L17 [Source:HGNC Symbol;Acc:HGNC:14053]	protein_coding	4.39576e-144	3.1921e-20	1.78489e-54	1.83807e-23
ENSMMUG00000004545			protein_coding	1.16645e-194	6.4416e-18	2.02528e-137	8.74279e-16
ENSMMUG00000004548	PQBP1	polyglutamine-binding protein 1 [Source:RefSeq peptide;Acc:NP_001181187]	protein_coding	1.69317e-86	7.1515e-13	2.34188e-44	1.18323e-13
ENSMMUG00000004571			protein_coding	6.93477e-40	8.90073e-12	2.10678e-13	2.65001e-15
ENSMMUG00000004638	ASPN	asporin [Source:HGNC Symbol;Acc:HGNC:14872]	protein_coding	8.09488e-305	1.88465e-106	1.47925e-68	2.42512e-36
ENSMMUG00000004656	ROCK1	Rho associated coiled-coil containing protein kinase 1 [Source:HGNC Symbol;Acc:HGNC:10251]	protein_coding	1.11805e-164	5.42984e-54	1.23356e-41	8.02535e-44
ENSMMUG00000004670	WDR36	WD repeat domain 36 [Source:HGNC Symbol;Acc:HGNC:30696]	protein_coding	1.52781e-53	9.84562e-12	1.65897e-12	6.05014e-19
ENSMMUG00000004677	AGTRAP	angiotensin II receptor associated protein [Source:HGNC Symbol;Acc:HGNC:13539]	protein_coding	3.18755e-60	3.11249e-23	1.17829e-12	1.25586e-17
ENSMMUG00000004682	ZNF593	zinc finger protein 593 [Source:RefSeq peptide;Acc:NP_001247971]	protein_coding	3.82843e-62	2.58706e-11	3.52805e-21	4.96207e-14
ENSMMUG00000004696	HSPA8	heat shock cognate 71 kDa protein [Source:RefSeq peptide;Acc:NP_001248586]	protein_coding	0	6.00435e-19	1.45838e-57	9.70432e-11
ENSMMUG00000004723	VEZF1	vascular endothelial zinc finger 1 [Source:HGNC Symbol;Acc:HGNC:12949]	protein_coding	2.19475e-56	6.35822e-15	6.98859e-12	1.20872e-13
ENSMMUG00000004800	SLMAP	sarcolemmal membrane-associated protein [Source:RefSeq peptide;Acc:NP_001248054]	protein_coding	1.60611e-129	7.47888e-45	2.84213e-18	5.58273e-30
ENSMMUG00000004838	TNNI2	troponin I2, fast skeletal type [Source:HGNC Symbol;Acc:HGNC:11946]	protein_coding	0	1.31711e-41	0	6.12721e-56
ENSMMUG00000004852	EEF1A1	eukaryotic translation elongation factor 1 alpha 1 [Source:HGNC Symbol;Acc:HGNC:3189]	protein_coding	0	5.20357e-24	0	4.99682e-14
ENSMMUG00000004871	MEA1	male-enhanced antigen 1 [Source:RefSeq peptide;Acc:NP_001181798]	protein_coding	1.07917e-77	3.75814e-17	2.25628e-43	7.45214e-14
ENSMMUG00000004893	SASH1	SAM and SH3 domain containing 1 [Source:HGNC Symbol;Acc:HGNC:19182]	protein_coding	4.01274e-64	2.96252e-15	8.9593e-22	1.41881e-15
ENSMMUG00000004897	GPD2	glycerol-3-phosphate dehydrogenase 2 [Source:HGNC Symbol;Acc:HGNC:4456]	protein_coding	3.77985e-248	7.36272e-17	1.15811e-93	7.69451e-13
ENSMMUG00000004924			pseudogene	2.68388e-106	4.92435e-42	3.06401e-14	1.1339e-25
ENSMMUG00000005006	RPS21	ribosomal protein S21 [Source:HGNC Symbol;Acc:HGNC:10409]	protein_coding	4.62925e-303	8.92778e-65	1.25779e-295	1.0477e-24
ENSMMUG00000005007			protein_coding	3.77076e-84	4.12284e-12	2.19504e-24	7.01321e-14
ENSMMUG00000005024	GKAP1	G kinase-anchoring protein 1 [Source:RefSeq peptide;Acc:NP_001253388]	protein_coding	1.1185e-115	6.7444e-15	3.9015e-47	3.80844e-11
ENSMMUG00000005042	RABL6	RAB, member RAS oncogene family like 6 [Source:HGNC Symbol;Acc:HGNC:24703]	protein_coding	5.1833e-149	2.35187e-19	8.90951e-14	2.88894e-18
ENSMMUG00000005047	PHPT1	phosphohistidine phosphatase 1 [Source:HGNC Symbol;Acc:HGNC:30033]	protein_coding	4.61089e-98	4.37668e-19	1.03565e-69	1.15548e-14
ENSMMUG00000005051	EDF1	endothelial differentiation related factor 1 [Source:HGNC Symbol;Acc:HGNC:3164]	protein_coding	2.94044e-168	1.68844e-26	3.12314e-133	3.66407e-12
ENSMMUG00000005098	PEBP1	phosphatidylethanolamine-binding protein 1 [Source:RefSeq peptide;Acc:NP_001233128]	protein_coding	1.19078e-133	1.64017e-24	8.66962e-72	3.12965e-14
ENSMMUG00000005141	RPL7	ribosomal protein L7 [Source:HGNC Symbol;Acc:HGNC:10363]	protein_coding	8.10094e-232	5.32751e-51	1.62917e-155	1.52935e-22
ENSMMUG00000005157	MRPS25	28S ribosomal protein S25, mitochondrial [Source:RefSeq peptide;Acc:NP_001244599]	protein_coding	2.50062e-95	5.06274e-12	1.31432e-72	5.67114e-11
ENSMMUG00000005170	UNC45B	unc-45 myosin chaperone B [Source:HGNC Symbol;Acc:HGNC:14304]	protein_coding	1.63241e-240	2.01476e-18	5.35363e-161	2.20284e-13
ENSMMUG00000005214	MYL6B	myosin light chain 6B [Source:HGNC Symbol;Acc:HGNC:29823]	protein_coding	3.00205e-169	6.67126e-32	7.92294e-130	4.44258e-20
ENSMMUG00000005225	GJA1	gap junction protein alpha 1 [Source:HGNC Symbol;Acc:HGNC:4274]	protein_coding	0	4.17417e-172	3.63666e-95	4.64716e-101
ENSMMUG00000005247	EGLN1	egl-9 family hypoxia inducible factor 1 [Source:HGNC Symbol;Acc:HGNC:1232]	protein_coding	1.53851e-85	2.84795e-14	1.38836e-25	1.38157e-22
ENSMMUG00000005260	RPL35		protein_coding	0	4.71291e-69	0	2.46539e-27
ENSMMUG00000005314			protein_coding	3.99446e-201	4.50109e-27	8.88504e-42	1.85074e-24
ENSMMUG00000005442	NT5E	5'-nucleotidase ecto [Source:HGNC Symbol;Acc:HGNC:8021]	protein_coding	9.74659e-71	8.08372e-15	2.38832e-24	1.89083e-14
ENSMMUG00000005461	SMCHD1	structural maintenance of chromosomes flexible hinge domain containing 1 [Source:HGNC Symbol;Acc:HGNC:29090]	protein_coding	7.28497e-104	9.38082e-36	3.53256e-15	1.71528e-30
ENSMMUG00000005470			protein_coding	3.21633e-77	4.40373e-17	1.14554e-29	5.59271e-17
ENSMMUG00000005494	RPL10	60S ribosomal protein L10 [Source:RefSeq peptide;Acc:NP_001180488]	protein_coding	0	3.45992e-55	0	3.90378e-36
ENSMMUG00000005511	SON	SON DNA binding protein [Source:HGNC Symbol;Acc:HGNC:11183]	protein_coding	2.69039e-206	3.21734e-28	1.30328e-90	4.50906e-39
ENSMMUG00000005520	CDH11	cadherin 11 [Source:HGNC Symbol;Acc:HGNC:1750]	protein_coding	0	4.9756e-55	2.11923e-12	3.62568e-49
ENSMMUG00000005595			protein_coding	1.66201e-63	3.48459e-12	5.48864e-20	1.36946e-15
ENSMMUG00000005612	GLS	glutaminase [Source:HGNC Symbol;Acc:HGNC:4331]	protein_coding	6.79314e-231	6.85871e-77	6.40641e-31	1.03376e-58
ENSMMUG00000005613	STAT1	signal transducer and activator of transcription 1 [Source:HGNC Symbol;Acc:HGNC:11362]	protein_coding	0	1.01372e-58	4.11673e-29	3.74705e-24
ENSMMUG00000005618	TNNC1	troponin C1, slow skeletal and cardiac type [Source:HGNC Symbol;Acc:HGNC:11943]	protein_coding	0	1.11206e-205	0	5.8661e-133
ENSMMUG00000005624			protein_coding	2.18836e-181	7.98246e-19	2.00075e-95	7.10364e-19
ENSMMUG00000005630	EIF5	eukaryotic translation initiation factor 5 [Source:HGNC Symbol;Acc:HGNC:3299]	protein_coding	2.4146e-257	5.30925e-60	9.47831e-66	7.56083e-65
ENSMMUG00000005635	DHX9	DExH-box helicase 9 [Source:HGNC Symbol;Acc:HGNC:2750]	protein_coding	6.89674e-100	4.2963e-14	3.27304e-29	1.29292e-13
ENSMMUG00000005656	IMPDH2	inosine monophosphate dehydrogenase 2 [Source:HGNC Symbol;Acc:HGNC:6053]	protein_coding	2.50198e-191	5.03899e-19	1.51275e-97	3.54976e-17
ENSMMUG00000005675	UBR2	ubiquitin protein ligase E3 component n-recognin 2 [Source:HGNC Symbol;Acc:HGNC:21289]	protein_coding	7.99546e-64	2.54546e-13	4.93851e-21	1.7282e-18
ENSMMUG00000005689	PRDX2	peroxiredoxin-2 [Source:RefSeq peptide;Acc:NP_001248186]	protein_coding	3.79279e-205	4.87876e-28	8.33974e-107	8.38061e-21
ENSMMUG00000005740	USP24	ubiquitin specific peptidase 24 [Source:HGNC Symbol;Acc:HGNC:12623]	protein_coding	7.91643e-120	6.56346e-20	1.8565e-44	3.59378e-20
ENSMMUG00000005761	UBXN1	UBX domain protein 1 [Source:HGNC Symbol;Acc:HGNC:18402]	protein_coding	1.39094e-106	1.34275e-17	1.16284e-37	3.96885e-13
ENSMMUG00000005818	GNAI3	G protein subunit alpha i3 [Source:HGNC Symbol;Acc:HGNC:4387]	protein_coding	1.5431e-85	5.34721e-23	1.86816e-20	1.79162e-21
ENSMMUG00000005895	NUCB2	nucleobindin 2 [Source:HGNC Symbol;Acc:HGNC:8044]	protein_coding	2.86714e-61	5.81199e-20	1.36103e-12	2.63977e-18
ENSMMUG00000005964	CMAH	cytidine monophosphate-N-acetylneuraminic acid hydroxylase [Source:RefSeq peptide;Acc:NP_001028028]	protein_coding	3.04513e-125	1.94417e-12	6.77338e-30	4.61837e-15
ENSMMUG00000005992	ZMPSTE24	zinc metallopeptidase STE24 [Source:HGNC Symbol;Acc:HGNC:12877]	protein_coding	3.65704e-115	3.53555e-32	1.52496e-22	1.03264e-27
ENSMMUG00000006007	PSMB5	proteasome subunit beta type-5 [Source:RefSeq peptide;Acc:NP_001247774]	protein_coding	0	1.65159e-48	9.95482e-154	4.03453e-49
ENSMMUG00000006033	ADAM9	ADAM metallopeptidase domain 9 [Source:HGNC Symbol;Acc:HGNC:216]	protein_coding	1.51586e-151	2.5663e-71	2.69582e-18	1.88877e-51
ENSMMUG00000006035	THBS1	thrombospondin 1 [Source:HGNC Symbol;Acc:HGNC:11785]	protein_coding	6.08513e-247	6.85232e-76	0	2.82976e-22
ENSMMUG00000006057	NTMT1	N-terminal Xaa-Pro-Lys N-methyltransferase 1 [Source:HGNC Symbol;Acc:HGNC:23373]	protein_coding	2.61122e-85	1.97712e-17	1.0235e-30	8.92523e-17
ENSMMUG00000006058	TSPO	translocator protein [Source:HGNC Symbol;Acc:HGNC:1158]	protein_coding	1.60547e-233	1.04432e-49	2.18015e-135	3.49073e-29
ENSMMUG00000006114	TADA3	transcriptional adaptor 3 [Source:HGNC Symbol;Acc:HGNC:19422]	protein_coding	1.12753e-231	2.78076e-27	1.12387e-77	1.01942e-26
ENSMMUG00000006119	EIF3I	eukaryotic translation initiation factor 3 subunit I [Source:HGNC Symbol;Acc:HGNC:3272]	protein_coding	9.2227e-126	1.30325e-31	5.6775e-68	1.08667e-20
ENSMMUG00000006169	TNNT1	troponin T1, slow skeletal type [Source:HGNC Symbol;Acc:HGNC:11948]	protein_coding	0	1.47693e-184	0	5.04177e-65
ENSMMUG00000006199	GRASP	general receptor for phosphoinositides 1 associated scaffold protein [Source:HGNC Symbol;Acc:HGNC:18707]	protein_coding	0	2.66535e-40	2.52042e-177	8.26939e-64
ENSMMUG00000006221	PRDX1	peroxiredoxin-1 [Source:RefSeq peptide;Acc:NP_001247862]	protein_coding	1.66768e-182	7.08392e-35	6.76795e-15	7.38537e-16
ENSMMUG00000006274	TRIR	telomerase RNA component interacting RNase [Source:HGNC Symbol;Acc:HGNC:28424]	protein_coding	2.72835e-115	1.68665e-21	4.31848e-67	4.56048e-19
ENSMMUG00000006275	ASNA1	arsA arsenite transporter, ATP-binding, homolog 1 (bacterial) [Source:HGNC Symbol;Acc:HGNC:752]	protein_coding	4.46216e-157	8.17737e-29	1.17433e-61	5.88599e-27
ENSMMUG00000006324	FUOM	fucose mutarotase [Source:HGNC Symbol;Acc:HGNC:24733]	protein_coding	2.95615e-143	3.48459e-12	3.13255e-95	9.44537e-14
ENSMMUG00000006326	PAOX	polyamine oxidase [Source:HGNC Symbol;Acc:HGNC:20837]	protein_coding	3.41176e-64	1.24203e-12	9.63551e-15	1.244e-15
ENSMMUG00000006353	RPL15	60S ribosomal protein L15 [Source:RefSeq peptide;Acc:NP_001180490]	protein_coding	0	8.22344e-38	0	5.39466e-21
ENSMMUG00000006359	PACSIN3	protein kinase C and casein kinase substrate in neurons 3 [Source:HGNC Symbol;Acc:HGNC:8572]	protein_coding	6.29134e-65	1.58859e-14	4.21231e-11	4.00187e-17
ENSMMUG00000006369	ARHGAP29	Rho GTPase activating protein 29 [Source:HGNC Symbol;Acc:HGNC:30207]	protein_coding	4.51439e-128	9.20238e-50	7.78428e-16	1.87843e-24
ENSMMUG00000006414	ATAD1		protein_coding	2.86036e-86	1.28646e-19	1.51351e-17	6.02977e-20
ENSMMUG00000006489	YWHAZ		protein_coding	2.28188e-133	6.59578e-15	9.68632e-81	5.52705e-14
ENSMMUG00000006563	NPC2	epididymal secretory protein E1 precursor [Source:RefSeq peptide;Acc:NP_001253689]	protein_coding	1.71287e-139	3.02992e-32	1.68611e-55	7.84316e-21
ENSMMUG00000006567	LAMB1	laminin subunit beta 1 [Source:HGNC Symbol;Acc:HGNC:6486]	protein_coding	9.52783e-109	2.63473e-23	5.01862e-51	9.08752e-14
ENSMMUG00000006598	EEF1G		protein_coding	0	4.11379e-88	0	1.09154e-46
ENSMMUG00000006605			protein_coding	1.42333e-97	2.03419e-19	1.38354e-46	2.16799e-15
ENSMMUG00000006636	NDUFB8	NADH dehydrogenase [Source:RefSeq peptide;Acc:NP_001252695]	protein_coding	3.35993e-89	1.56589e-18	1.55558e-47	1.0456e-12
ENSMMUG00000006656	TMEM258	transmembrane protein 258 [Source:HGNC Symbol;Acc:HGNC:1164]	protein_coding	2.04831e-111	2.07796e-19	5.71456e-44	6.95081e-23
ENSMMUG00000006658	CAPN7	calpain 7 [Source:HGNC Symbol;Acc:HGNC:1484]	protein_coding	8.8149e-66	2.9233e-17	6.84578e-15	1.56598e-23
ENSMMUG00000006659	ALDH1A3	aldehyde dehydrogenase 1 family member A3 [Source:HGNC Symbol;Acc:HGNC:409]	protein_coding	0	1.08361e-33	0	2.41515e-22
ENSMMUG00000006661	SH3BP5	SH3 domain binding protein 5 [Source:HGNC Symbol;Acc:HGNC:10827]	protein_coding	1.25452e-69	3.59802e-16	8.09309e-29	2.0777e-11
ENSMMUG00000006676			protein_coding	5.88588e-103	2.7616e-31	2.54808e-11	1.23126e-27
ENSMMUG00000006687	SMARCD3	SWI/SNF related, matrix associated, actin dependent regulator of chromatin, subfamily d, member 3 [Source:HGNC Symbol;Acc:HGNC:11108]	protein_coding	4.48561e-188	7.45152e-19	8.22101e-109	7.34647e-24
ENSMMUG00000006714	CLPX		protein_coding	1.5711e-78	9.44495e-15	6.23659e-24	4.98713e-20
ENSMMUG00000006718			protein_coding	1.38662e-86	2.86913e-16	8.23386e-12	8.09225e-19
ENSMMUG00000006740	BCS1L	BCS1 homolog, ubiquinol-cytochrome c reductase complex chaperone [Source:HGNC Symbol;Acc:HGNC:1020]	protein_coding	1.67547e-41	1.3756e-11	8.34112e-11	8.48504e-11
ENSMMUG00000006763	COX4I1	cytochrome c oxidase subunit 4 isoform 1, mitochondrial [Source:RefSeq peptide;Acc:NP_001180477]	protein_coding	5.1957e-225	1.66957e-34	1.11232e-196	1.37929e-22
ENSMMUG00000006779	MET	MET proto-oncogene, receptor tyrosine kinase [Source:HGNC Symbol;Acc:HGNC:7029]	protein_coding	9.8764e-132	5.1974e-32	3.47065e-33	7.88185e-31
ENSMMUG00000006783	ANKRD50	ankyrin repeat domain 50 [Source:HGNC Symbol;Acc:HGNC:29223]	protein_coding	1.36294e-59	4.34289e-13	2.5795e-20	5.86165e-14
ENSMMUG00000006784	CAPZA2	capping actin protein of muscle Z-line alpha subunit 2 [Source:HGNC Symbol;Acc:HGNC:1490]	protein_coding	3.23153e-148	2.50903e-30	2.33578e-18	7.61109e-28
ENSMMUG00000006823	GTF2I	general transcription factor II-I [Source:RefSeq peptide;Acc:NP_001244294]	protein_coding	2.21902e-50	3.70152e-16	4.89806e-15	4.8711e-12
ENSMMUG00000006841	MYOF	myoferlin [Source:HGNC Symbol;Acc:HGNC:3656]	protein_coding	8.33849e-71	5.98882e-20	1.43482e-19	3.0549e-21
ENSMMUG00000006941	XPO1	exportin 1 [Source:HGNC Symbol;Acc:HGNC:12825]	protein_coding	5.3908e-195	4.36515e-51	1.20993e-27	2.91605e-46
ENSMMUG00000006951	ZNHIT1	zinc finger HIT-type containing 1 [Source:HGNC Symbol;Acc:HGNC:21688]	protein_coding	1.10266e-80	1.15753e-25	1.04261e-50	1.25379e-12
ENSMMUG00000006980	SEPT7	septin-7 [Source:RefSeq peptide;Acc:NP_001245029]	protein_coding	1.6125e-217	3.67237e-77	1.43648e-27	6.03936e-59
ENSMMUG00000006987			protein_coding	5.22539e-140	2.47962e-14	1.47778e-114	8.39012e-16
ENSMMUG00000007001	PPP4R3B	protein phosphatase 4 regulatory subunit 3B [Source:HGNC Symbol;Acc:HGNC:29267]	protein_coding	1.54476e-44	6.33546e-13	3.26294e-13	6.96339e-12
ENSMMUG00000007003	PNPT1	polyribonucleotide nucleotidyltransferase 1 [Source:HGNC Symbol;Acc:HGNC:23166]	protein_coding	4.34501e-73	1.07731e-15	5.75034e-23	8.67787e-15
ENSMMUG00000007011	CD164	sialomucin core protein 24 precursor [Source:RefSeq peptide;Acc:NP_001252672]	protein_coding	1.90235e-72	2.91737e-16	3.31827e-25	2.40562e-11
ENSMMUG00000007027	ACTC1	actin, alpha, cardiac muscle 1 [Source:HGNC Symbol;Acc:HGNC:143]	protein_coding	0	6.28175e-165	0	3.64033e-65
ENSMMUG00000007047	CYB5R1	cytochrome b5 reductase 1 [Source:HGNC Symbol;Acc:HGNC:13397]	protein_coding	0	1.9185e-37	0	5.15521e-52
ENSMMUG00000007141	ARID4B	AT-rich interaction domain 4B [Source:HGNC Symbol;Acc:HGNC:15550]	protein_coding	1.16158e-76	2.4062e-19	4.89747e-14	1.90898e-24
ENSMMUG00000007149	CYC1	cytochrome c1 [Source:HGNC Symbol;Acc:HGNC:2579]	protein_coding	5.71531e-260	8.96476e-39	1.06045e-76	4.9236e-33
ENSMMUG00000007155	MAF1	MAF1 homolog, negative regulator of RNA polymerase III [Source:HGNC Symbol;Acc:HGNC:24966]	protein_coding	2.75925e-151	8.33997e-26	3.99103e-58	2.32567e-18
ENSMMUG00000007175	ZNF638	zinc finger protein 638 [Source:HGNC Symbol;Acc:HGNC:17894]	protein_coding	7.62076e-90	1.89993e-34	6.6223e-11	1.44295e-28
ENSMMUG00000007176	DYSF	dysferlin [Source:HGNC Symbol;Acc:HGNC:3097]	protein_coding	1.23403e-282	4.3521e-29	4.8013e-127	1.54179e-22
ENSMMUG00000007212	KMT2C	lysine methyltransferase 2C [Source:HGNC Symbol;Acc:HGNC:13726]	protein_coding	8.50225e-82	4.49698e-15	6.41827e-37	2.08038e-18
ENSMMUG00000007220	ACADM	acyl-CoA dehydrogenase medium chain [Source:HGNC Symbol;Acc:HGNC:89]	protein_coding	2.05534e-131	1.41163e-32	7.05411e-23	1.25588e-35
ENSMMUG00000007247	TPP2	tripeptidyl peptidase 2 [Source:HGNC Symbol;Acc:HGNC:12016]	protein_coding	4.5658e-73	4.90018e-17	9.0523e-17	8.54915e-19
ENSMMUG00000007293	RAB34	RAB34, member RAS oncogene family [Source:HGNC Symbol;Acc:HGNC:16519]	protein_coding	6.89445e-102	4.4684e-12	3.10109e-31	7.41525e-12
ENSMMUG00000007294	SEC24D	SEC24 homolog D, COPII coat complex component [Source:HGNC Symbol;Acc:HGNC:10706]	protein_coding	5.53689e-88	1.8219e-17	7.42535e-26	5.76106e-21
ENSMMUG00000007334	ZNF281	zinc finger protein 281 [Source:HGNC Symbol;Acc:HGNC:13075]	protein_coding	8.38704e-118	1.33794e-17	1.81143e-52	1.28361e-20
ENSMMUG00000007345	MAGED2	MAGE family member D2 [Source:HGNC Symbol;Acc:HGNC:16353]	protein_coding	1.06612e-135	1.91784e-20	9.6162e-61	7.02259e-17
ENSMMUG00000007371	TOP2B	DNA topoisomerase 2-beta [Source:RefSeq peptide;Acc:NP_001252630]	protein_coding	5.67027e-252	2.09972e-72	1.95398e-66	1.046e-68
ENSMMUG00000007373	ZDHHC20	zinc finger DHHC-type containing 20 [Source:HGNC Symbol;Acc:HGNC:20749]	protein_coding	2.29426e-137	1.66805e-40	1.98028e-37	1.22493e-28
ENSMMUG00000007456	TARDBP	TAR DNA binding protein [Source:HGNC Symbol;Acc:HGNC:11571]	protein_coding	1.52159e-56	9.24307e-11	1.05591e-13	3.94088e-17
ENSMMUG00000007470	CDK14	cyclin dependent kinase 14 [Source:HGNC Symbol;Acc:HGNC:8883]	protein_coding	4.20309e-60	1.12835e-18	4.41094e-18	5.18132e-12
ENSMMUG00000007509	MYO5A	myosin VA [Source:HGNC Symbol;Acc:HGNC:7602]	protein_coding	1.45711e-102	2.17949e-15	1.56604e-59	1.48288e-12
ENSMMUG00000007510	TALDO1	transaldolase 1 [Source:HGNC Symbol;Acc:HGNC:11559]	protein_coding	2.38683e-112	4.27786e-32	5.42069e-35	1.43262e-13
ENSMMUG00000007529	RBM26	RNA binding motif protein 26 [Source:HGNC Symbol;Acc:HGNC:20327]	protein_coding	7.26216e-63	2.95284e-11	9.11355e-20	3.33781e-15
ENSMMUG00000007549	RPS11	ribosomal protein S11 [Source:HGNC Symbol;Acc:HGNC:10384]	protein_coding	0	6.60432e-76	0	9.46486e-38
ENSMMUG00000007551	RPL13A	ribosomal protein L13a [Source:HGNC Symbol;Acc:HGNC:10304]	protein_coding	0	3.33495e-77	0	1.29568e-36
ENSMMUG00000007570	UACA	uveal autoantigen with coiled-coil domains and ankyrin repeats [Source:HGNC Symbol;Acc:HGNC:15947]	protein_coding	1.80142e-160	5.09796e-64	1.0195e-12	8.38053e-45
ENSMMUG00000007659	XPOT	exportin for tRNA [Source:HGNC Symbol;Acc:HGNC:12826]	protein_coding	2.67273e-204	1.59123e-64	7.21513e-13	2.19473e-63
ENSMMUG00000007678	ANKRD13A	ankyrin repeat domain 13A [Source:HGNC Symbol;Acc:HGNC:21268]	protein_coding	9.91486e-98	2.91748e-24	9.60398e-28	2.28878e-14
ENSMMUG00000007683	ERBIN	erbb2 interacting protein [Source:HGNC Symbol;Acc:HGNC:15842]	protein_coding	4.92561e-142	6.18343e-37	8.29363e-28	5.38045e-37
ENSMMUG00000007741	ILK	integrin linked kinase [Source:HGNC Symbol;Acc:HGNC:6040]	protein_coding	4.42046e-224	9.99767e-38	3.84651e-111	2.59144e-38
ENSMMUG00000007839	FIS1	fission, mitochondrial 1 [Source:HGNC Symbol;Acc:HGNC:21689]	protein_coding	2.12205e-156	1.4937e-20	1.73664e-98	1.25512e-25
ENSMMUG00000007877	UBL5	ubiquitin-like protein 5 [Source:RefSeq peptide;Acc:NP_001247979]	protein_coding	1.74696e-181	1.54243e-21	2.78157e-142	4.85605e-21
ENSMMUG00000007906	CDC42EP3	CDC42 effector protein 3 [Source:HGNC Symbol;Acc:HGNC:16943]	protein_coding	3.94578e-117	4.23566e-15	4.58543e-57	8.09248e-26
ENSMMUG00000007911	SERINC1	serine incorporator 1 [Source:HGNC Symbol;Acc:HGNC:13464]	protein_coding	4.01112e-137	3.80158e-37	9.61956e-18	6.6705e-35
ENSMMUG00000007927	ATR	ATR serine/threonine kinase [Source:HGNC Symbol;Acc:HGNC:882]	protein_coding	2.94633e-60	3.07142e-19	1.77463e-13	2.33088e-14
ENSMMUG00000007939			protein_coding	1.77029e-119	6.03751e-21	3.35215e-64	4.50474e-23
ENSMMUG00000007982	SMC3	structural maintenance of chromosomes 3 [Source:HGNC Symbol;Acc:HGNC:2468]	protein_coding	3.32739e-150	3.69037e-40	1.00442e-29	3.31292e-43
ENSMMUG00000007998	HIVEP2	human immunodeficiency virus type I enhancer binding protein 2 [Source:HGNC Symbol;Acc:HGNC:4921]	protein_coding	2.14087e-78	2.00402e-15	5.40859e-37	5.74562e-12
ENSMMUG00000008026	SPEN	spen family transcriptional repressor [Source:HGNC Symbol;Acc:HGNC:17575]	protein_coding	7.91523e-91	2.28327e-18	8.07425e-69	3.50193e-14
ENSMMUG00000008036	MAN1B1	mannosidase alpha class 1B member 1 [Source:HGNC Symbol;Acc:HGNC:6823]	protein_coding	6.42027e-141	3.92275e-18	1.5086e-41	6.87932e-22
ENSMMUG00000008055	SMYD1	SET and MYND domain containing 1 [Source:HGNC Symbol;Acc:HGNC:20986]	protein_coding	0	2.84735e-11	5.53543e-197	3.22029e-16
ENSMMUG00000008090	RPL27	ribosomal protein L27 [Source:HGNC Symbol;Acc:HGNC:10328]	protein_coding	0	4.87421e-20	4.98324e-290	8.58647e-12
ENSMMUG00000008098	USP34	ubiquitin specific peptidase 34 [Source:HGNC Symbol;Acc:HGNC:20066]	protein_coding	1.30791e-122	5.17763e-39	4.26357e-35	5.24902e-31
ENSMMUG00000008104	PSME4	proteasome activator subunit 4 [Source:HGNC Symbol;Acc:HGNC:20635]	protein_coding	2.9556e-155	3.6406e-35	1.20167e-54	1.73594e-25
ENSMMUG00000008112	NEDD4	neural precursor cell expressed, developmentally down-regulated 4, E3 ubiquitin protein ligase [Source:HGNC Symbol;Acc:HGNC:7727]	protein_coding	1.66863e-89	7.67108e-19	3.27369e-25	5.6295e-28
ENSMMUG00000008144	S100A13	S100 calcium binding protein A13 [Source:HGNC Symbol;Acc:HGNC:10490]	protein_coding	1.52741e-172	2.47369e-15	5.33627e-127	2.14543e-12
ENSMMUG00000008195	C10H20orf24	TGFB induced factor homeobox 2 [Source:HGNC Symbol;Acc:HGNC:15764]	protein_coding	1.55449e-66	1.96343e-16	1.71378e-24	1.52686e-14
ENSMMUG00000008205	PPP2R5E	protein phosphatase 2 regulatory subunit B'epsilon [Source:HGNC Symbol;Acc:HGNC:9313]	protein_coding	2.39587e-78	2.11806e-22	4.8166e-13	4.79631e-26
ENSMMUG00000008224			protein_coding	2.75565e-212	3.38356e-25	1.94346e-141	7.97415e-23
ENSMMUG00000008245	PIN1	peptidylprolyl cis/trans isomerase, NIMA-interacting 1 [Source:HGNC Symbol;Acc:HGNC:8988]	protein_coding	3.32771e-114	1.44938e-11	2.46501e-67	2.56836e-21
ENSMMUG00000008287	EIF2B4	eukaryotic translation initiation factor 2B subunit delta [Source:HGNC Symbol;Acc:HGNC:3260]	protein_coding	1.11925e-62	6.25722e-11	4.99295e-21	3.81209e-13
ENSMMUG00000008288	SNX17	sorting nexin 17 [Source:HGNC Symbol;Acc:HGNC:14979]	protein_coding	9.3459e-154	5.08042e-34	1.9035e-31	2.81505e-31
ENSMMUG00000008300	CAND1	cullin-associated NEDD8-dissociated protein 1 [Source:RefSeq peptide;Acc:NP_001248621]	protein_coding	1.51858e-128	1.66036e-51	1.25406e-32	6.95166e-23
ENSMMUG00000008336			protein_coding	3.26775e-131	1.27948e-35	2.85373e-74	1.42599e-12
ENSMMUG00000008362	PCDH18	protocadherin 18 [Source:HGNC Symbol;Acc:HGNC:14268]	protein_coding	0	2.6226e-51	1.02272e-161	9.32354e-35
ENSMMUG00000008431	PTEN	phosphatidylinositol 3,4,5-trisphosphate 3-phosphatase and dual-specificity protein phosphatase PTEN [Source:RefSeq peptide;Acc:NP_001247894]	protein_coding	7.61024e-55	1.05619e-14	1.63015e-19	3.34075e-11
ENSMMUG00000008435			protein_coding	2.79865e-156	6.72065e-21	2.24579e-44	8.85495e-25
ENSMMUG00000008504	BRWD1	bromodomain and WD repeat domain containing 1 [Source:HGNC Symbol;Acc:HGNC:12760]	protein_coding	6.7303e-42	5.99418e-12	3.24037e-13	6.85307e-13
ENSMMUG00000008513	WDR3	WD repeat domain 3 [Source:HGNC Symbol;Acc:HGNC:12755]	protein_coding	5.40195e-81	6.76075e-15	2.24292e-15	9.01516e-15
ENSMMUG00000008605	NF1	neurofibromin 1 [Source:HGNC Symbol;Acc:HGNC:7765]	protein_coding	1.24568e-131	1.69034e-31	8.03254e-45	2.11159e-30
ENSMMUG00000008608	STT3B	STT3B, catalytic subunit of the oligosaccharyltransferase complex [Source:HGNC Symbol;Acc:HGNC:30611]	protein_coding	2.57855e-260	1.13311e-55	4.87329e-66	6.27209e-49
ENSMMUG00000008611	RIF1	replication timing regulatory factor 1 [Source:HGNC Symbol;Acc:HGNC:23207]	protein_coding	4.36215e-69	3.68068e-19	6.54754e-20	1.63577e-13
ENSMMUG00000008616	TMF1	TATA element modulatory factor 1 [Source:HGNC Symbol;Acc:HGNC:11870]	protein_coding	1.53624e-60	4.00751e-17	2.17805e-13	1.2315e-14
ENSMMUG00000008638	CDC42BPA	CDC42 binding protein kinase alpha [Source:HGNC Symbol;Acc:HGNC:1737]	protein_coding	1.0624e-63	2.66958e-21	2.38493e-17	1.01804e-19
ENSMMUG00000008713	MYBPH	myosin binding protein H [Source:HGNC Symbol;Acc:HGNC:7552]	protein_coding	0	9.47792e-49	1.29761e-238	9.99873e-31
ENSMMUG00000008714	ADORA1	adenosine A1 receptor [Source:HGNC Symbol;Acc:HGNC:262]	protein_coding	3.66978e-240	1.45995e-12	7.49535e-106	3.64077e-23
ENSMMUG00000008722	EPRS	glutamyl-prolyl-tRNA synthetase [Source:HGNC Symbol;Acc:HGNC:3418]	protein_coding	3.9306e-267	3.62058e-76	7.9339e-26	3.81518e-73
ENSMMUG00000008729	RPS5	ribosomal protein S5 [Source:HGNC Symbol;Acc:HGNC:10426]	protein_coding	0	1.68229e-72	0	7.02534e-48
ENSMMUG00000008770	UGP2	UTP--glucose-1-phosphate uridylyltransferase [Source:RefSeq peptide;Acc:NP_001248447]	protein_coding	4.89296e-298	2.0684e-150	1.90968e-30	1.10133e-96
ENSMMUG00000008776	PRDX6	peroxiredoxin 6 [Source:HGNC Symbol;Acc:HGNC:16753]	protein_coding	3.21382e-184	1.90284e-32	1.71491e-155	2.04901e-17
ENSMMUG00000008777	ASPH	aspartate beta-hydroxylase [Source:HGNC Symbol;Acc:HGNC:757]	protein_coding	3.70105e-47	6.21971e-15	1.36983e-13	1.31915e-13
ENSMMUG00000008778	PVALB	parvalbumin [Source:HGNC Symbol;Acc:HGNC:9704]	protein_coding	0	2.15735e-14	4.21747e-279	2.51024e-25
ENSMMUG00000008795			protein_coding	1.74381e-94	9.38191e-31	5.54621e-18	1.5822e-22
ENSMMUG00000008810	ARL8B	ADP ribosylation factor like GTPase 8B [Source:HGNC Symbol;Acc:HGNC:25564]	protein_coding	1.62844e-151	7.58533e-35	9.02635e-39	2.15991e-28
ENSMMUG00000008827	API5	apoptosis inhibitor 5 [Source:RefSeq peptide;Acc:NP_001244862]	protein_coding	9.26157e-88	7.69415e-18	1.65228e-27	8.18546e-19
ENSMMUG00000008836	DDOST	dolichyl-diphosphooligosaccharide--protein glycosyltransferase non-catalytic subunit [Source:HGNC Symbol;Acc:HGNC:2728]	protein_coding	4.29747e-214	1.60685e-22	2.59566e-91	9.77316e-22
ENSMMUG00000008876	MRPL11	mitochondrial ribosomal protein L11 [Source:HGNC Symbol;Acc:HGNC:14042]	protein_coding	6.28412e-180	1.09613e-16	8.20136e-152	2.23321e-20
ENSMMUG00000008917	S100A6	S100 calcium binding protein A6 [Source:HGNC Symbol;Acc:HGNC:10496]	protein_coding	0	4.46894e-141	2.54671e-294	4.61103e-32
ENSMMUG00000008937	HDAC2	histone deacetylase 2 [Source:HGNC Symbol;Acc:HGNC:4853]	protein_coding	2.63998e-129	1.97038e-33	3.25406e-26	2.45666e-35
ENSMMUG00000008938	CNDP2	carnosine dipeptidase 2 [Source:HGNC Symbol;Acc:HGNC:24437]	protein_coding	1.58553e-80	2.39533e-21	5.99447e-19	1.95261e-22
ENSMMUG00000008970	CASQ2	calsequestrin 2 [Source:HGNC Symbol;Acc:HGNC:1513]	protein_coding	0	2.97918e-12	0	4.51979e-13
ENSMMUG00000008994	EIF3A	eukaryotic translation initiation factor 3 subunit A [Source:HGNC Symbol;Acc:HGNC:3271]	protein_coding	2.07015e-209	4.2618e-78	2.40683e-126	8.38053e-45
ENSMMUG00000009004	PTPN12	protein tyrosine phosphatase, non-receptor type 12 [Source:HGNC Symbol;Acc:HGNC:9645]	protein_coding	3.7915e-173	3.05191e-15	8.76773e-66	2.61507e-18
ENSMMUG00000009014	MBD3	methyl-CpG-binding domain protein 3 [Source:RefSeq peptide;Acc:NP_001180972]	protein_coding	2.82281e-156	7.4232e-42	8.93639e-55	1.37697e-21
ENSMMUG00000009019	RPS3	ribosomal protein S3 [Source:HGNC Symbol;Acc:HGNC:10420]	protein_coding	0	1.21216e-85	0	2.59712e-39
ENSMMUG00000009046	PRELID1		protein_coding	4.17849e-150	1.10049e-34	8.37623e-106	6.87386e-25
ENSMMUG00000009058	CLTB	clathrin light chain B [Source:HGNC Symbol;Acc:HGNC:2091]	protein_coding	1.08192e-90	1.58221e-21	3.43395e-29	4.86921e-19
ENSMMUG00000009081	TPR	translocated promoter region, nuclear basket protein [Source:HGNC Symbol;Acc:HGNC:12017]	protein_coding	3.10733e-142	3.48676e-53	1.16564e-39	2.83743e-38
ENSMMUG00000009087	HDGFL3	HDGF like 3 [Source:HGNC Symbol;Acc:HGNC:24937]	protein_coding	7.74375e-72	3.85115e-23	2.24086e-18	2.18162e-18
ENSMMUG00000009106	MIF	Macrophage migration inhibitory factor [Source:UniProtKB/Swiss-Prot;Acc:Q6DN04]	protein_coding	1.62643e-95	1.92755e-33	2.31237e-51	1.51878e-25
ENSMMUG00000009107	ALCAM	CD166 antigen precursor [Source:RefSeq peptide;Acc:NP_001244631]	protein_coding	5.18529e-204	1.23851e-21	5.29353e-68	3.02616e-34
ENSMMUG00000009108	MIF	macrophage migration inhibitory factor [Source:HGNC Symbol;Acc:HGNC:7097]	protein_coding	9.59802e-56	3.0175e-17	7.30594e-18	3.56925e-16
ENSMMUG00000009156	LIMS1	LIM zinc finger domain containing 1 [Source:HGNC Symbol;Acc:HGNC:6616]	protein_coding	0	2.79368e-29	2.62534e-149	1.24847e-27
ENSMMUG00000009157	RPLP0		protein_coding	0	2.25685e-114	0	1.07959e-39
ENSMMUG00000009194	ANXA5	annexin A5 [Source:HGNC Symbol;Acc:HGNC:543]	protein_coding	1.84908e-177	1.31519e-35	5.33441e-39	5.99347e-22
ENSMMUG00000009251	TSPAN9	tetraspanin 9 [Source:HGNC Symbol;Acc:HGNC:21640]	protein_coding	2.1658e-239	2.44596e-24	2.26733e-20	5.74312e-24
ENSMMUG00000009296	HSD17B10	hydroxysteroid 17-beta dehydrogenase 10 [Source:HGNC Symbol;Acc:HGNC:4800]	protein_coding	8.16642e-73	1.08888e-21	1.13146e-24	1.0899e-16
ENSMMUG00000009306	SCAND1	SCAN domain containing 1 [Source:HGNC Symbol;Acc:HGNC:10566]	protein_coding	9.84695e-106	8.98476e-24	1.37752e-51	3.04909e-21
ENSMMUG00000009367	BIRC6	baculoviral IAP repeat containing 6 [Source:HGNC Symbol;Acc:HGNC:13516]	protein_coding	4.88175e-173	1.07671e-27	1.02913e-83	1.61125e-27
ENSMMUG00000009396	HSPA4	heat shock protein family A (Hsp70) member 4 [Source:HGNC Symbol;Acc:HGNC:5237]	protein_coding	1.04695e-176	5.18012e-34	3.33083e-34	3.09274e-34
ENSMMUG00000009461	SMURF2	SMAD specific E3 ubiquitin protein ligase 2 [Source:HGNC Symbol;Acc:HGNC:16809]	protein_coding	0	8.73371e-33	2.32737e-168	4.6553e-22
ENSMMUG00000009463	DDX5	probable ATP-dependent RNA helicase DDX5 [Source:RefSeq peptide;Acc:NP_001245091]	protein_coding	2.13544e-206	3.73165e-37	4.56217e-44	3.50317e-29
ENSMMUG00000009498	RAPSN	receptor associated protein of the synapse [Source:HGNC Symbol;Acc:HGNC:9863]	protein_coding	0	3.15615e-40	2.66271e-302	2.46594e-25
ENSMMUG00000009561	SEC23IP	SEC23 interacting protein [Source:HGNC Symbol;Acc:HGNC:17018]	protein_coding	9.02449e-58	1.42132e-11	6.17796e-26	8.52299e-13
ENSMMUG00000009562	MACF1	microtubule-actin crosslinking factor 1 [Source:HGNC Symbol;Acc:HGNC:13664]	protein_coding	1.83738e-83	5.92605e-45	1.3884e-17	5.39186e-32
ENSMMUG00000009583	COPS7A	COP9 signalosome subunit 7A [Source:HGNC Symbol;Acc:HGNC:16758]	protein_coding	1.98286e-95	4.46301e-12	1.43427e-43	1.65647e-12
ENSMMUG00000009587	FKBP8	FK506 binding protein 8 [Source:HGNC Symbol;Acc:HGNC:3724]	protein_coding	1.76902e-204	1.29605e-41	1.96242e-49	8.83178e-26
ENSMMUG00000009590	EIF4A3	eukaryotic initiation factor 4A-III [Source:RefSeq peptide;Acc:NP_001253345]	protein_coding	4.76772e-162	2.98371e-11	4.85702e-99	1.14916e-11
ENSMMUG00000009616	CALU	calumenin precursor [Source:RefSeq peptide;Acc:NP_001247730]	protein_coding	1.4631e-77	3.66603e-41	1.50653e-26	1.87723e-11
ENSMMUG00000009657			protein_coding	2.21734e-92	6.17292e-13	1.65568e-40	1.20182e-14
ENSMMUG00000009700	CAV3	caveolin 3 [Source:HGNC Symbol;Acc:HGNC:1529]	protein_coding	1.87768e-195	8.46344e-16	1.50875e-109	9.54845e-20
ENSMMUG00000009732	ACTR1B	ARP1 actin related protein 1 homolog B [Source:HGNC Symbol;Acc:HGNC:168]	protein_coding	4.07333e-91	1.94621e-18	1.67256e-29	7.30584e-16
ENSMMUG00000009734	BPTF	bromodomain PHD finger transcription factor [Source:HGNC Symbol;Acc:HGNC:3581]	protein_coding	2.99962e-85	8.31243e-20	1.80199e-35	2.45312e-18
ENSMMUG00000009765	OPA1	OPA1, mitochondrial dynamin like GTPase [Source:HGNC Symbol;Acc:HGNC:8140]	protein_coding	2.89584e-86	2.70771e-19	4.09425e-27	2.12763e-25
ENSMMUG00000009787	RCN3	reticulocalbin 3 [Source:HGNC Symbol;Acc:HGNC:21145]	protein_coding	5.94447e-203	1.58721e-13	1.17221e-100	7.15063e-16
ENSMMUG00000009788	TUBA1A	tubulin alpha 1a [Source:HGNC Symbol;Acc:HGNC:20766]	protein_coding	3.39876e-178	4.04082e-32	1.06617e-73	3.35387e-29
ENSMMUG00000009792	HNRNPH3	heterogeneous nuclear ribonucleoprotein H3 [Source:HGNC Symbol;Acc:HGNC:5043]	protein_coding	1.08412e-86	2.98523e-26	1.61503e-12	6.48181e-27
ENSMMUG00000009793	CAB39	calcium binding protein 39 [Source:HGNC Symbol;Acc:HGNC:20292]	protein_coding	4.14969e-91	1.26371e-25	1.991e-25	5.14288e-20
ENSMMUG00000009827	LATS1	large tumor suppressor kinase 1 [Source:HGNC Symbol;Acc:HGNC:6514]	protein_coding	7.98356e-78	4.00528e-23	8.07588e-27	2.22657e-15
ENSMMUG00000009842	FGF7	fibroblast growth factor 7 [Source:HGNC Symbol;Acc:HGNC:3685]	protein_coding	1.8717e-180	1.75426e-22	7.59191e-39	6.74795e-22
ENSMMUG00000009917	MDH2	malate dehydrogenase 2 [Source:HGNC Symbol;Acc:HGNC:6971]	protein_coding	4.09634e-98	6.75084e-26	2.2344e-23	7.22072e-14
ENSMMUG00000009926	SERPINE1	serpin family E member 1 [Source:HGNC Symbol;Acc:HGNC:8583]	protein_coding	0	4.56471e-52	0	7.11852e-26
ENSMMUG00000009961	FAM129B	niban-like protein 1 [Source:RefSeq peptide;Acc:NP_001180968]	protein_coding	6.22193e-88	1.77942e-21	5.44886e-49	1.94007e-11
ENSMMUG00000009985	HINT1	histidine triad nucleotide binding protein 1 [Source:HGNC Symbol;Acc:HGNC:4912]	protein_coding	4.45926e-261	2.13013e-35	5.35225e-231	6.07667e-23
ENSMMUG00000009990	RB1CC1	RB1-inducible coiled-coil protein 1 [Source:RefSeq peptide;Acc:NP_001253073]	protein_coding	2.17259e-107	2.69176e-38	3.31412e-22	4.08682e-26
ENSMMUG00000010011			protein_coding	4.60738e-260	2.26849e-17	2.00281e-201	4.42294e-19
ENSMMUG00000010029	RPL3	ribosomal protein L3 [Source:HGNC Symbol;Acc:HGNC:10332]	protein_coding	0	1.01612e-46	1.17342e-303	8.66845e-19
ENSMMUG00000010050	SNRPB	small nuclear ribonucleoprotein polypeptides B and B1 [Source:HGNC Symbol;Acc:HGNC:11153]	protein_coding	1.3679e-47	7.54262e-11	3.27954e-17	4.31731e-12
ENSMMUG00000010105	HERC4	probable E3 ubiquitin-protein ligase HERC4 [Source:RefSeq peptide;Acc:NP_001244507]	protein_coding	1.72373e-53	7.3776e-15	8.18643e-13	4.10788e-18
ENSMMUG00000010117	LUC7L3	luc7-like protein 3 [Source:RefSeq peptide;Acc:NP_001252906]	protein_coding	4.61096e-207	1.96315e-63	2.83541e-17	1.40874e-68
ENSMMUG00000010155	PRPF38B	pre-mRNA processing factor 38B [Source:HGNC Symbol;Acc:HGNC:25512]	protein_coding	7.82042e-59	1.68022e-11	1.0735e-19	4.8847e-16
ENSMMUG00000010157			protein_coding	2.60126e-182	9.56727e-30	1.40023e-105	2.7503e-19
ENSMMUG00000010162	AP1S1	adaptor related protein complex 1 sigma 1 subunit [Source:HGNC Symbol;Acc:HGNC:559]	protein_coding	2.6349e-71	1.94942e-27	1.35948e-25	1.67621e-19
ENSMMUG00000010202	C11H12orf57	chromosome 12 open reading frame 57 [Source:HGNC Symbol;Acc:HGNC:29521]	protein_coding	2.71129e-248	9.93315e-50	3.42904e-123	1.34971e-33
ENSMMUG00000010205	PHB2		protein_coding	4.85157e-134	5.65159e-23	7.67011e-70	4.13628e-17
ENSMMUG00000010228	CLCN3	chloride voltage-gated channel 3 [Source:HGNC Symbol;Acc:HGNC:2021]	protein_coding	4.9732e-77	5.90256e-23	2.31264e-11	8.67885e-22
ENSMMUG00000010489	HSPD1	60 kDa heat shock protein, mitochondrial [Source:RefSeq peptide;Acc:NP_001182445]	protein_coding	8.5956e-211	2.021e-47	2.46479e-66	1.9557e-35
ENSMMUG00000010495	MAPKAPK3	mitogen-activated protein kinase-activated protein kinase 3 [Source:HGNC Symbol;Acc:HGNC:6888]	protein_coding	1.08537e-60	1.12227e-11	4.55641e-17	5.01918e-17
ENSMMUG00000010501	TCEAL9	transcription elongation factor A like 9 [Source:HGNC Symbol;Acc:HGNC:30084]	protein_coding	6.65965e-60	3.55235e-20	5.86586e-11	1.8497e-18
ENSMMUG00000010509			protein_coding	0	2.72607e-90	6.17084e-108	1.27041e-61
ENSMMUG00000010519	MYL1	myosin light chain 1 [Source:HGNC Symbol;Acc:HGNC:7582]	protein_coding	0	6.33454e-103	0	3.61288e-119
ENSMMUG00000010539	ZC3H11A	zinc finger CCCH domain-containing protein 11A [Source:RefSeq peptide;Acc:NP_001247891]	protein_coding	4.20759e-224	1.50991e-51	4.80639e-43	1.99299e-54
ENSMMUG00000010545	GABARAP	GABA type A receptor-associated protein [Source:HGNC Symbol;Acc:HGNC:4067]	protein_coding	1.09302e-202	8.87958e-25	5.76936e-104	6.77578e-25
ENSMMUG00000010620	WDR45	WD repeat domain 45 [Source:HGNC Symbol;Acc:HGNC:28912]	protein_coding	8.83831e-68	4.13572e-17	8.57547e-21	2.02396e-12
ENSMMUG00000010658	CUTA	cutA divalent cation tolerance homolog [Source:HGNC Symbol;Acc:HGNC:21101]	protein_coding	2.49511e-92	1.35771e-24	8.03392e-31	6.00205e-12
ENSMMUG00000010682	FBN2	fibrillin 2 [Source:HGNC Symbol;Acc:HGNC:3604]	protein_coding	1.18397e-77	1.94155e-19	2.22283e-13	4.02569e-24
ENSMMUG00000010704	SPRED1	sprouty related EVH1 domain containing 1 [Source:HGNC Symbol;Acc:HGNC:20249]	protein_coding	2.04226e-77	1.39493e-11	9.76107e-33	3.15201e-11
ENSMMUG00000010731	KIF13A	kinesin family member 13A [Source:HGNC Symbol;Acc:HGNC:14566]	protein_coding	8.39875e-110	1.22447e-25	1.87943e-64	3.05102e-18
ENSMMUG00000010747	MFAP5	microfibril associated protein 5 [Source:HGNC Symbol;Acc:HGNC:29673]	protein_coding	0	6.86536e-60	7.72581e-107	8.0923e-16
ENSMMUG00000010749	IBTK	inhibitor of Bruton tyrosine kinase [Source:HGNC Symbol;Acc:HGNC:17853]	protein_coding	5.89535e-143	1.28876e-43	1.05013e-18	1.58606e-40
ENSMMUG00000010808	C1orf43	chromosome 1 open reading frame 43 [Source:HGNC Symbol;Acc:HGNC:29876]	protein_coding	5.64795e-89	2.05023e-12	4.96753e-35	6.01264e-11
ENSMMUG00000010812	PRPF40A	pre-mRNA processing factor 40 homolog A [Source:HGNC Symbol;Acc:HGNC:16463]	protein_coding	1.23168e-156	6.98184e-41	3.26098e-18	2.99949e-41
ENSMMUG00000010814	HAX1	HCLS1-associated protein X-1 [Source:RefSeq peptide;Acc:NP_001253374]	protein_coding	3.44445e-201	6.93256e-27	3.47458e-204	5.73802e-18
ENSMMUG00000010843	HNRNPH1	heterogeneous nuclear ribonucleoprotein H1 [Source:HGNC Symbol;Acc:HGNC:5041]	protein_coding	0	6.22458e-104	1.39727e-65	6.87309e-96
ENSMMUG00000010919	FAM96B	family with sequence similarity 96 member B [Source:HGNC Symbol;Acc:HGNC:24261]	protein_coding	3.14077e-105	3.12548e-11	2.80259e-60	2.83352e-12
ENSMMUG00000010970	HNRNPR	heterogeneous nuclear ribonucleoprotein R [Source:HGNC Symbol;Acc:HGNC:5047]	protein_coding	6.12467e-162	6.7769e-39	4.4328e-16	2.06321e-43
ENSMMUG00000010978	S100A2	S100 calcium binding protein A2 [Source:HGNC Symbol;Acc:HGNC:10492]	protein_coding	1.12987e-257	3.59631e-53	8.82283e-97	2.56859e-22
ENSMMUG00000010979	S100A4	S100 calcium binding protein A4 [Source:HGNC Symbol;Acc:HGNC:10494]	protein_coding	0	7.33417e-92	0	4.09113e-29
ENSMMUG00000011066	EIF4E	eukaryotic translation initiation factor 4E [Source:RefSeq peptide;Acc:NP_001253148]	protein_coding	7.48531e-97	1.54243e-21	5.36573e-21	6.74731e-13
ENSMMUG00000011095	BACH1	BTB domain and CNC homolog 1 [Source:HGNC Symbol;Acc:HGNC:935]	protein_coding	5.06578e-107	1.15452e-30	5.977e-19	2.29237e-27
ENSMMUG00000011106	SNX4	sorting nexin 4 [Source:HGNC Symbol;Acc:HGNC:11175]	protein_coding	1.02073e-93	4.51479e-32	9.30224e-13	4.61339e-28
ENSMMUG00000011112	TOP1	DNA topoisomerase I [Source:HGNC Symbol;Acc:HGNC:11986]	protein_coding	1.23536e-110	2.37066e-25	5.12946e-23	8.19867e-33
ENSMMUG00000011126	DBI	diazepam binding inhibitor, acyl-CoA binding protein [Source:HGNC Symbol;Acc:HGNC:2690]	protein_coding	8.36361e-231	5.86137e-21	1.30913e-211	3.39894e-13
ENSMMUG00000011196	NSA2	NSA2, ribosome biogenesis homolog [Source:HGNC Symbol;Acc:HGNC:30728]	protein_coding	5.51167e-122	3.13707e-27	1.74274e-21	4.66878e-27
ENSMMUG00000011218	SERPINA3	alpha-1-antichymotrypsin precursor [Source:RefSeq peptide;Acc:NP_001182279]	protein_coding	3.44008e-197	6.39113e-22	9.69284e-43	1.43111e-12
ENSMMUG00000011222	PRKCI	protein kinase C iota [Source:HGNC Symbol;Acc:HGNC:9404]	protein_coding	2.29664e-102	1.61106e-35	3.8506e-16	8.00323e-31
ENSMMUG00000011268	DYNC1LI2	dynein cytoplasmic 1 light intermediate chain 2 [Source:HGNC Symbol;Acc:HGNC:2966]	protein_coding	4.18532e-130	1.93224e-24	3.95233e-31	1.62224e-23
ENSMMUG00000011292	DCTN2	dynactin subunit 2 [Source:HGNC Symbol;Acc:HGNC:2712]	protein_coding	4.67601e-208	5.18875e-19	3.26468e-134	1.69066e-15
ENSMMUG00000011299	TEAD4	TEA domain transcription factor 4 [Source:HGNC Symbol;Acc:HGNC:11717]	protein_coding	1.50014e-205	4.84451e-13	1.52261e-109	1.73851e-23
ENSMMUG00000011323	PDS5A	PDS5 cohesin associated factor A [Source:HGNC Symbol;Acc:HGNC:29088]	protein_coding	3.47345e-155	2.4039e-43	3.11524e-36	1.4908e-31
ENSMMUG00000011327	RPS17L	40S ribosomal protein S17 [Source:RefSeq peptide;Acc:NP_001252733]	protein_coding	0	5.8574e-50	0	1.16479e-24
ENSMMUG00000011336			protein_coding	3.09644e-172	1.37396e-26	2.17417e-159	2.80896e-17
ENSMMUG00000011347	DHX36	DEAH-box helicase 36 [Source:HGNC Symbol;Acc:HGNC:14410]	protein_coding	8.51458e-131	1.36348e-30	5.52584e-38	3.77714e-26
ENSMMUG00000011351	YJEFN3	YjeF N-terminal domain containing 3 [Source:HGNC Symbol;Acc:HGNC:24785]	protein_coding	0	1.04319e-47	5.46836e-235	5.18202e-33
ENSMMUG00000011359	EIF3E	eukaryotic translation initiation factor 3 subunit E [Source:HGNC Symbol;Acc:HGNC:3277]	protein_coding	5.23173e-164	9.84094e-53	3.34045e-24	1.90702e-46
ENSMMUG00000011425	NXN	nucleoredoxin [Source:HGNC Symbol;Acc:HGNC:18008]	protein_coding	7.46323e-147	7.16861e-11	9.80431e-41	1.60431e-13
ENSMMUG00000011427	STX10	syntaxin 10 [Source:HGNC Symbol;Acc:HGNC:11428]	protein_coding	2.19129e-114	2.62365e-12	3.29647e-55	5.57478e-19
ENSMMUG00000011428	TMEM131	transmembrane protein 131 [Source:HGNC Symbol;Acc:HGNC:30366]	protein_coding	8.74976e-93	4.85133e-14	1.96635e-54	2.85629e-14
ENSMMUG00000011438	CTR9	CTR9 homolog, Paf1/RNA polymerase II complex component [Source:HGNC Symbol;Acc:HGNC:16850]	protein_coding	2.39291e-77	6.56873e-22	1.28347e-14	5.74223e-18
ENSMMUG00000011442	RAP1B	RAP1B, member of RAS oncogene family [Source:HGNC Symbol;Acc:HGNC:9857]	protein_coding	7.03592e-150	7.60204e-47	2.18771e-39	3.20882e-29
ENSMMUG00000011496	SBNO1	strawberry notch homolog 1 [Source:HGNC Symbol;Acc:HGNC:22973]	protein_coding	1.36553e-71	3.2789e-18	5.2029e-23	1.62977e-18
ENSMMUG00000011511	PSMD13	proteasome 26S subunit, non-ATPase 13 [Source:HGNC Symbol;Acc:HGNC:9558]	protein_coding	1.44088e-226	1.08127e-25	3.86689e-117	2.59561e-23
ENSMMUG00000011513	VCAN	versican [Source:HGNC Symbol;Acc:HGNC:2464]	protein_coding	5.3229e-175	1.61303e-116	1.67983e-62	4.03453e-49
ENSMMUG00000011577	PLOD2	procollagen-lysine,2-oxoglutarate 5-dioxygenase 2 [Source:HGNC Symbol;Acc:HGNC:9082]	protein_coding	2.27807e-244	1.74656e-77	1.91322e-40	1.93501e-63
ENSMMUG00000011618	PTOV1	prostate tumor overexpressed 1 [Source:HGNC Symbol;Acc:HGNC:9632]	protein_coding	2.32178e-153	1.82163e-30	1.04953e-61	8.28974e-12
ENSMMUG00000011647	ATP5PD		protein_coding	5.53114e-277	1.11881e-17	1.7721e-198	5.49233e-13
ENSMMUG00000011651	ERI3	ERI1 exoribonuclease family member 3 [Source:HGNC Symbol;Acc:HGNC:17276]	protein_coding	1.8312e-119	6.71504e-12	2.11937e-67	6.04849e-12
ENSMMUG00000011689	EVA1B	eva-1 homolog B [Source:HGNC Symbol;Acc:HGNC:25558]	protein_coding	3.76974e-158	1.97529e-33	1.54172e-66	6.09757e-28
ENSMMUG00000011811	ANO6	anoctamin 6 [Source:HGNC Symbol;Acc:HGNC:25240]	protein_coding	3.61537e-80	2.26957e-20	3.49385e-45	1.42868e-12
ENSMMUG00000011817	AIP	aryl hydrocarbon receptor interacting protein [Source:HGNC Symbol;Acc:HGNC:358]	protein_coding	1.27198e-127	1.63999e-20	9.20047e-54	4.33031e-22
ENSMMUG00000011864	STOML2	stomatin-like protein 2, mitochondrial [Source:RefSeq peptide;Acc:NP_001247811]	protein_coding	5.42703e-104	1.7102e-16	2.26374e-47	1.31174e-16
ENSMMUG00000011870	RPS7	ribosomal protein S7 [Source:HGNC Symbol;Acc:HGNC:10440]	protein_coding	0	1.8323e-33	0	6.58607e-15
ENSMMUG00000011882	IQGAP1	IQ motif containing GTPase activating protein 1 [Source:HGNC Symbol;Acc:HGNC:6110]	protein_coding	2.24298e-211	3.9975e-67	2.42386e-69	7.37481e-42
ENSMMUG00000011896			protein_coding	1.47064e-59	1.86307e-11	1.28191e-20	2.1181e-11
ENSMMUG00000011949	ACTR1A	ARP1 actin related protein 1 homolog A [Source:HGNC Symbol;Acc:HGNC:167]	protein_coding	2.55306e-101	1.42587e-23	7.32468e-11	3.93043e-21
ENSMMUG00000011990	FAR1	fatty acyl-CoA reductase 1 [Source:HGNC Symbol;Acc:HGNC:26222]	protein_coding	1.41127e-122	2.83506e-40	7.34956e-14	9.4547e-33
ENSMMUG00000012019	POLR2J	RNA polymerase II subunit J [Source:HGNC Symbol;Acc:HGNC:9197]	protein_coding	1.18504e-167	6.73533e-11	2.9301e-115	1.45769e-15
ENSMMUG00000012032	ATP13A3	ATPase 13A3 [Source:HGNC Symbol;Acc:HGNC:24113]	protein_coding	0	1.12778e-90	0	1.14537e-58
ENSMMUG00000012038			protein_coding	1.82466e-70	4.90357e-20	4.53063e-14	5.76523e-11
ENSMMUG00000012040	ENO3	enolase 3 [Source:HGNC Symbol;Acc:HGNC:3354]	protein_coding	0	9.69441e-168	0	2.22678e-86
ENSMMUG00000012041	TMED1	transmembrane p24 trafficking protein 1 [Source:HGNC Symbol;Acc:HGNC:17291]	protein_coding	1.48533e-71	1.72136e-17	2.22076e-18	8.57917e-19
ENSMMUG00000012109	TSPAN33	tetraspanin 33 [Source:HGNC Symbol;Acc:HGNC:28743]	protein_coding	1.79962e-290	4.15555e-28	5.31256e-171	3.07233e-25
ENSMMUG00000012112	RNF11	ring finger protein 11 [Source:HGNC Symbol;Acc:HGNC:10056]	protein_coding	4.64933e-60	1.24128e-15	9.86498e-26	4.68973e-11
ENSMMUG00000012145	ASAP1	ArfGAP with SH3 domain, ankyrin repeat and PH domain 1 [Source:HGNC Symbol;Acc:HGNC:2720]	protein_coding	2.11328e-106	1.76661e-19	1.17886e-31	2.57715e-29
ENSMMUG00000012172	PAFAH1B3		protein_coding	6.04722e-86	1.0478e-12	1.54775e-41	6.90178e-14
ENSMMUG00000012218	CAMSAP2	calmodulin-regulated spectrin-associated protein 2 [Source:RefSeq peptide;Acc:NP_001253642]	protein_coding	1.20279e-85	2.54186e-19	1.04677e-34	9.666e-16
ENSMMUG00000012249	OAF	out at first homolog [Source:HGNC Symbol;Acc:HGNC:28752]	protein_coding	2.89278e-211	3.87357e-29	1.2305e-64	5.24352e-16
ENSMMUG00000012254	ARHGEF12	Rho guanine nucleotide exchange factor 12 [Source:HGNC Symbol;Acc:HGNC:14193]	protein_coding	3.54328e-108	3.57913e-40	6.22902e-37	1.82569e-36
ENSMMUG00000012291			protein_coding	6.19438e-56	3.09335e-16	2.75989e-14	1.75584e-13
ENSMMUG00000012307	POSTN	periostin [Source:HGNC Symbol;Acc:HGNC:16953]	protein_coding	1.6057e-157	1.14889e-49	1.45049e-36	6.46442e-18
ENSMMUG00000012321	FN1	fibronectin 1 [Source:HGNC Symbol;Acc:HGNC:3778]	protein_coding	2.23353e-113	5.46626e-53	9.709e-192	6.28514e-16
ENSMMUG00000012350	MPST	mercaptopyruvate sulfurtransferase [Source:HGNC Symbol;Acc:HGNC:7223]	protein_coding	9.49651e-117	3.30139e-31	1.43711e-52	3.41219e-15
ENSMMUG00000012370	CANX	calnexin [Source:HGNC Symbol;Acc:HGNC:1473]	protein_coding	4.43045e-104	1.8743e-20	2.18036e-19	2.58248e-26
ENSMMUG00000012448	CCT7	chaperonin containing TCP1 subunit 7 [Source:HGNC Symbol;Acc:HGNC:1622]	protein_coding	2.33412e-238	3.07355e-30	3.6594e-78	5.24916e-32
ENSMMUG00000012449	SYTL2	synaptotagmin like 2 [Source:HGNC Symbol;Acc:HGNC:15585]	protein_coding	1.17055e-203	1.27409e-17	1.00234e-118	5.03966e-13
ENSMMUG00000012463	DDX46	probable ATP-dependent RNA helicase DDX46 [Source:RefSeq peptide;Acc:NP_001248109]	protein_coding	1.74248e-75	1.20459e-21	3.91298e-17	9.97028e-24
ENSMMUG00000012487	PTPRG	protein tyrosine phosphatase, receptor type G [Source:HGNC Symbol;Acc:HGNC:9671]	protein_coding	4.98628e-51	5.88521e-12	2.55609e-17	1.83063e-14
ENSMMUG00000012511	GNL3	G protein nucleolar 3 [Source:HGNC Symbol;Acc:HGNC:29931]	protein_coding	5.77053e-100	2.41115e-26	1.41642e-13	4.03777e-20
ENSMMUG00000012516	RARS	arginyl-tRNA synthetase [Source:HGNC Symbol;Acc:HGNC:9870]	protein_coding	1.19183e-82	2.88245e-17	9.15878e-13	3.37735e-14
ENSMMUG00000012523	FLOT2	flotillin 2 [Source:HGNC Symbol;Acc:HGNC:3758]	protein_coding	5.45751e-227	9.66236e-12	3.98336e-84	7.25009e-24
ENSMMUG00000012559	EFR3A	EFR3 homolog A [Source:HGNC Symbol;Acc:HGNC:28970]	protein_coding	1.5233e-158	3.66562e-45	1.68392e-30	5.50449e-41
ENSMMUG00000012575	SYNCRIP	heterogeneous nuclear ribonucleoprotein Q [Source:RefSeq peptide;Acc:NP_001180774]	protein_coding	3.2548e-240	1.77893e-49	4.97655e-75	1.35353e-46
ENSMMUG00000012589	PGM3	phosphoglucomutase 3 [Source:HGNC Symbol;Acc:HGNC:8907]	protein_coding	8.6263e-126	8.36736e-32	2.23017e-17	2.29252e-31
ENSMMUG00000012610	SOCS6	suppressor of cytokine signaling 6 [Source:HGNC Symbol;Acc:HGNC:16833]	protein_coding	1.97025e-50	3.76947e-16	1.56239e-11	1.11958e-13
ENSMMUG00000012716	NID1	nidogen 1 [Source:HGNC Symbol;Acc:HGNC:7821]	protein_coding	0	2.9412e-50	1.85407e-129	2.11747e-35
ENSMMUG00000012744	BCAP31	B cell receptor associated protein 31 [Source:HGNC Symbol;Acc:HGNC:16695]	protein_coding	7.63213e-165	1.4657e-34	8.27031e-37	2.02645e-29
ENSMMUG00000012754	EIF3D	eukaryotic translation initiation factor 3 subunit D [Source:HGNC Symbol;Acc:HGNC:3278]	protein_coding	3.92609e-116	3.55961e-17	2.32303e-55	1.7282e-18
ENSMMUG00000012843			protein_coding	4.35286e-145	2.74303e-20	4.34141e-128	7.64479e-15
ENSMMUG00000012846	TCP1		protein_coding	3.80336e-129	5.81476e-11	5.45723e-43	5.49249e-11
ENSMMUG00000012872	CIAO1	cytosolic iron-sulfur assembly component 1 [Source:HGNC Symbol;Acc:HGNC:14280]	protein_coding	7.41941e-63	7.15915e-16	9.76422e-12	2.73718e-17
ENSMMUG00000012874	PGK1	phosphoglycerate kinase 1 [Source:RefSeq peptide;Acc:NP_001182587]	protein_coding	2.04088e-196	1.03359e-18	4.21598e-87	1.14337e-14
ENSMMUG00000012887	ANAPC11	anaphase-promoting complex subunit 11 [Source:RefSeq peptide;Acc:NP_001252748]	protein_coding	1.24216e-117	1.78297e-11	1.19156e-72	6.85904e-12
ENSMMUG00000012889	PCYT2	phosphate cytidylyltransferase 2, ethanolamine [Source:HGNC Symbol;Acc:HGNC:8756]	protein_coding	1.72253e-148	2.95003e-23	1.13777e-49	8.65736e-22
ENSMMUG00000012941	NUDT22	nudix hydrolase 22 [Source:HGNC Symbol;Acc:HGNC:28189]	protein_coding	1.74261e-67	6.16884e-17	7.75223e-23	1.17228e-11
ENSMMUG00000012944	VEGFB	vascular endothelial growth factor B [Source:HGNC Symbol;Acc:HGNC:12681]	protein_coding	1.14589e-77	1.11186e-19	6.68184e-22	1.01442e-16
ENSMMUG00000012963	GPX1	glutathione peroxidase 1 [Source:RefSeq peptide;Acc:NP_001152770]	protein_coding	3.42041e-138	1.65418e-58	1.00743e-41	1.06788e-25
ENSMMUG00000012969	PSAP	prosaposin [Source:HGNC Symbol;Acc:HGNC:9498]	protein_coding	2.45107e-180	2.39223e-22	5.28136e-50	4.63156e-19
ENSMMUG00000012989	HNRNPA1	heterogeneous nuclear ribonucleoprotein A1 [Source:RefSeq peptide;Acc:NP_001036248]	protein_coding	3.84746e-91	1.96343e-15	1.29973e-23	1.2103e-23
ENSMMUG00000012999	PSMB6	proteasome subunit beta type-6 [Source:RefSeq peptide;Acc:NP_001182643]	protein_coding	1.70472e-230	1.42813e-31	1.01573e-117	1.86814e-30
ENSMMUG00000013020	GSN	gelsolin [Source:HGNC Symbol;Acc:HGNC:4620]	protein_coding	0	4.22965e-46	1.84527e-60	1.32493e-36
ENSMMUG00000013061	SMDT1	single-pass membrane protein with aspartate rich tail 1 [Source:HGNC Symbol;Acc:HGNC:25055]	protein_coding	2.86134e-162	5.25413e-21	5.19222e-111	3.84305e-19
ENSMMUG00000013071	UCHL1	ubiquitin C-terminal hydrolase L1 [Source:HGNC Symbol;Acc:HGNC:12513]	protein_coding	1.77249e-209	6.02927e-52	6.1789e-83	6.09757e-28
ENSMMUG00000013106	GALNT7	polypeptide N-acetylgalactosaminyltransferase 7 [Source:HGNC Symbol;Acc:HGNC:4129]	protein_coding	2.32963e-40	3.01498e-13	7.90405e-12	3.62278e-12
ENSMMUG00000013176	NSDHL	NAD(P) dependent steroid dehydrogenase-like [Source:HGNC Symbol;Acc:HGNC:13398]	protein_coding	2.44482e-125	1.46231e-21	8.28565e-67	2.19813e-17
ENSMMUG00000013180	FAM208B	family with sequence similarity 208 member B [Source:HGNC Symbol;Acc:HGNC:23484]	protein_coding	3.0279e-156	1.50933e-36	3.245e-75	3.15763e-32
ENSMMUG00000013228	RDH5	retinol dehydrogenase 5 [Source:HGNC Symbol;Acc:HGNC:9940]	protein_coding	4.7433e-305	6.58373e-29	2.02204e-293	6.27579e-31
ENSMMUG00000013232	CD63	CD63 molecule [Source:HGNC Symbol;Acc:HGNC:1692]	protein_coding	6.5471e-199	1.69546e-59	7.68578e-146	3.64187e-25
ENSMMUG00000013253	PTPN11	tyrosine-protein phosphatase non-receptor type 11 [Source:RefSeq peptide;Acc:NP_001248038]	protein_coding	3.28057e-42	4.8693e-22	1.80045e-14	2.04279e-11
ENSMMUG00000013297	CAVIN3	caveolae associated protein 3 [Source:HGNC Symbol;Acc:HGNC:9400]	protein_coding	7.67605e-106	1.04497e-17	4.61067e-14	3.56054e-17
ENSMMUG00000013348	NOP53	glioma tumor suppressor candidate region gene 2 protein [Source:RefSeq peptide;Acc:NP_001248503]	protein_coding	9.9494e-235	7.53662e-27	6.52802e-135	2.05086e-18
ENSMMUG00000013379	RPL8	ribosomal protein L8 [Source:HGNC Symbol;Acc:HGNC:10368]	protein_coding	7.14673e-227	1.09658e-49	9.38725e-185	4.70829e-34
ENSMMUG00000013388			protein_coding	0	2.9952e-19	0	1.4945e-15
ENSMMUG00000013395	ATP5MC1		protein_coding	9.46456e-100	3.39891e-25	1.23722e-42	2.70037e-27
ENSMMUG00000013396	OTUD6B	OTU domain-containing protein 6B [Source:RefSeq peptide;Acc:NP_001253025]	protein_coding	1.59528e-68	4.75273e-13	2.62383e-23	3.10166e-11
ENSMMUG00000013397	PRDX5	peroxiredoxin 5 [Source:HGNC Symbol;Acc:HGNC:9355]	protein_coding	2.38895e-133	5.68688e-45	8.1231e-96	2.72783e-19
ENSMMUG00000013429			protein_coding	0	5.4628e-84	0	7.88321e-31
ENSMMUG00000013475	CAPN1	calpain 1 [Source:HGNC Symbol;Acc:HGNC:1476]	protein_coding	5.75377e-181	5.67197e-17	3.4081e-39	8.07434e-21
ENSMMUG00000013495	SSR2	signal sequence receptor subunit 2 [Source:HGNC Symbol;Acc:HGNC:11324]	protein_coding	1.79032e-100	2.24525e-32	6.67084e-66	2.59419e-11
ENSMMUG00000013503	MPDU1	mannose-P-dolichol utilization defect 1 protein [Source:RefSeq peptide;Acc:NP_001253077]	protein_coding	6.45094e-90	1.25687e-14	1.74508e-31	1.46685e-19
ENSMMUG00000013507	TNNT2	ladinin 1 [Source:HGNC Symbol;Acc:HGNC:6472]	protein_coding	0	6.18231e-103	0	1.60001e-47
ENSMMUG00000013573	MZT2B	mitotic-spindle organizing protein 2B [Source:RefSeq peptide;Acc:NP_001180873]	protein_coding	2.67908e-111	8.42075e-20	7.12585e-85	1.38785e-16
ENSMMUG00000013639	PRRC2C	proline rich coiled-coil 2C [Source:HGNC Symbol;Acc:HGNC:24903]	protein_coding	1.81442e-300	8.78517e-49	1.31736e-131	5.00027e-44
ENSMMUG00000013659	MRPS11	mitochondrial ribosomal protein S11 [Source:HGNC Symbol;Acc:HGNC:14050]	protein_coding	1.15183e-139	1.33265e-18	4.78142e-74	5.02898e-20
ENSMMUG00000013665	MMP14	matrix metalloproteinase-14 precursor [Source:RefSeq peptide;Acc:NP_001253739]	protein_coding	2.95091e-227	8.90698e-24	1.75753e-23	3.28006e-35
ENSMMUG00000013679	ACOT11	acyl-CoA thioesterase 11 [Source:HGNC Symbol;Acc:HGNC:18156]	protein_coding	2.70233e-73	7.1687e-11	7.08029e-21	1.55734e-13
ENSMMUG00000013739	RAI14	retinoic acid induced 14 [Source:HGNC Symbol;Acc:HGNC:14873]	protein_coding	0	6.87561e-82	1.41763e-95	6.79595e-43
ENSMMUG00000013753	USP9X	ubiquitin specific peptidase 9, X-linked [Source:HGNC Symbol;Acc:HGNC:12632]	protein_coding	0	1.39025e-76	1.68213e-72	1.42624e-65
ENSMMUG00000013764	IGFBP3	insulin-like growth factor-binding protein 3 precursor [Source:RefSeq peptide;Acc:NP_001247476]	protein_coding	0	3.01498e-13	0	9.3184e-11
ENSMMUG00000013766	PTGES3	prostaglandin E synthase 3 [Source:RefSeq peptide;Acc:NP_001248443]	protein_coding	5.89066e-73	7.82053e-19	1.25198e-16	1.7116e-18
ENSMMUG00000013782	LAMA4	laminin subunit alpha 4 [Source:HGNC Symbol;Acc:HGNC:6484]	protein_coding	1.93563e-212	7.70149e-41	7.9056e-22	1.32269e-43
ENSMMUG00000013787	RRBP1	ribosome binding protein 1 [Source:HGNC Symbol;Acc:HGNC:10448]	protein_coding	2.96602e-152	9.09375e-18	2.70966e-58	2.50407e-25
ENSMMUG00000013813	METAP2	methionine aminopeptidase 2 [Source:RefSeq peptide;Acc:NP_001253389]	protein_coding	6.63631e-157	3.09284e-41	1.18978e-25	1.38989e-47
ENSMMUG00000013824	APRT	adenine phosphoribosyltransferase [Source:HGNC Symbol;Acc:HGNC:626]	protein_coding	2.98945e-121	1.60571e-24	1.02315e-58	2.40539e-16
ENSMMUG00000013852	SRSF11	serine and arginine rich splicing factor 11 [Source:HGNC Symbol;Acc:HGNC:10782]	protein_coding	9.76814e-148	8.40999e-52	2.64413e-17	9.94418e-41
ENSMMUG00000013900	RNF6	ring finger protein 6 [Source:HGNC Symbol;Acc:HGNC:10069]	protein_coding	9.45566e-39	4.42618e-11	3.8371e-11	5.44483e-11
ENSMMUG00000013945	CYP1B1	cytochrome P450 1B1 [Source:RefSeq peptide;Acc:NP_001253797]	protein_coding	1.99872e-297	1.99172e-19	1.81915e-205	1.68218e-18
ENSMMUG00000014037	ATP5MD		protein_coding	0	5.10961e-11	2.97802e-227	4.56309e-11
ENSMMUG00000014056	HS2ST1	heparan sulfate 2-O-sulfotransferase 1 [Source:RefSeq peptide;Acc:NP_001247844]	protein_coding	1.84435e-74	1.08888e-21	5.62787e-17	3.13908e-22
ENSMMUG00000014069	PDCD6IP	programmed cell death 6 interacting protein [Source:HGNC Symbol;Acc:HGNC:8766]	protein_coding	1.47749e-120	2.57304e-18	1.37811e-49	4.70091e-13
ENSMMUG00000014071	FLOT1	Flotillin-1 [Source:UniProtKB/Swiss-Prot;Acc:Q5TM70]	protein_coding	9.23883e-220	2.15948e-17	1.52034e-147	3.53775e-21
ENSMMUG00000014122	CAV1	caveolin-1 [Source:RefSeq peptide;Acc:NP_001162085]	protein_coding	1.9029e-291	2.08847e-13	3.24796e-160	8.1652e-22
ENSMMUG00000014210	MTDH	metadherin [Source:HGNC Symbol;Acc:HGNC:29608]	protein_coding	0	6.44321e-61	7.13209e-109	8.7698e-55
ENSMMUG00000014277	SSFA2	sperm specific antigen 2 [Source:HGNC Symbol;Acc:HGNC:11319]	protein_coding	2.50596e-131	1.15422e-21	6.53837e-49	8.65392e-21
ENSMMUG00000014305	APOE	apolipoprotein E [Source:HGNC Symbol;Acc:HGNC:613]	protein_coding	0	8.44373e-60	0	1.66198e-30
ENSMMUG00000014325	CYBA	cytochrome b-245 alpha chain [Source:HGNC Symbol;Acc:HGNC:2577]	protein_coding	4.78372e-158	1.96721e-31	2.42216e-70	5.83533e-27
ENSMMUG00000014326	MVD	mevalonate diphosphate decarboxylase [Source:HGNC Symbol;Acc:HGNC:7529]	protein_coding	3.47164e-192	2.58144e-22	2.49764e-55	3.24605e-38
ENSMMUG00000014384	APP	amyloid beta precursor protein [Source:HGNC Symbol;Acc:HGNC:620]	protein_coding	4.50113e-185	6.87935e-13	3.05092e-12	7.07578e-11
ENSMMUG00000014394	DNAJC10	DnaJ heat shock protein family (Hsp40) member C10 [Source:HGNC Symbol;Acc:HGNC:24637]	protein_coding	3.78806e-162	8.57407e-46	4.48136e-19	3.70958e-45
ENSMMUG00000014397	NCKAP1	NCK associated protein 1 [Source:HGNC Symbol;Acc:HGNC:7666]	protein_coding	3.15184e-280	1.68143e-89	5.35211e-38	5.51939e-70
ENSMMUG00000014424	ARFGEF1	brefeldin A-inhibited guanine nucleotide-exchange protein 1 [Source:RefSeq peptide;Acc:NP_001247975]	protein_coding	1.32335e-54	5.46956e-17	3.09271e-14	4.91598e-13
ENSMMUG00000014540	APEH	acylaminoacyl-peptide hydrolase [Source:HGNC Symbol;Acc:HGNC:586]	protein_coding	3.37224e-81	4.54533e-11	1.74191e-19	1.78211e-13
ENSMMUG00000014573	DDAH1	dimethylarginine dimethylaminohydrolase 1 [Source:HGNC Symbol;Acc:HGNC:2715]	protein_coding	2.03214e-102	2.07073e-17	1.39358e-41	2.0034e-15
ENSMMUG00000014603	NGFR	nerve growth factor receptor [Source:HGNC Symbol;Acc:HGNC:7809]	protein_coding	0	8.78598e-39	4.23709e-184	7.06231e-19
ENSMMUG00000014630	RAB3GAP1	RAB3 GTPase activating protein catalytic subunit 1 [Source:HGNC Symbol;Acc:HGNC:17063]	protein_coding	3.98386e-139	5.87457e-31	7.25944e-46	2.96595e-31
ENSMMUG00000014658	NIN	ninein [Source:HGNC Symbol;Acc:HGNC:14906]	protein_coding	2.91434e-109	3.50325e-28	2.45819e-30	1.7193e-25
ENSMMUG00000014697	NFIB	nuclear factor I B [Source:HGNC Symbol;Acc:HGNC:7785]	protein_coding	4.6031e-178	7.70606e-43	5.25527e-21	2.99759e-51
ENSMMUG00000014702	TAF2	transcription initiation factor TFIID subunit 2 [Source:RefSeq peptide;Acc:NP_001253309]	protein_coding	8.46452e-49	2.23059e-11	2.0939e-14	2.15233e-12
ENSMMUG00000014705	UQCRC1	cytochrome b-c1 complex subunit 1, mitochondrial [Source:RefSeq peptide;Acc:NP_001035208]	protein_coding	1.00001e-303	1.57267e-56	1.86364e-110	2.33316e-42
ENSMMUG00000014756	RAB5C	lysine acetyltransferase 2A [Source:HGNC Symbol;Acc:HGNC:4201]	protein_coding	1.75193e-52	1.1683e-12	3.05583e-11	2.65486e-13
ENSMMUG00000014791	TEAD2	TEA domain transcription factor 2 [Source:HGNC Symbol;Acc:HGNC:11715]	protein_coding	6.00836e-92	1.34094e-18	8.40523e-23	3.37152e-18
ENSMMUG00000014807			protein_coding	1.10489e-143	2.23172e-53	7.49988e-28	1.63058e-27
ENSMMUG00000014816	PLIN3	perilipin 3 [Source:HGNC Symbol;Acc:HGNC:16893]	protein_coding	2.27709e-181	2.41694e-31	1.75994e-46	7.93432e-33
ENSMMUG00000014833	IDH2	isocitrate dehydrogenase [Source:RefSeq peptide;Acc:NP_001244691]	protein_coding	2.33576e-183	6.60564e-19	1.28265e-72	1.89427e-12
ENSMMUG00000014888	RPLP1		protein_coding	9.79915e-305	1.1584e-76	0	4.08811e-31
ENSMMUG00000014945	PPP4R3A	protein phosphatase 4 regulatory subunit 3A [Source:HGNC Symbol;Acc:HGNC:20219]	protein_coding	2.97653e-82	9.74086e-11	3.36008e-34	3.77187e-14
ENSMMUG00000015000	SUPT16H	SPT16 homolog, facilitates chromatin remodeling subunit [Source:HGNC Symbol;Acc:HGNC:11465]	protein_coding	1.20502e-173	2.42832e-33	1.73948e-39	3.60041e-31
ENSMMUG00000015010	EIF3F	eukaryotic translation initiation factor 3 subunit F [Source:HGNC Symbol;Acc:HGNC:3275]	protein_coding	1.00358e-94	1.16583e-15	2.49785e-61	1.77982e-12
ENSMMUG00000015025			protein_coding	2.34363e-110	7.88271e-29	1.78239e-30	2.82015e-22
ENSMMUG00000015032	ACTR3	ARP3 actin related protein 3 homolog [Source:HGNC Symbol;Acc:HGNC:170]	protein_coding	2.75179e-152	4.46334e-31	3.29525e-44	5.29358e-15
ENSMMUG00000015058	KIF5B	kinesin family member 5B [Source:HGNC Symbol;Acc:HGNC:6324]	protein_coding	0	1.89532e-219	6.62125e-89	7.84304e-127
ENSMMUG00000015073	SRP54	signal recognition particle 54 [Source:HGNC Symbol;Acc:HGNC:11301]	protein_coding	5.0265e-94	3.80837e-28	4.72957e-22	5.74223e-18
ENSMMUG00000015078	POMGNT1	protein O-linked mannose N-acetylglucosaminyltransferase 1 (beta 1,2-) [Source:HGNC Symbol;Acc:HGNC:19139]	protein_coding	2.53657e-111	1.66115e-20	3.96466e-33	5.46354e-25
ENSMMUG00000015146	FTH1		protein_coding	3.12637e-113	6.79876e-74	5.5506e-59	5.0785e-21
ENSMMUG00000015245	HSPA4L	heat shock protein family A (Hsp70) member 4 like [Source:HGNC Symbol;Acc:HGNC:17041]	protein_coding	8.0868e-68	6.99468e-14	2.74163e-21	5.09783e-12
ENSMMUG00000015272	CCT6A	chaperonin containing TCP1 subunit 6A [Source:HGNC Symbol;Acc:HGNC:1620]	protein_coding	1.81829e-111	5.21692e-22	3.17899e-28	4.98434e-20
ENSMMUG00000015273	NMRK2	nicotinamide riboside kinase 2 [Source:HGNC Symbol;Acc:HGNC:17871]	protein_coding	1.57002e-263	2.64434e-28	1.07528e-117	5.1349e-49
ENSMMUG00000015324	SLK	STE20 like kinase [Source:HGNC Symbol;Acc:HGNC:11088]	protein_coding	2.84804e-150	3.50241e-33	1.66165e-61	1.96649e-27
ENSMMUG00000015347	PRKDC	protein kinase, DNA-activated, catalytic polypeptide [Source:HGNC Symbol;Acc:HGNC:9413]	protein_coding	4.30441e-86	9.46027e-14	1.07397e-132	7.02237e-25
ENSMMUG00000015392	ATG101	autophagy related 101 [Source:HGNC Symbol;Acc:HGNC:25679]	protein_coding	6.11223e-77	3.80029e-20	1.30868e-12	6.22161e-20
ENSMMUG00000015407	PDLIM3	PDZ and LIM domain 3 [Source:HGNC Symbol;Acc:HGNC:20767]	protein_coding	0	5.14882e-30	0	7.62409e-16
ENSMMUG00000015432	SND1	staphylococcal nuclease and tudor domain containing 1 [Source:HGNC Symbol;Acc:HGNC:30646]	protein_coding	3.63669e-155	2.85563e-23	8.61723e-11	5.51569e-21
ENSMMUG00000015453	ZEB1	zinc finger E-box binding homeobox 1 [Source:HGNC Symbol;Acc:HGNC:11642]	protein_coding	1.66826e-167	1.64101e-28	8.17328e-31	3.46435e-37
ENSMMUG00000015487	PCM1	pericentriolar material 1 [Source:HGNC Symbol;Acc:HGNC:8727]	protein_coding	2.1806e-112	5.16433e-36	1.63526e-13	3.71877e-34
ENSMMUG00000015493	NDUFB9	NADH:ubiquinone oxidoreductase subunit B9 [Source:HGNC Symbol;Acc:HGNC:7704]	protein_coding	7.40361e-249	4.30745e-29	1.11006e-186	5.82738e-23
ENSMMUG00000015504	ATP5PO	ATP synthase subunit O, mitochondrial [Source:RefSeq peptide;Acc:NP_001182512]	protein_coding	3.89097e-217	1.73439e-21	2.40326e-208	4.66813e-13
ENSMMUG00000015583			protein_coding	3.52676e-278	3.18732e-74	1.55833e-13	2.05944e-62
ENSMMUG00000015611	PSMC3	26S protease regulatory subunit 6A [Source:RefSeq peptide;Acc:NP_001248481]	protein_coding	7.47677e-284	1.18367e-26	5.89153e-142	2.30631e-32
ENSMMUG00000015671	RHOC	ras homolog family member C [Source:HGNC Symbol;Acc:HGNC:669]	protein_coding	9.08242e-74	2.45456e-23	2.00747e-18	1.6563e-24
ENSMMUG00000015728	LTN1	listerin E3 ubiquitin protein ligase 1 [Source:HGNC Symbol;Acc:HGNC:13082]	protein_coding	1.24392e-88	5.247e-24	5.51862e-11	1.0913e-19
ENSMMUG00000015749			protein_coding	1.34143e-196	7.30306e-14	2.8636e-141	2.65217e-14
ENSMMUG00000015775	MGEA5	meningioma expressed antigen 5 (hyaluronidase) [Source:HGNC Symbol;Acc:HGNC:7056]	protein_coding	7.15633e-187	2.51399e-50	4.60205e-46	1.09683e-48
ENSMMUG00000015777	HNRNPDL	heterogeneous nuclear ribonucleoprotein D-like [Source:RefSeq peptide;Acc:NP_001247638]	protein_coding	1.4531e-97	1.75772e-19	9.00345e-13	5.00579e-27
ENSMMUG00000015828	RBPJ	recombining binding protein suppressor of hairless [Source:RefSeq peptide;Acc:NP_001247622]	protein_coding	1.04842e-213	1.71975e-29	1.11391e-36	1.13048e-56
ENSMMUG00000015864	TMTC3	transmembrane and tetratricopeptide repeat containing 3 [Source:HGNC Symbol;Acc:HGNC:26899]	protein_coding	1.56648e-113	4.74423e-19	3.31412e-22	3.50806e-17
ENSMMUG00000015901	RPL28	ribosomal protein L28 [Source:HGNC Symbol;Acc:HGNC:10330]	protein_coding	1.68128e-127	2.021e-47	1.09046e-79	1.40712e-18
ENSMMUG00000015908	RBBP6	RB binding protein 6, ubiquitin ligase [Source:HGNC Symbol;Acc:HGNC:9889]	protein_coding	1.23738e-112	1.48108e-25	4.57797e-40	1.63785e-23
ENSMMUG00000015910	MBNL1	muscleblind like splicing regulator 1 [Source:HGNC Symbol;Acc:HGNC:6923]	protein_coding	0	2.26257e-76	1.04433e-102	6.81991e-88
ENSMMUG00000016001	VAT1	vesicle amine transport 1 [Source:HGNC Symbol;Acc:HGNC:16919]	protein_coding	2.35102e-267	5.01619e-36	5.37339e-34	2.86178e-59
ENSMMUG00000016005	DNAJC13	DnaJ heat shock protein family (Hsp40) member C13 [Source:HGNC Symbol;Acc:HGNC:30343]	protein_coding	2.7306e-118	1.34884e-31	3.7335e-29	2.97987e-27
ENSMMUG00000016009			protein_coding	0	5.93805e-70	0	2.32453e-63
ENSMMUG00000016040	RND3	Rho family GTPase 3 [Source:HGNC Symbol;Acc:HGNC:671]	protein_coding	2.0276e-279	3.21347e-78	1.21286e-29	5.7186e-42
ENSMMUG00000016054	HFE2	hemochromatosis type 2 (juvenile) [Source:HGNC Symbol;Acc:HGNC:4887]	protein_coding	5.57963e-269	7.89102e-14	6.60754e-122	3.74504e-22
ENSMMUG00000016085	UBA52		protein_coding	4.76329e-221	1.81699e-56	1.23381e-169	4.72266e-27
ENSMMUG00000016096	LMNA	lamin A/C [Source:HGNC Symbol;Acc:HGNC:6636]	protein_coding	2.58588e-264	1.98816e-37	7.1498e-16	1.63147e-22
ENSMMUG00000016123			protein_coding	2.90449e-178	1.56535e-56	5.07984e-30	6.66432e-43
ENSMMUG00000016164	TMED3	transmembrane p24 trafficking protein 3 [Source:HGNC Symbol;Acc:HGNC:28889]	protein_coding	1.71788e-181	1.79503e-54	4.16336e-37	5.88897e-32
ENSMMUG00000016192	LMAN2	lectin, mannose binding 2 [Source:HGNC Symbol;Acc:HGNC:16986]	protein_coding	1.49941e-137	1.12339e-37	2.07493e-28	5.06729e-24
ENSMMUG00000016241	ATP5MC2	ATP synthase membrane subunit c locus 2 [Source:HGNC Symbol;Acc:HGNC:842]	protein_coding	1.60751e-119	2.08666e-27	5.46388e-64	5.46016e-13
ENSMMUG00000016310	CHD9	chromodomain helicase DNA binding protein 9 [Source:HGNC Symbol;Acc:HGNC:25701]	protein_coding	6.92145e-69	1.38551e-25	5.11815e-16	5.59602e-18
ENSMMUG00000016315	ECPAS	Ecm29 proteasome adaptor and scaffold [Source:HGNC Symbol;Acc:HGNC:29020]	protein_coding	8.09758e-65	4.41726e-17	3.38411e-27	1.46202e-16
ENSMMUG00000016321	TPM2	tropomyosin 2 [Source:HGNC Symbol;Acc:HGNC:12011]	protein_coding	0	4.25887e-47	0	8.93863e-39
ENSMMUG00000016328	CREB3	cAMP responsive element binding protein 3 [Source:HGNC Symbol;Acc:HGNC:2347]	protein_coding	5.20716e-95	9.80358e-20	2.75061e-31	3.03037e-21
ENSMMUG00000016371	GNA13	G protein subunit alpha 13 [Source:HGNC Symbol;Acc:HGNC:4381]	protein_coding	5.03198e-84	3.49707e-12	6.84377e-21	7.08091e-15
ENSMMUG00000016387	ADM	adrenomedullin [Source:HGNC Symbol;Acc:HGNC:259]	protein_coding	8.16503e-96	1.10935e-14	3.04209e-38	1.35973e-11
ENSMMUG00000016406	YME1L1	YME1 like 1 ATPase [Source:HGNC Symbol;Acc:HGNC:12843]	protein_coding	3.20936e-147	1.63428e-40	1.33533e-16	1.79193e-34
ENSMMUG00000016408	AHCTF1	AT-hook containing transcription factor 1 [Source:HGNC Symbol;Acc:HGNC:24618]	protein_coding	6.81345e-190	2.75077e-34	2.48565e-67	1.54565e-31
ENSMMUG00000016433	CEBPZ	CCAAT/enhancer binding protein zeta [Source:HGNC Symbol;Acc:HGNC:24218]	protein_coding	4.73277e-111	2.69734e-25	6.78435e-18	1.73167e-24
ENSMMUG00000016457	DMPK	DM1 locus, WD repeat containing [Source:HGNC Symbol;Acc:HGNC:2936]	protein_coding	0	8.21205e-46	2.82319e-190	9.32313e-52
ENSMMUG00000016470	COX14	COX14, cytochrome c oxidase assembly factor [Source:HGNC Symbol;Acc:HGNC:28216]	protein_coding	3.14253e-129	5.67545e-15	3.05929e-68	8.19556e-16
ENSMMUG00000016507	UBE2S	ubiquitin conjugating enzyme E2 S [Source:HGNC Symbol;Acc:HGNC:17895]	protein_coding	1.52879e-108	9.05698e-27	2.0234e-13	3.2479e-21
ENSMMUG00000016512	FKBP3	FK506 binding protein 3 [Source:HGNC Symbol;Acc:HGNC:3719]	protein_coding	2.39134e-78	9.43809e-15	6.11498e-33	3.31529e-21
ENSMMUG00000016585	DLG1	disks large homolog 1 [Source:RefSeq peptide;Acc:NP_001253223]	protein_coding	1.57604e-68	1.53877e-22	8.99821e-16	4.93126e-20
ENSMMUG00000016589	TNNT3	troponin T3, fast skeletal type [Source:HGNC Symbol;Acc:HGNC:11950]	protein_coding	0	6.95346e-55	0	7.25487e-92
ENSMMUG00000016598	SEC63	translocation protein SEC63 homolog [Source:RefSeq peptide;Acc:NP_001253762]	protein_coding	5.15518e-139	7.25931e-33	5.83339e-38	2.17876e-30
ENSMMUG00000016637	VPS4A		protein_coding	2.52019e-65	1.93425e-16	7.61298e-11	1.20856e-17
ENSMMUG00000016652	CCAR1		protein_coding	6.70059e-106	1.88434e-25	1.17535e-18	1.11899e-32
ENSMMUG00000016665			protein_coding	3.86308e-236	2.39626e-39	6.85754e-185	2.99162e-25
ENSMMUG00000016668	EHBP1	EH domain binding protein 1 [Source:HGNC Symbol;Acc:HGNC:29144]	protein_coding	7.81209e-90	6.15419e-26	1.33705e-12	1.04558e-27
ENSMMUG00000016678	ROCK2	Rho associated coiled-coil containing protein kinase 2 [Source:HGNC Symbol;Acc:HGNC:10252]	protein_coding	4.25265e-94	4.18764e-39	2.56475e-39	4.33887e-23
ENSMMUG00000016709	UBXN6	UBX domain protein 6 [Source:HGNC Symbol;Acc:HGNC:14928]	protein_coding	1.26279e-103	5.16376e-17	3.61569e-36	7.95176e-15
ENSMMUG00000016761	CCDC47	coiled-coil domain containing 47 [Source:HGNC Symbol;Acc:HGNC:24856]	protein_coding	1.1681e-89	4.24768e-21	6.03978e-20	5.51258e-20
ENSMMUG00000016765	COX6B1	Cytochrome c oxidase subunit 6B1 [Source:UniProtKB/Swiss-Prot;Acc:Q53CG4]	protein_coding	6.20094e-156	1.56081e-30	1.16429e-78	3.74542e-27
ENSMMUG00000016811	TMED5	transmembrane p24 trafficking protein 5 [Source:HGNC Symbol;Acc:HGNC:24251]	protein_coding	1.2592e-75	3.7185e-18	1.19098e-23	4.51979e-13
ENSMMUG00000016827	UBAC1	UBA domain containing 1 [Source:HGNC Symbol;Acc:HGNC:30221]	protein_coding	6.3526e-155	3.2396e-15	4.52122e-79	2.32265e-18
ENSMMUG00000016857	PTGS2	prostaglandin-endoperoxide synthase 2 [Source:HGNC Symbol;Acc:HGNC:9605]	protein_coding	0	4.17094e-17	8.61769e-196	2.81508e-18
ENSMMUG00000016872	EFEMP1	EGF containing fibulin extracellular matrix protein 1 [Source:HGNC Symbol;Acc:HGNC:3218]	protein_coding	0	2.50344e-63	4.31414e-50	4.89217e-32
ENSMMUG00000017025	ZC3H13	zinc finger CCCH-type containing 13 [Source:HGNC Symbol;Acc:HGNC:20368]	protein_coding	1.53776e-125	1.88817e-31	2.10163e-29	1.72724e-28
ENSMMUG00000017038	RAB2A	RAB2A, member RAS oncogene family [Source:HGNC Symbol;Acc:HGNC:9763]	protein_coding	7.24324e-68	8.76344e-20	2.47629e-18	4.02924e-14
ENSMMUG00000017151	ZNF462	zinc finger protein 462 [Source:HGNC Symbol;Acc:HGNC:21684]	protein_coding	2.75829e-47	4.00246e-11	2.51759e-13	3.56598e-15
ENSMMUG00000017160	PHF3	PHD finger protein 3 [Source:HGNC Symbol;Acc:HGNC:8921]	protein_coding	7.3038e-107	2.47686e-27	7.89131e-25	1.11429e-25
ENSMMUG00000017161	ANKRD11	ankyrin repeat domain 11 [Source:HGNC Symbol;Acc:HGNC:21316]	protein_coding	1.19547e-65	3.87376e-14	7.06976e-32	5.66579e-12
ENSMMUG00000017187	LGALS1	galectin-1 [Source:RefSeq peptide;Acc:NP_001162098]	protein_coding	9.99954e-164	1.59014e-49	1.34001e-194	7.63319e-14
ENSMMUG00000017188	PSMC4	proteasome 26S subunit, ATPase 4 [Source:HGNC Symbol;Acc:HGNC:9551]	protein_coding	3.2361e-77	8.25142e-17	3.51157e-15	1.71134e-18
ENSMMUG00000017202	MYMK	myomaker, myoblast fusion factor [Source:HGNC Symbol;Acc:HGNC:33778]	protein_coding	0	6.67322e-107	0	2.65492e-65
ENSMMUG00000017217	EIF3G	eukaryotic translation initiation factor 3 subunit G [Source:HGNC Symbol;Acc:HGNC:3274]	protein_coding	2.85253e-77	7.40363e-28	3.0928e-14	4.63706e-17
ENSMMUG00000017278			protein_coding	4.65981e-160	7.54377e-25	1.25039e-60	5.35131e-27
ENSMMUG00000017291	SMC4	structural maintenance of chromosomes protein 4 [Source:RefSeq peptide;Acc:NP_001248605]	protein_coding	3.8215e-181	3.95341e-54	9.14042e-19	6.17858e-49
ENSMMUG00000017312	ZRANB2	zinc finger Ran-binding domain-containing protein 2 [Source:RefSeq peptide;Acc:NP_001244565]	protein_coding	1.73396e-72	6.71102e-15	7.25331e-13	5.23093e-20
ENSMMUG00000017342	KLHL2	kelch like family member 2 [Source:HGNC Symbol;Acc:HGNC:6353]	protein_coding	1.00825e-103	1.74517e-32	8.71784e-17	2.49776e-16
ENSMMUG00000017344	USP48	ubiquitin specific peptidase 48 [Source:HGNC Symbol;Acc:HGNC:18533]	protein_coding	8.20312e-88	4.89502e-31	5.47088e-13	2.5981e-22
ENSMMUG00000017355	RSF1	remodeling and spacing factor 1 [Source:HGNC Symbol;Acc:HGNC:18118]	protein_coding	6.02746e-48	1.4343e-12	2.21439e-15	9.2837e-13
ENSMMUG00000017360	NT5DC2	5'-nucleotidase domain containing 2 [Source:HGNC Symbol;Acc:HGNC:25717]	protein_coding	7.95922e-137	1.00783e-20	3.38309e-42	6.71871e-15
ENSMMUG00000017361	PBRM1	polybromo 1 [Source:HGNC Symbol;Acc:HGNC:30064]	protein_coding	1.87124e-94	2.41963e-18	2.18323e-32	6.26272e-21
ENSMMUG00000017395	PDGFRA	platelet derived growth factor receptor alpha [Source:HGNC Symbol;Acc:HGNC:8803]	protein_coding	0	1.20728e-26	1.2805e-162	2.35978e-21
ENSMMUG00000017420			protein_coding	0	1.63053e-12	6.1942e-264	3.40607e-17
ENSMMUG00000017426	RABAC1	Rab acceptor 1 [Source:HGNC Symbol;Acc:HGNC:9794]	protein_coding	6.62454e-91	8.06452e-35	8.62134e-49	3.03837e-18
ENSMMUG00000017489	RASSF4	Ras association domain family member 4 [Source:HGNC Symbol;Acc:HGNC:20793]	protein_coding	0	5.46144e-49	0	1.24091e-69
ENSMMUG00000017503	SDAD1	SDA1 domain containing 1 [Source:HGNC Symbol;Acc:HGNC:25537]	protein_coding	1.35374e-86	2.72075e-24	3.91504e-12	5.27736e-24
ENSMMUG00000017507	ADAM10	ADAM metallopeptidase domain 10 [Source:HGNC Symbol;Acc:HGNC:188]	protein_coding	3.8824e-100	1.89993e-26	3.2216e-13	1.93342e-26
ENSMMUG00000017569	DDX3X	DEAD-box helicase 3, X-linked [Source:HGNC Symbol;Acc:HGNC:2745]	protein_coding	4.56636e-255	2.23715e-59	5.9879e-60	2.1531e-41
ENSMMUG00000017588	NRP1	neuropilin 1 [Source:HGNC Symbol;Acc:HGNC:8004]	protein_coding	3.37791e-127	1.18902e-18	3.05372e-27	1.8656e-37
ENSMMUG00000017609	CTSL	cathepsin L [Source:HGNC Symbol;Acc:HGNC:2537]	protein_coding	2.8574e-302	1.33416e-64	6.74007e-106	1.21979e-15
ENSMMUG00000017626	C14H11orf58	chromosome 11 open reading frame 58 [Source:HGNC Symbol;Acc:HGNC:16990]	protein_coding	2.14056e-100	7.39073e-22	4.64656e-25	6.45931e-21
ENSMMUG00000017627	BTAF1	B-TFIID TATA-box binding protein associated factor 1 [Source:HGNC Symbol;Acc:HGNC:17307]	protein_coding	1.43116e-115	1.16652e-29	7.07485e-26	4.586e-30
ENSMMUG00000017727	JMJD1C	jumonji domain containing 1C [Source:HGNC Symbol;Acc:HGNC:12313]	protein_coding	1.67298e-82	8.22576e-20	9.3298e-17	8.80181e-26
ENSMMUG00000017761	ZNF518B	zinc finger protein 518B [Source:HGNC Symbol;Acc:HGNC:29365]	protein_coding	1.78678e-67	1.23576e-13	3.04973e-19	2.69495e-14
ENSMMUG00000017767	ITGB1	integrin subunit beta 1 [Source:HGNC Symbol;Acc:HGNC:6153]	protein_coding	0	8.80111e-234	1.03164e-253	2.91537e-177
ENSMMUG00000017782			protein_coding	9.36243e-62	1.02399e-14	8.16081e-17	2.02542e-12
ENSMMUG00000017806	CD109	CD109 molecule [Source:HGNC Symbol;Acc:HGNC:21685]	protein_coding	2.80115e-73	5.91144e-18	4.51723e-25	1.53706e-19
ENSMMUG00000017838			protein_coding	1.13468e-204	1.62185e-22	2.35372e-78	7.46748e-27
ENSMMUG00000017878	TJP1	tight junction protein 1 [Source:HGNC Symbol;Acc:HGNC:11827]	protein_coding	4.80997e-184	9.67918e-58	2.04342e-35	6.30366e-44
ENSMMUG00000017904	MAP1B	microtubule-associated protein 1B [Source:RefSeq peptide;Acc:NP_001252616]	protein_coding	0	1.04677e-99	1.56086e-288	1.10659e-69
ENSMMUG00000017928	RPL13	ribosomal protein L13 [Source:HGNC Symbol;Acc:HGNC:10303]	protein_coding	4.21499e-265	6.24265e-70	6.87529e-220	3.27369e-30
ENSMMUG00000017933	DES	desmin [Source:HGNC Symbol;Acc:HGNC:2770]	protein_coding	0	4.12456e-179	0	3.67379e-45
ENSMMUG00000017940	GSS	glutathione synthetase [Source:HGNC Symbol;Acc:HGNC:4624]	protein_coding	3.01067e-65	5.85631e-12	4.36538e-23	5.65434e-17
ENSMMUG00000017949	OAZ1	ornithine decarboxylase antizyme 1 [Source:HGNC Symbol;Acc:HGNC:8095]	protein_coding	2.19685e-169	6.57553e-43	9.92883e-149	1.55824e-23
ENSMMUG00000018006	TRAPPC8	trafficking protein particle complex 8 [Source:HGNC Symbol;Acc:HGNC:29169]	protein_coding	1.78995e-65	3.43196e-17	5.75324e-18	2.42094e-16
ENSMMUG00000018033	ASAP2	ArfGAP with SH3 domain, ankyrin repeat and PH domain 2 [Source:HGNC Symbol;Acc:HGNC:2721]	protein_coding	3.80997e-149	2.54072e-13	1.74073e-80	1.80323e-17
ENSMMUG00000018051	FAT1	FAT atypical cadherin 1 [Source:HGNC Symbol;Acc:HGNC:3595]	protein_coding	3.7347e-118	1.82033e-69	2.63594e-120	2.02792e-23
ENSMMUG00000018059	SS18	SS18, nBAF chromatin remodeling complex subunit [Source:HGNC Symbol;Acc:HGNC:11340]	protein_coding	2.62688e-83	1.71887e-16	2.68599e-20	5.71609e-19
ENSMMUG00000018083	KPNA4	karyopherin subunit alpha 4 [Source:HGNC Symbol;Acc:HGNC:6397]	protein_coding	1.72215e-64	3.67698e-15	2.06407e-11	4.59138e-15
ENSMMUG00000018094	NCL	nucleolin [Source:HGNC Symbol;Acc:HGNC:7667]	protein_coding	0	3.63092e-65	1.74164e-233	2.35352e-68
ENSMMUG00000018143	SLC30A5	zinc transporter 5 [Source:RefSeq peptide;Acc:NP_001253714]	protein_coding	3.71588e-64	2.13176e-15	6.33593e-21	5.18752e-16
ENSMMUG00000018145	ELK3	ELK3, ETS transcription factor [Source:HGNC Symbol;Acc:HGNC:3325]	protein_coding	2.73034e-299	2.30829e-13	6.48961e-135	7.38403e-21
ENSMMUG00000018184	NAA15	N-alpha-acetyltransferase 15, NatA auxiliary subunit [Source:RefSeq peptide;Acc:NP_001245032]	protein_coding	3.52264e-170	3.9004e-36	2.16662e-42	7.59608e-30
ENSMMUG00000018198	CCDC6	coiled-coil domain containing 6 [Source:HGNC Symbol;Acc:HGNC:18782]	protein_coding	8.66636e-94	2.74404e-26	2.42396e-17	1.71416e-24
ENSMMUG00000018201	NID2	nidogen 2 [Source:HGNC Symbol;Acc:HGNC:13389]	protein_coding	3.91025e-72	5.49087e-11	4.78256e-13	8.71963e-15
ENSMMUG00000018208			protein_coding	1.79945e-147	2.46357e-25	2.18861e-37	3.72275e-31
ENSMMUG00000018240			protein_coding	5.07393e-234	2.77522e-28	0	2.2919e-13
ENSMMUG00000018274	FRMD6	FERM domain containing 6 [Source:HGNC Symbol;Acc:HGNC:19839]	protein_coding	0	3.34093e-19	5.1856e-189	8.95263e-35
ENSMMUG00000018319	TRIP11	thyroid hormone receptor interactor 11 [Source:HGNC Symbol;Acc:HGNC:12305]	protein_coding	1.52969e-61	1.93891e-18	7.80759e-15	3.7228e-17
ENSMMUG00000018321	RPN1	ribophorin I [Source:HGNC Symbol;Acc:HGNC:10381]	protein_coding	3.67171e-117	1.12432e-19	2.15599e-60	5.12537e-12
ENSMMUG00000018354	PSMA7	proteasome subunit alpha 7 [Source:HGNC Symbol;Acc:HGNC:9536]	protein_coding	5.69094e-113	2.66622e-21	1.33818e-36	8.89438e-13
ENSMMUG00000018401	LAMTOR4	late endosomal/lysosomal adaptor, MAPK and MTOR activator 4 [Source:HGNC Symbol;Acc:HGNC:33772]	protein_coding	8.1813e-73	2.4385e-12	3.45277e-43	3.3084e-18
ENSMMUG00000018438	RNF5	ring finger protein 5 [Source:HGNC Symbol;Acc:HGNC:10068]	protein_coding	2.51024e-113	4.21525e-12	3.08094e-60	1.13216e-15
ENSMMUG00000018468	SETX	senataxin [Source:HGNC Symbol;Acc:HGNC:445]	protein_coding	3.25228e-132	9.30169e-32	2.9586e-42	6.60415e-27
ENSMMUG00000018520	PDLIM2	PDZ and LIM domain 2 [Source:HGNC Symbol;Acc:HGNC:13992]	protein_coding	9.53161e-174	9.45384e-13	6.73109e-113	4.91494e-16
ENSMMUG00000018524	GSTP1	Glutathione S-transferase P [Source:UniProtKB/Swiss-Prot;Acc:Q28514]	protein_coding	2.32285e-108	1.12897e-44	1.06365e-26	2.04801e-23
ENSMMUG00000018526	NDUFV1	NADH:ubiquinone oxidoreductase core subunit V1 [Source:HGNC Symbol;Acc:HGNC:7716]	protein_coding	6.12612e-100	6.21804e-14	3.04328e-30	8.48678e-15
ENSMMUG00000018566	JAK1	Janus kinase 1 [Source:HGNC Symbol;Acc:HGNC:6190]	protein_coding	2.17083e-140	2.42365e-26	6.55972e-65	1.15916e-22
ENSMMUG00000018594	MRPS34	mitochondrial ribosomal protein S34 [Source:HGNC Symbol;Acc:HGNC:16618]	protein_coding	5.53543e-99	2.71169e-29	2.69677e-24	3.71095e-22
ENSMMUG00000018597	NUBP2	nucleotide binding protein 2 [Source:HGNC Symbol;Acc:HGNC:8042]	protein_coding	3.0982e-51	5.33816e-14	3.29055e-13	2.02542e-12
ENSMMUG00000018600	MYL4	myosin light chain 4 [Source:HGNC Symbol;Acc:HGNC:7585]	protein_coding	0	3.34001e-87	0	6.87376e-83
ENSMMUG00000018650	WNK1	WNK lysine deficient protein kinase 1 [Source:HGNC Symbol;Acc:HGNC:14540]	protein_coding	1.80273e-128	4.71264e-22	3.72267e-124	5.27716e-28
ENSMMUG00000018686			protein_coding	1.47405e-74	1.29219e-16	2.9076e-26	7.46834e-11
ENSMMUG00000018743	USP25	ubiquitin specific peptidase 25 [Source:HGNC Symbol;Acc:HGNC:12624]	protein_coding	1.31767e-195	2.43221e-40	3.6745e-19	2.65278e-58
ENSMMUG00000018772	VPS51	VPS51, GARP complex subunit [Source:HGNC Symbol;Acc:HGNC:1172]	protein_coding	3.26577e-91	2.33289e-12	2.1554e-17	1.68648e-13
ENSMMUG00000018776	FAU	FAU, ubiquitin like and ribosomal protein S30 fusion [Source:HGNC Symbol;Acc:HGNC:3597]	protein_coding	0	1.62401e-81	0	6.19912e-35
ENSMMUG00000018784	SLC39A6	solute carrier family 39 member 6 [Source:HGNC Symbol;Acc:HGNC:18607]	protein_coding	9.19782e-93	2.33395e-25	4.06799e-11	9.59638e-28
ENSMMUG00000018788	TMEM14B	transmembrane protein 14B [Source:RefSeq peptide;Acc:NP_001248223]	protein_coding	8.52335e-129	6.10588e-24	6.94044e-97	2.76227e-15
ENSMMUG00000018806	HNRNPM	heterogeneous nuclear ribonucleoprotein M [Source:HGNC Symbol;Acc:HGNC:5046]	protein_coding	5.3396e-232	9.9666e-28	2.34025e-115	2.65681e-36
ENSMMUG00000018837	RPL17	60S ribosomal protein L17 [Source:RefSeq peptide;Acc:NP_001180491]	protein_coding	3.373e-301	2.47686e-27	0	1.49615e-24
ENSMMUG00000018858	SRRM2	serine/arginine repetitive matrix 2 [Source:HGNC Symbol;Acc:HGNC:16639]	protein_coding	2.74171e-135	3.95549e-31	4.63306e-128	1.01942e-26
ENSMMUG00000018946	EIF5B	eukaryotic translation initiation factor 5B [Source:HGNC Symbol;Acc:HGNC:30793]	protein_coding	8.49431e-174	9.66061e-70	1.41719e-33	3.61042e-51
ENSMMUG00000018977	CKB	creatine kinase B-type [Source:RefSeq peptide;Acc:NP_001253960]	protein_coding	1.25468e-223	7.10912e-24	2.03218e-67	7.7635e-36
ENSMMUG00000019034	CCT3	chaperonin containing TCP1 subunit 3 [Source:HGNC Symbol;Acc:HGNC:1616]	protein_coding	6.60747e-283	7.27029e-22	1.19376e-109	1.33413e-17
ENSMMUG00000019036	DPM3	dolichyl-phosphate mannosyltransferase subunit 3 [Source:HGNC Symbol;Acc:HGNC:3007]	protein_coding	1.57803e-101	5.67342e-25	4.95237e-62	3.39051e-19
ENSMMUG00000019048	SYNE1	spectrin repeat containing nuclear envelope protein 1 [Source:HGNC Symbol;Acc:HGNC:17089]	protein_coding	5.94432e-70	7.79452e-25	2.62588e-33	2.48067e-14
ENSMMUG00000019058	ACBD3	acyl-CoA binding domain containing 3 [Source:HGNC Symbol;Acc:HGNC:15453]	protein_coding	1.92865e-48	3.9691e-13	6.92341e-20	9.14607e-11
ENSMMUG00000019082	SFRP1	secreted frizzled related protein 1 [Source:HGNC Symbol;Acc:HGNC:10776]	protein_coding	0	3.72896e-66	1.19104e-149	5.55574e-15
ENSMMUG00000019114	BANF1		protein_coding	1.4678e-69	1.74242e-18	1.345e-38	2.51335e-11
ENSMMUG00000019154	SFPQ	splicing factor proline and glutamine rich [Source:HGNC Symbol;Acc:HGNC:10774]	protein_coding	2.40714e-279	7.97585e-29	1.82072e-107	6.44815e-47
ENSMMUG00000019174	NNAT	neuronatin [Source:HGNC Symbol;Acc:HGNC:7860]	protein_coding	6.25853e-174	2.53435e-56	2.66245e-15	4.11535e-11
ENSMMUG00000019214	PPP1R12A	protein phosphatase 1 regulatory subunit 12A [Source:HGNC Symbol;Acc:HGNC:7618]	protein_coding	6.37318e-295	1.23238e-69	1.1499e-66	3.00746e-54
ENSMMUG00000019223	TRAF7	TNF receptor associated factor 7 [Source:HGNC Symbol;Acc:HGNC:20456]	protein_coding	3.65552e-65	2.66148e-15	7.61867e-11	6.20303e-12
ENSMMUG00000019261	COL12A1	collagen type XII alpha 1 chain [Source:HGNC Symbol;Acc:HGNC:2188]	protein_coding	1.28196e-166	1.32611e-111	6.71005e-38	1.40778e-54
ENSMMUG00000019273	TMEM30A	cell cycle control protein 50A [Source:RefSeq peptide;Acc:NP_001247746]	protein_coding	2.29916e-69	1.06441e-14	2.80838e-20	1.90675e-13
ENSMMUG00000019323			protein_coding	4.90729e-128	2.67878e-44	7.09026e-24	4.86214e-34
ENSMMUG00000019327	SLC4A7	solute carrier family 4 member 7 [Source:HGNC Symbol;Acc:HGNC:11033]	protein_coding	0	1.98599e-29	8.83744e-171	5.09152e-23
ENSMMUG00000019370	RPS16	ribosomal protein S16 [Source:HGNC Symbol;Acc:HGNC:10396]	protein_coding	5.57236e-227	1.6443e-69	4.00553e-258	3.8148e-27
ENSMMUG00000019388	MPDZ	multiple PDZ domain crumbs cell polarity complex component [Source:HGNC Symbol;Acc:HGNC:7208]	protein_coding	4.42882e-78	7.27199e-17	3.44568e-22	5.50969e-19
ENSMMUG00000019414	ZFHX4	zinc finger homeobox 4 [Source:HGNC Symbol;Acc:HGNC:30939]	protein_coding	9.09519e-88	4.57279e-29	1.87726e-13	5.03369e-27
ENSMMUG00000019438	UTRN	utrophin [Source:HGNC Symbol;Acc:HGNC:12635]	protein_coding	1.2362e-198	3.59015e-84	2.62961e-30	3.09032e-59
ENSMMUG00000019513	UHMK1	U2AF homology motif kinase 1 [Source:HGNC Symbol;Acc:HGNC:19683]	protein_coding	1.44486e-91	2.57571e-19	1.55831e-65	2.45004e-11
ENSMMUG00000019514	UAP1	UDP-N-acetylhexosamine pyrophosphorylase [Source:RefSeq peptide;Acc:NP_001253838]	protein_coding	0	1.99963e-126	3.44397e-262	3.56627e-65
ENSMMUG00000019535	NUPR1	nuclear protein 1 [Source:RefSeq peptide;Acc:NP_001181402]	protein_coding	9.87395e-267	1.81701e-14	0	1.70412e-17
ENSMMUG00000019544	RPL37A	ribosomal protein L37a [Source:HGNC Symbol;Acc:HGNC:10348]	protein_coding	3.87685e-158	4.86025e-33	1.30465e-152	1.55819e-16
ENSMMUG00000019564			protein_coding	1.08623e-77	5.25175e-29	8.09688e-14	1.74056e-12
ENSMMUG00000019582			protein_coding	1.36672e-63	4.30047e-15	2.1343e-26	1.31787e-12
ENSMMUG00000019618	PICALM	phosphatidylinositol-binding clathrin assembly protein [Source:RefSeq peptide;Acc:NP_001253428]	protein_coding	2.55559e-206	8.25323e-45	1.18916e-39	3.51537e-36
ENSMMUG00000019626	STK16	serine/threonine-protein kinase 16 [Source:RefSeq peptide;Acc:NP_001253902]	protein_coding	2.70259e-91	8.24637e-16	5.04988e-52	3.37627e-11
ENSMMUG00000019628	TUBA4A	tubulin alpha 4a [Source:HGNC Symbol;Acc:HGNC:12407]	protein_coding	4.00995e-147	4.30948e-24	1.14093e-33	1.06785e-15
ENSMMUG00000019636	CSE1L	exportin-2 [Source:RefSeq peptide;Acc:NP_001244742]	protein_coding	4.80714e-198	6.34859e-62	1.91257e-25	2.13258e-50
ENSMMUG00000019646	FAM91A1	family with sequence similarity 91 member A1 [Source:HGNC Symbol;Acc:HGNC:26306]	protein_coding	1.67138e-121	6.72336e-26	5.3005e-35	4.01955e-25
ENSMMUG00000019647	TRMT112	tRNA methyltransferase subunit 11-2 [Source:HGNC Symbol;Acc:HGNC:26940]	protein_coding	1.90418e-117	1.21689e-17	2.46279e-68	8.49016e-14
ENSMMUG00000019720	CCSER2	serine-rich coiled-coil domain-containing protein 2 [Source:RefSeq peptide;Acc:NP_001180691]	protein_coding	1.97244e-60	3.73123e-18	9.16369e-14	1.26375e-19
ENSMMUG00000019838	PDE8A	phosphodiesterase 8A [Source:HGNC Symbol;Acc:HGNC:8793]	protein_coding	4.04861e-72	1.71537e-11	2.63857e-31	4.56882e-17
ENSMMUG00000019841	LRPPRC	leucine rich pentatricopeptide repeat containing [Source:HGNC Symbol;Acc:HGNC:15714]	protein_coding	0	1.54837e-72	4.04407e-49	3.01546e-72
ENSMMUG00000019914	CEP170	centrosomal protein 170 [Source:HGNC Symbol;Acc:HGNC:28920]	protein_coding	0	7.46496e-41	4.6608e-174	4.6213e-38
ENSMMUG00000020049	PGM1	phosphoglucomutase 1 [Source:HGNC Symbol;Acc:HGNC:8905]	protein_coding	4.24119e-181	9.03787e-13	2.35749e-132	7.52028e-13
ENSMMUG00000020087	TMEM120A	transmembrane protein 120A [Source:HGNC Symbol;Acc:HGNC:21697]	protein_coding	7.9983e-118	3.59934e-19	1.03561e-45	1.26817e-21
ENSMMUG00000020190	VCP	valosin containing protein [Source:HGNC Symbol;Acc:HGNC:12666]	protein_coding	1.0536e-117	8.51562e-27	2.32804e-18	1.16765e-15
ENSMMUG00000020263	TMEM208	transmembrane protein 208 [Source:HGNC Symbol;Acc:HGNC:25015]	protein_coding	3.21617e-54	2.83835e-14	5.47234e-16	1.29977e-12
ENSMMUG00000020334	PROS1	vitamin K-dependent protein S [Source:RefSeq peptide;Acc:NP_001038191]	protein_coding	1.04665e-147	1.83334e-28	1.39046e-21	6.68622e-38
ENSMMUG00000020369	FOXO3	forkhead box O3 [Source:HGNC Symbol;Acc:HGNC:3821]	protein_coding	1.16744e-118	2.64379e-26	3.93702e-64	3.6227e-16
ENSMMUG00000020401	COPRS	coordinator of PRMT5 and differentiation stimulator [Source:HGNC Symbol;Acc:HGNC:28848]	protein_coding	1.66868e-148	9.25465e-13	7.57338e-81	3.54091e-25
ENSMMUG00000020428	TNRC6A	trinucleotide repeat containing 6A [Source:HGNC Symbol;Acc:HGNC:11969]	protein_coding	7.57985e-78	1.84362e-18	8.55035e-45	1.9173e-20
ENSMMUG00000020433			protein_coding	5.77938e-182	1.05942e-11	7.03784e-103	9.88411e-11
ENSMMUG00000020440	HPCAL1	hippocalcin like 1 [Source:HGNC Symbol;Acc:HGNC:5145]	protein_coding	2.06195e-119	3.16416e-41	4.39865e-20	1.16089e-15
ENSMMUG00000020456	SLC4A2	solute carrier family 4 member 2 [Source:HGNC Symbol;Acc:HGNC:11028]	protein_coding	1.77397e-67	7.29821e-14	1.55051e-11	6.77623e-12
ENSMMUG00000020467	ATAD2	ATPase family, AAA domain containing 2 [Source:HGNC Symbol;Acc:HGNC:30123]	protein_coding	9.67838e-73	2.17275e-24	1.98614e-17	1.21365e-12
ENSMMUG00000020471	ACTN2	actinin alpha 2 [Source:HGNC Symbol;Acc:HGNC:164]	protein_coding	0	4.7375e-32	0	4.66001e-15
ENSMMUG00000020588	PKN2	protein kinase N2 [Source:HGNC Symbol;Acc:HGNC:9406]	protein_coding	2.4654e-60	1.05352e-24	8.36432e-12	5.37599e-18
ENSMMUG00000020618	ECSIT	ECSIT signalling integrator [Source:HGNC Symbol;Acc:HGNC:29548]	protein_coding	8.97658e-59	4.39895e-11	3.03267e-18	1.55184e-15
ENSMMUG00000020627	RPLP2	60S acidic ribosomal protein P2 [Source:RefSeq peptide;Acc:NP_001180505]	protein_coding	9.55079e-186	3.64673e-64	1.13889e-221	2.85802e-18
ENSMMUG00000020660	MKX	mohawk homeobox [Source:HGNC Symbol;Acc:HGNC:23729]	protein_coding	1.66964e-148	2.76664e-19	2.29748e-51	5.77486e-19
ENSMMUG00000020667	VPS28	VPS28, ESCRT-I subunit [Source:HGNC Symbol;Acc:HGNC:18178]	protein_coding	7.19155e-64	4.3937e-14	7.99478e-24	2.99801e-11
ENSMMUG00000020693	RSL24D1	ribosomal L24 domain containing 1 [Source:HGNC Symbol;Acc:HGNC:18479]	protein_coding	3.344e-103	2.6417e-17	9.69731e-19	3.24408e-13
ENSMMUG00000020703	C6orf125		protein_coding	2.87358e-190	1.04101e-14	3.89052e-135	2.41374e-19
ENSMMUG00000020706	ETS1	ETS proto-oncogene 1, transcription factor [Source:HGNC Symbol;Acc:HGNC:3488]	protein_coding	1.73101e-200	6.96997e-26	1.17866e-92	1.4099e-36
ENSMMUG00000020719	MARCH7	membrane associated ring-CH-type finger 7 [Source:HGNC Symbol;Acc:HGNC:17393]	protein_coding	1.18145e-99	3.59372e-23	1.5244e-19	5.61009e-27
ENSMMUG00000020731	PAPD4	poly(A) RNA polymerase GLD2 [Source:RefSeq peptide;Acc:NP_001248668]	protein_coding	3.23195e-50	4.01247e-11	3.36023e-15	2.27418e-13
ENSMMUG00000020734	GOLIM4	golgi integral membrane protein 4 [Source:HGNC Symbol;Acc:HGNC:15448]	protein_coding	2.45303e-128	1.88372e-32	4.97015e-28	2.49732e-31
ENSMMUG00000020746	PRR14L	proline rich 14 like [Source:HGNC Symbol;Acc:HGNC:28738]	protein_coding	2.09464e-60	1.49135e-15	6.45899e-16	1.01804e-19
ENSMMUG00000020758	RPS26	erb-b2 receptor tyrosine kinase 3 [Source:HGNC Symbol;Acc:HGNC:3431]	protein_coding	1.84633e-245	1.32682e-44	5.21494e-188	1.83101e-19
ENSMMUG00000020766	UBR5	ubiquitin protein ligase E3 component n-recognin 5 [Source:HGNC Symbol;Acc:HGNC:16806]	protein_coding	6.34764e-158	2.82949e-44	6.0928e-96	6.25503e-36
ENSMMUG00000020782	DCTN3	dynactin subunit 3 [Source:RefSeq peptide;Acc:NP_001252579]	protein_coding	1.14629e-130	8.5601e-12	1.97456e-90	2.02324e-13
ENSMMUG00000020813			protein_coding	2.1889e-205	5.56593e-13	5.76026e-155	2.96573e-16
ENSMMUG00000020924	PSMB4	proteasome subunit beta 4 [Source:HGNC Symbol;Acc:HGNC:9541]	protein_coding	1.41888e-125	4.40179e-28	1.33841e-79	6.71871e-15
ENSMMUG00000020943	ZFC3H1	zinc finger C3H1-type containing [Source:HGNC Symbol;Acc:HGNC:28328]	protein_coding	3.17229e-64	1.00001e-17	8.9102e-18	4.11266e-20
ENSMMUG00000020987	FABP3	fatty acid binding protein 3 [Source:HGNC Symbol;Acc:HGNC:3557]	protein_coding	1.71751e-163	1.89393e-16	1.08025e-99	1.39543e-23
ENSMMUG00000021002	HIF1A	hypoxia inducible factor 1 alpha subunit [Source:HGNC Symbol;Acc:HGNC:4910]	protein_coding	1.89549e-250	9.19796e-68	2.57085e-19	1.51167e-72
ENSMMUG00000021019			protein_coding	3.03839e-172	8.09969e-68	3.31951e-58	8.05773e-44
ENSMMUG00000021025	TNNC2	troponin C2, fast skeletal type [Source:HGNC Symbol;Acc:HGNC:11944]	protein_coding	0	1.56543e-105	0	6.5627e-103
ENSMMUG00000021036	KIDINS220	kinase D interacting substrate 220 [Source:HGNC Symbol;Acc:HGNC:29508]	protein_coding	3.84137e-172	8.59589e-45	2.78543e-50	9.78419e-38
ENSMMUG00000021053	ANXA6	annexin A6 [Source:HGNC Symbol;Acc:HGNC:544]	protein_coding	1.65937e-203	2.11045e-27	1.72952e-65	1.88155e-31
ENSMMUG00000021055	SQSTM1	sequestosome-1 [Source:RefSeq peptide;Acc:NP_001253287]	protein_coding	0	1.66181e-81	2.43536e-14	1.36681e-56
ENSMMUG00000021087	SNF8	SNF8, ESCRT-II complex subunit [Source:HGNC Symbol;Acc:HGNC:17028]	protein_coding	5.49244e-86	4.53216e-17	1.17215e-35	2.39314e-11
ENSMMUG00000021098	HNRNPU	heterogeneous nuclear ribonucleoprotein U [Source:HGNC Symbol;Acc:HGNC:5048]	protein_coding	0	2.79626e-33	1.65153e-149	4.6018e-36
ENSMMUG00000021117	SETD2	SET domain containing 2 [Source:HGNC Symbol;Acc:HGNC:18420]	protein_coding	1.84519e-63	6.32573e-21	6.58881e-21	5.7722e-11
ENSMMUG00000021164	WDFY3	WD repeat and FYVE domain containing 3 [Source:HGNC Symbol;Acc:HGNC:20751]	protein_coding	1.54449e-85	2.16568e-14	5.1183e-38	7.23865e-13
ENSMMUG00000021184	VPS4B	vacuolar protein sorting 4 homolog B [Source:HGNC Symbol;Acc:HGNC:10895]	protein_coding	1.12638e-47	2.0945e-12	2.27146e-12	8.44678e-11
ENSMMUG00000021232	HSPB8	heat shock protein beta-8 [Source:RefSeq peptide;Acc:NP_001028109]	protein_coding	0	1.0743e-117	1.86758e-193	9.70824e-48
ENSMMUG00000021242	NKTR	natural killer cell triggering receptor [Source:HGNC Symbol;Acc:HGNC:7833]	protein_coding	7.76445e-38	4.50437e-13	7.132e-11	1.57037e-11
ENSMMUG00000021269	JOSD2	Josephin domain containing 2 [Source:HGNC Symbol;Acc:HGNC:28853]	protein_coding	3.23254e-101	2.3165e-18	5.68085e-42	1.61758e-14
ENSMMUG00000021282	LAMTOR1	late endosomal/lysosomal adaptor, MAPK and MTOR activator 1 [Source:HGNC Symbol;Acc:HGNC:26068]	protein_coding	5.97339e-134	7.99155e-28	2.59771e-45	3.70424e-24
ENSMMUG00000021286	COL3A1	collagen alpha-1(III) chain precursor [Source:RefSeq peptide;Acc:NP_001252968]	protein_coding	1.65756e-288	4.63969e-35	3.30797e-27	2.10787e-13
ENSMMUG00000021288	ANKRD28	ankyrin repeat domain 28 [Source:HGNC Symbol;Acc:HGNC:29024]	protein_coding	8.81862e-74	5.14131e-16	4.44029e-12	8.18546e-19
ENSMMUG00000021290	COL5A2	collagen type V alpha 2 chain [Source:HGNC Symbol;Acc:HGNC:2210]	protein_coding	0	6.94513e-81	8.42759e-29	3.49184e-45
ENSMMUG00000021299	RTN4	reticulon 4 [Source:HGNC Symbol;Acc:HGNC:14085]	protein_coding	1.2402e-171	2.9646e-12	1.248e-70	1.47876e-19
ENSMMUG00000021328	IDH3B	isocitrate dehydrogenase 3 (NAD(+)) beta [Source:HGNC Symbol;Acc:HGNC:5385]	protein_coding	2.14042e-67	2.52096e-12	1.63992e-23	7.39054e-12
ENSMMUG00000021343	DDX18	DEAD-box helicase 18 [Source:HGNC Symbol;Acc:HGNC:2741]	protein_coding	1.20737e-71	8.24874e-14	4.67861e-13	3.93558e-13
ENSMMUG00000021356	AGGF1		protein_coding	6.65774e-65	1.03716e-12	3.89273e-19	3.92194e-18
ENSMMUG00000021386	APH1A	gamma-secretase subunit APH-1A [Source:RefSeq peptide;Acc:NP_001252969]	protein_coding	1.36487e-65	6.56964e-12	1.75948e-18	5.11177e-12
ENSMMUG00000021407	TRAF4	TNF receptor associated factor 4 [Source:HGNC Symbol;Acc:HGNC:12034]	protein_coding	1.35386e-91	2.04668e-17	3.7922e-11	5.13019e-27
ENSMMUG00000021425			protein_coding	4.41673e-67	3.55822e-20	7.6843e-15	4.95199e-19
ENSMMUG00000021429	PTGDS		protein_coding	0	1.47207e-38	0	1.83039e-11
ENSMMUG00000021436	LTBP1	latent transforming growth factor beta binding protein 1 [Source:HGNC Symbol;Acc:HGNC:6714]	protein_coding	1.96301e-168	5.63084e-21	6.20432e-85	6.22925e-14
ENSMMUG00000021448			protein_coding	3.3385e-136	4.67066e-25	6.68348e-70	4.61081e-21
ENSMMUG00000021458	FBXL3	F-box and leucine rich repeat protein 3 [Source:HGNC Symbol;Acc:HGNC:13599]	protein_coding	3.17604e-74	5.14229e-20	8.52635e-15	1.09107e-15
ENSMMUG00000021459	MYCBP2	MYC binding protein 2, E3 ubiquitin protein ligase [Source:HGNC Symbol;Acc:HGNC:23386]	protein_coding	1.58226e-87	2.48595e-28	1.31045e-33	2.47893e-22
ENSMMUG00000021478	RIOK3	RIO kinase 3 [Source:HGNC Symbol;Acc:HGNC:11451]	protein_coding	3.28662e-77	9.43501e-20	5.57337e-20	4.36859e-18
ENSMMUG00000021611	TECR	trans-2,3-enoyl-CoA reductase [Source:HGNC Symbol;Acc:HGNC:4551]	protein_coding	3.80887e-125	2.55573e-34	7.11881e-15	2.85863e-23
ENSMMUG00000021629	LENG8	leukocyte receptor cluster member 8 [Source:HGNC Symbol;Acc:HGNC:15500]	protein_coding	4.75106e-129	2.49009e-28	4.08779e-23	1.93056e-28
ENSMMUG00000021649	NEK7	NIMA related kinase 7 [Source:HGNC Symbol;Acc:HGNC:13386]	protein_coding	0	7.04975e-95	2.17689e-172	1.10659e-69
ENSMMUG00000021657	ABLIM3	actin binding LIM protein family member 3 [Source:HGNC Symbol;Acc:HGNC:29132]	protein_coding	2.47429e-275	2.71296e-20	3.14169e-169	7.67966e-11
ENSMMUG00000021659	HRAS	HRas proto-oncogene, GTPase [Source:HGNC Symbol;Acc:HGNC:5173]	protein_coding	1.68654e-69	4.11978e-13	2.41507e-17	6.45005e-22
ENSMMUG00000021721	RAB1A	ras-related protein Rab-1A [Source:RefSeq peptide;Acc:NP_001244201]	protein_coding	2.19692e-73	8.43489e-21	1.98661e-15	7.749e-16
ENSMMUG00000021766			protein_coding	8.40663e-105	4.41031e-16	3.66061e-48	6.16953e-15
ENSMMUG00000021787	STAC3	SH3 and cysteine-rich domain-containing protein 3 [Source:RefSeq peptide;Acc:NP_001181624]	protein_coding	3.76528e-222	5.52799e-11	2.32454e-161	3.7011e-11
ENSMMUG00000021818	SP3	Sp3 transcription factor [Source:HGNC Symbol;Acc:HGNC:11208]	protein_coding	1.7013e-84	1.2281e-25	8.1218e-21	4.50769e-23
ENSMMUG00000021828	RPL27A	ribosomal protein L27a [Source:HGNC Symbol;Acc:HGNC:10329]	protein_coding	0	4.25247e-67	0	9.47471e-25
ENSMMUG00000021837	SARS	seryl-tRNA synthetase [Source:HGNC Symbol;Acc:HGNC:10537]	protein_coding	1.24627e-205	6.93e-12	2.48772e-130	1.70252e-13
ENSMMUG00000021844	CD2BP2	CD2 cytoplasmic tail binding protein 2 [Source:HGNC Symbol;Acc:HGNC:1656]	protein_coding	7.67775e-113	3.62313e-24	1.01679e-26	1.27576e-25
ENSMMUG00000021847	MYLPF	myosin light chain, phosphorylatable, fast skeletal muscle [Source:HGNC Symbol;Acc:HGNC:29824]	protein_coding	0	0	0	2.82443e-143
ENSMMUG00000021918	GOLGA4	golgin A4 [Source:HGNC Symbol;Acc:HGNC:4427]	protein_coding	5.41243e-172	1.25906e-41	4.9505e-43	1.48939e-44
ENSMMUG00000021928	CLIP1	CAP-Gly domain containing linker protein 1 [Source:HGNC Symbol;Acc:HGNC:10461]	protein_coding	4.33556e-106	1.08648e-41	2.19904e-14	2.37206e-30
ENSMMUG00000021976	MTCH1	mitochondrial carrier 1 [Source:HGNC Symbol;Acc:HGNC:17586]	protein_coding	1.52137e-212	5.8179e-23	8.25802e-75	5.68977e-27
ENSMMUG00000021980			protein_coding	0	1.29907e-35	0	5.79635e-20
ENSMMUG00000022027	BOD1L1	biorientation of chromosomes in cell division 1 like 1 [Source:HGNC Symbol;Acc:HGNC:31792]	protein_coding	1.19766e-112	1.11756e-34	1.11148e-31	4.30807e-25
ENSMMUG00000022086	ACTA1	actin, alpha 1, skeletal muscle [Source:HGNC Symbol;Acc:HGNC:129]	protein_coding	0	1.43128e-172	0	3.41272e-62
ENSMMUG00000022094			protein_coding	7.38733e-49	1.9531e-13	4.97894e-12	1.23598e-12
ENSMMUG00000022147	CHRND	cholinergic receptor nicotinic delta subunit [Source:HGNC Symbol;Acc:HGNC:1965]	protein_coding	6.28345e-235	2.3514e-16	3.18965e-113	2.38662e-24
ENSMMUG00000022154	NIPBL	NIPBL, cohesin loading factor [Source:HGNC Symbol;Acc:HGNC:28862]	protein_coding	8.70454e-72	2.14547e-28	2.01859e-25	1.63414e-19
ENSMMUG00000022158	RPL18		protein_coding	0	8.51465e-75	0	2.64107e-40
ENSMMUG00000022166	C5orf42	chromosome 5 open reading frame 42 [Source:HGNC Symbol;Acc:HGNC:25801]	protein_coding	6.25058e-68	6.5122e-21	2.16121e-21	4.67377e-18
ENSMMUG00000022198	STK11	serine/threonine-protein kinase STK11 [Source:RefSeq peptide;Acc:NP_001248599]	protein_coding	8.15203e-166	1.41959e-39	1.06459e-50	3.33196e-21
ENSMMUG00000022200	SLTM	SAFB like transcription modulator [Source:HGNC Symbol;Acc:HGNC:20709]	protein_coding	3.32183e-108	1.46533e-15	2.00704e-36	5.46354e-25
ENSMMUG00000022202	BZW1	basic leucine zipper and W2 domains 1 [Source:HGNC Symbol;Acc:HGNC:18380]	protein_coding	2.25404e-164	2.25685e-41	2.0849e-14	1.59742e-27
ENSMMUG00000022230	TRAPPC1	trafficking protein particle complex 1 [Source:HGNC Symbol;Acc:HGNC:19894]	protein_coding	3.2424e-92	6.32311e-12	1.05672e-50	7.07578e-11
ENSMMUG00000022240	NR1D2	nuclear receptor subfamily 1 group D member 2 [Source:HGNC Symbol;Acc:HGNC:7963]	protein_coding	3.67256e-88	9.53879e-22	9.06965e-21	1.12962e-24
ENSMMUG00000022259	CUL3	cullin 3 [Source:HGNC Symbol;Acc:HGNC:2553]	protein_coding	1.708e-97	1.2985e-20	1.34293e-34	8.56054e-24
ENSMMUG00000022268	WDR43	WD repeat domain 43 [Source:HGNC Symbol;Acc:HGNC:28945]	protein_coding	1.59332e-166	2.85563e-23	3.12226e-49	2.73195e-22
ENSMMUG00000022280	COL4A1	collagen type IV alpha 1 chain [Source:HGNC Symbol;Acc:HGNC:2202]	protein_coding	9.27365e-242	4.6611e-45	2.49452e-92	5.06729e-24
ENSMMUG00000022282	COL4A2	collagen type IV alpha 2 chain [Source:HGNC Symbol;Acc:HGNC:2203]	protein_coding	1.73839e-263	1.81676e-27	1.21314e-58	7.52161e-14
ENSMMUG00000022287	ASCC3	activating signal cointegrator 1 complex subunit 3 [Source:HGNC Symbol;Acc:HGNC:18697]	protein_coding	1.51238e-78	2.55026e-23	1.55207e-16	3.5293e-20
ENSMMUG00000022341	RPL7A		protein_coding	0	2.26984e-74	0	2.06649e-30
ENSMMUG00000022344	SURF1	SURF1, cytochrome c oxidase assembly factor [Source:HGNC Symbol;Acc:HGNC:11474]	protein_coding	2.63475e-103	4.00003e-18	1.17628e-64	4.35029e-11
ENSMMUG00000022359	SLC38A2	sodium-coupled neutral amino acid transporter 2 [Source:RefSeq peptide;Acc:NP_001244740]	protein_coding	2.68608e-80	2.59926e-32	1.0347e-24	6.03647e-16
ENSMMUG00000022407	SUSD6	sushi domain-containing protein 6 [Source:RefSeq peptide;Acc:NP_001181376]	protein_coding	3.06564e-81	6.35869e-22	2.38692e-13	1.94213e-18
ENSMMUG00000022430	SF3B1	splicing factor 3B subunit 1 [Source:RefSeq peptide;Acc:NP_001252892]	protein_coding	4.69917e-265	6.34145e-73	1.09947e-57	5.23128e-68
ENSMMUG00000022522	PAN3	PAN3 poly(A) specific ribonuclease subunit [Source:HGNC Symbol;Acc:HGNC:29991]	protein_coding	2.1503e-54	1.54422e-13	8.6555e-14	5.37628e-16
ENSMMUG00000022526	EEF1A2	eukaryotic translation elongation factor 1 alpha 2 [Source:HGNC Symbol;Acc:HGNC:3192]	protein_coding	0	7.82419e-60	2.39788e-214	2.06269e-63
ENSMMUG00000022528	SPAG9	sperm associated antigen 9 [Source:HGNC Symbol;Acc:HGNC:14524]	protein_coding	1.05282e-57	4.53483e-17	1.11242e-27	6.13021e-11
ENSMMUG00000022552	RPS9	ribosomal protein S9 [Source:HGNC Symbol;Acc:HGNC:10442]	protein_coding	0	1.80864e-63	0	5.93185e-38
ENSMMUG00000022663	SLC25A6	solute carrier family 25 member 6 [Source:HGNC Symbol;Acc:HGNC:10992]	protein_coding	3.32481e-255	1.87305e-48	2.64506e-142	2.14991e-23
ENSMMUG00000022692	DPH3	diphthamide biosynthesis 3 [Source:HGNC Symbol;Acc:HGNC:27717]	protein_coding	2.55176e-78	8.98348e-27	9.32655e-15	4.41113e-13
ENSMMUG00000022721			protein_coding	1.86983e-106	1.93717e-12	2.32955e-54	8.89438e-13
ENSMMUG00000022725	FBL	fibrillarin [Source:HGNC Symbol;Acc:HGNC:3599]	protein_coding	6.69817e-130	2.45957e-17	6.98088e-76	3.87723e-17
ENSMMUG00000022727	KMT2E	lysine methyltransferase 2E [Source:HGNC Symbol;Acc:HGNC:18541]	protein_coding	1.18493e-111	1.17364e-23	4.42786e-25	8.78683e-33
ENSMMUG00000022735	IRF3	interferon regulatory factor 3 [Source:HGNC Symbol;Acc:HGNC:6118]	protein_coding	3.53066e-192	2.61318e-34	1.38487e-69	1.47616e-29
ENSMMUG00000022750	DPP7	dipeptidyl peptidase 7 [Source:HGNC Symbol;Acc:HGNC:14892]	protein_coding	9.50947e-151	3.94284e-17	2.07708e-54	2.19574e-23
ENSMMUG00000022767	EEF2	eukaryotic translation elongation factor 2 [Source:HGNC Symbol;Acc:HGNC:3214]	protein_coding	0	4.24371e-28	8.76046e-63	2.70741e-23
ENSMMUG00000022782	SLC30A9	solute carrier family 30 member 9 [Source:HGNC Symbol;Acc:HGNC:1329]	protein_coding	3.1107e-70	2.66921e-25	4.75492e-17	7.01084e-20
ENSMMUG00000022843	FBXO11	F-box only protein 11 [Source:RefSeq peptide;Acc:NP_001252710]	protein_coding	6.31832e-93	1.59053e-22	3.85261e-25	7.5932e-22
ENSMMUG00000022860	USP47	ubiquitin specific peptidase 47 [Source:HGNC Symbol;Acc:HGNC:20076]	protein_coding	1.98081e-202	1.12519e-41	4.39317e-55	9.16317e-42
ENSMMUG00000022872	LRP3	low-density lipoprotein receptor-related protein 3 [Source:RefSeq peptide;Acc:NP_001247470]	protein_coding	1.32229e-101	1.39293e-17	4.67606e-29	3.953e-11
ENSMMUG00000022891	DBN1	drebrin 1 [Source:HGNC Symbol;Acc:HGNC:2695]	protein_coding	2.23735e-179	6.2384e-26	5.13469e-50	5.22629e-16
ENSMMUG00000022965	RPSA	40S ribosomal protein SA [Source:RefSeq peptide;Acc:NP_001182409]	protein_coding	1.22684e-242	7.06178e-57	2.319e-229	1.43731e-29
ENSMMUG00000023035	ZNF511	ZNF511-PRAP1 readthrough [Source:HGNC Symbol;Acc:HGNC:38088]	protein_coding	1.09037e-56	1.08051e-11	1.96787e-20	4.91264e-14
ENSMMUG00000023036	SLC25A3	solute carrier family 25 member 3 [Source:HGNC Symbol;Acc:HGNC:10989]	protein_coding	7.52532e-187	3.43608e-14	1.28648e-164	5.61076e-12
ENSMMUG00000023062	UBR3	ubiquitin protein ligase E3 component n-recognin 3 (putative) [Source:HGNC Symbol;Acc:HGNC:30467]	protein_coding	1.06619e-48	8.82541e-11	1.75727e-21	9.02043e-11
ENSMMUG00000023083	AKAP11	A-kinase anchoring protein 11 [Source:HGNC Symbol;Acc:HGNC:369]	protein_coding	1.84395e-37	1.9363e-16	1.11377e-14	1.12414e-11
ENSMMUG00000023139	SNURF	small nuclear ribonucleoprotein polypeptide N [Source:HGNC Symbol;Acc:HGNC:11164]	protein_coding	3.31755e-236	6.08984e-36	6.6996e-110	3.60587e-26
ENSMMUG00000023144			protein_coding	1.1084e-283	3.98119e-33	1.0778e-181	7.72194e-24
ENSMMUG00000023146	ASH1L	ASH1 like histone lysine methyltransferase [Source:HGNC Symbol;Acc:HGNC:19088]	protein_coding	9.1359e-59	5.14147e-21	1.85547e-21	3.35498e-16
ENSMMUG00000023181	PUM2	pumilio RNA binding family member 2 [Source:HGNC Symbol;Acc:HGNC:14958]	protein_coding	8.74604e-94	1.09758e-30	6.33866e-17	3.39611e-18
ENSMMUG00000023265	AKAP12	A-kinase anchor protein 12 isoform 1 [Source:RefSeq peptide;Acc:NP_001265405]	protein_coding	0	1.96409e-203	2.42273e-188	3.73275e-115
ENSMMUG00000023282	AKR1C1	aldo-keto reductase family 1 member C1 [Source:RefSeq peptide;Acc:NP_001182503]	protein_coding	0	1.70875e-45	0	2.87588e-24
ENSMMUG00000023288	TCERG1	transcription elongation regulator 1 [Source:HGNC Symbol;Acc:HGNC:15630]	protein_coding	2.0913e-74	1.96445e-14	3.45453e-33	1.85417e-16
ENSMMUG00000023291	COPE	coatomer protein complex subunit epsilon [Source:HGNC Symbol;Acc:HGNC:2234]	protein_coding	1.36528e-112	4.3521e-29	6.10973e-29	1.82626e-27
ENSMMUG00000023305	DICER1	dicer 1, ribonuclease III [Source:HGNC Symbol;Acc:HGNC:17098]	protein_coding	2.14941e-60	1.0727e-20	1.65426e-33	8.80832e-12
ENSMMUG00000023316	UBB		protein_coding	2.86293e-172	9.70142e-83	2.23131e-89	8.15247e-33
ENSMMUG00000023378	ATP2B1	ATPase plasma membrane Ca2+ transporting 1 [Source:HGNC Symbol;Acc:HGNC:814]	protein_coding	0	8.45736e-123	8.38808e-217	1.9666e-94
ENSMMUG00000023398	COL16A1	collagen type XVI alpha 1 chain [Source:HGNC Symbol;Acc:HGNC:2193]	protein_coding	1.02197e-211	2.44893e-31	6.25016e-40	7.09918e-21
ENSMMUG00000023437	DDX1	DEAD-box helicase 1 [Source:HGNC Symbol;Acc:HGNC:2734]	protein_coding	2.77577e-68	3.92204e-15	1.0427e-15	1.28377e-17
ENSMMUG00000023456	ERGIC3	ERGIC and golgi 3 [Source:HGNC Symbol;Acc:HGNC:15927]	protein_coding	4.06392e-205	1.20202e-35	1.37776e-112	2.72208e-24
ENSMMUG00000023469	HSP90B1	endoplasmin precursor [Source:RefSeq peptide;Acc:NP_001182453]	protein_coding	0	3.41449e-81	6.26215e-14	3.57698e-62
ENSMMUG00000023470	GNAI1	G protein subunit alpha i1 [Source:HGNC Symbol;Acc:HGNC:4384]	protein_coding	9.17516e-67	3.36479e-18	3.45109e-16	7.10989e-15
ENSMMUG00000023474			protein_coding	2.80558e-108	1.33089e-31	1.41028e-23	1.69657e-23
ENSMMUG00000023491	LGR4	leucine-rich repeat-containing G-protein coupled receptor 4 precursor [Source:RefSeq peptide;Acc:NP_001252594]	protein_coding	8.68986e-127	7.75019e-18	1.506e-42	7.94653e-33
ENSMMUG00000023531	ETFB	electron transfer flavoprotein beta subunit [Source:HGNC Symbol;Acc:HGNC:3482]	protein_coding	1.60353e-79	1.08425e-14	1.89139e-43	4.43801e-16
ENSMMUG00000023601	UHRF1BP1L	UHRF1 binding protein 1 like [Source:HGNC Symbol;Acc:HGNC:29102]	protein_coding	1.15508e-88	5.63856e-16	5.02215e-22	5.57412e-14
ENSMMUG00000023610	FAM46A	family with sequence similarity 46 member A [Source:HGNC Symbol;Acc:HGNC:18345]	protein_coding	6.81086e-161	1.99475e-19	4.21579e-82	2.01411e-26
ENSMMUG00000023636	IPO7	importin 7 [Source:HGNC Symbol;Acc:HGNC:9852]	protein_coding	2.38082e-174	9.001e-66	9.15583e-41	6.52337e-43
ENSMMUG00000023652	MEX3C	mex-3 RNA binding family member C [Source:HGNC Symbol;Acc:HGNC:28040]	protein_coding	3.06762e-112	1.48117e-13	2.06679e-48	4.76123e-15
ENSMMUG00000023694	CDK4	cyclin-dependent kinase 4 [Source:RefSeq peptide;Acc:NP_001248276]	protein_coding	1.54394e-223	1.50756e-37	4.669e-106	9.69483e-30
ENSMMUG00000023738	ROS1	ROS proto-oncogene 1, receptor tyrosine kinase [Source:HGNC Symbol;Acc:HGNC:10261]	protein_coding	5.25208e-69	1.36843e-20	9.1423e-13	1.34123e-20
ENSMMUG00000023750	MED13	mediator complex subunit 13 [Source:HGNC Symbol;Acc:HGNC:22474]	protein_coding	1.10751e-89	1.61092e-15	4.19421e-53	4.88711e-12
ENSMMUG00000023770	NRIP1	nuclear receptor interacting protein 1 [Source:HGNC Symbol;Acc:HGNC:8001]	protein_coding	1.605e-45	9.30284e-16	2.78096e-11	2.82702e-13
ENSMMUG00000023806	PRKAA1	protein kinase AMP-activated catalytic subunit alpha 1 [Source:HGNC Symbol;Acc:HGNC:9376]	protein_coding	5.15597e-64	1.18137e-15	4.09745e-12	7.20085e-12
ENSMMUG00000027302	mml-mir-611	mml-mir-611 [Source:miRBase;Acc:MI0007867]	miRNA	2.91536e-71	1.48871e-11	2.09688e-29	1.21663e-16
ENSMMUG00000028733	RRAS	RAS related [Source:HGNC Symbol;Acc:HGNC:10447]	protein_coding	1.04748e-77	1.19777e-15	9.35822e-40	7.77887e-15
ENSMMUG00000028749	APOC1	apolipoprotein C1 [Source:HGNC Symbol;Acc:HGNC:607]	protein_coding	0	1.55271e-36	0	3.38751e-19
ENSMMUG00000028767	EIF3K		protein_coding	6.39662e-92	1.20408e-31	3.05716e-66	4.40902e-12
ENSMMUG00000028785	ZNF146	zinc finger protein 146 [Source:HGNC Symbol;Acc:HGNC:12931]	protein_coding	4.2778e-121	1.59464e-29	2.16299e-13	6.14188e-38
ENSMMUG00000028844			protein_coding	3.82427e-266	4.21707e-64	4.61675e-182	5.78073e-43
ENSMMUG00000028895	RPS28	ribosomal protein S28 [Source:HGNC Symbol;Acc:HGNC:10418]	protein_coding	5.0162e-170	2.20195e-43	1.37398e-83	7.8636e-31
ENSMMUG00000028920	C19orf70	chromosome 19 open reading frame 70 [Source:HGNC Symbol;Acc:HGNC:33702]	protein_coding	4.26277e-166	2.09043e-20	8.73616e-95	2.01949e-17
ENSMMUG00000028927	SHD	Src homology 2 domain containing transforming protein D [Source:HGNC Symbol;Acc:HGNC:30633]	protein_coding	7.83705e-221	1.46542e-24	5.54122e-94	1.19408e-18
ENSMMUG00000028946	GPX4	phospholipid hydroperoxide glutathione peroxidase, mitochondrial isoform A precursor [Source:RefSeq peptide;Acc:NP_001112361]	protein_coding	1.13429e-71	9.28257e-45	9.78545e-28	5.61783e-11
ENSMMUG00000029022			protein_coding	7.90505e-91	5.87972e-38	3.18506e-29	6.48804e-18
ENSMMUG00000029237			protein_coding	4.29594e-212	2.63231e-23	1.35057e-138	4.62466e-21
ENSMMUG00000029267			protein_coding	0	3.57272e-91	0	8.46263e-46
ENSMMUG00000029268	NDUFB10	NADH:ubiquinone oxidoreductase subunit B10 [Source:HGNC Symbol;Acc:HGNC:7696]	protein_coding	3.74899e-143	2.0218e-20	8.36071e-88	4.13686e-24
ENSMMUG00000029310	HBA1	hemoglobin subunit alpha [Source:RefSeq peptide;Acc:NP_001253705]	protein_coding	2.71848e-132	3.54371e-13	1.55208e-85	5.86165e-14
ENSMMUG00000029374			pseudogene	0	2.33062e-55	3.81012e-246	6.79607e-30
ENSMMUG00000029652			protein_coding	5.76453e-81	2.07106e-20	1.92123e-26	2.64405e-18
ENSMMUG00000029692			protein_coding	7.55673e-143	1.62157e-47	2.74583e-62	2.91524e-31
ENSMMUG00000029730	RPL29	ribosomal protein L29 [Source:RefSeq peptide;Acc:NP_001253702]	protein_coding	2.37241e-151	7.09902e-13	4.63567e-119	9.37715e-11
ENSMMUG00000029827	CLIC1	chloride intracellular channel 1 [Source:HGNC Symbol;Acc:HGNC:2062]	protein_coding	4.88922e-99	1.78466e-29	1.17917e-13	4.59068e-15
ENSMMUG00000029940			protein_coding	1.56696e-271	5.30555e-35	1.78352e-268	5.18143e-17
ENSMMUG00000030356			protein_coding	1.97455e-216	3.73717e-21	1.489e-84	8.1652e-22
ENSMMUG00000030408			protein_coding	5.59417e-255	5.41357e-26	2.61074e-181	1.1982e-19
ENSMMUG00000030445			protein_coding	7.48241e-125	6.72652e-21	4.80656e-87	1.29624e-14
ENSMMUG00000030448			protein_coding	1.72304e-254	9.43501e-20	1.06836e-193	2.18079e-15
ENSMMUG00000030562	RPS24	40S ribosomal protein S24 [Source:RefSeq peptide;Acc:NP_001247956]	protein_coding	6.86282e-122	1.59906e-42	2.03533e-42	1.63778e-28
ENSMMUG00000030784	VAMP5	vesicle associated membrane protein 5 [Source:HGNC Symbol;Acc:HGNC:12646]	protein_coding	8.44622e-295	5.02275e-24	3.55782e-227	1.76982e-31
ENSMMUG00000030833	MTIF2	mitochondrial translational initiation factor 2 [Source:HGNC Symbol;Acc:HGNC:7441]	protein_coding	4.1569e-73	2.62382e-20	5.55741e-19	2.30182e-23
ENSMMUG00000030892			protein_coding	7.51008e-124	1.14845e-17	4.1387e-51	1.91594e-17
ENSMMUG00000030964	RAB6A	ras-related protein Rab-6A [Source:RefSeq peptide;Acc:NP_001248232]	protein_coding	3.56626e-71	4.22578e-12	3.36963e-28	8.66845e-19
ENSMMUG00000031183	FAM89B	protein FAM89B [Source:RefSeq peptide;Acc:NP_001181711]	protein_coding	1.95204e-92	3.76946e-33	1.82786e-12	8.93041e-20
ENSMMUG00000031268	MRPL23	39S ribosomal protein L23, mitochondrial [Source:RefSeq peptide;Acc:NP_001253413]	protein_coding	8.29357e-85	8.13136e-14	1.37858e-41	1.25837e-14
ENSMMUG00000031300			protein_coding	1.15564e-64	7.41237e-21	1.45026e-19	2.28808e-15
ENSMMUG00000031830	RPP25L		protein_coding	1.41012e-58	2.0024e-11	1.88966e-26	5.20281e-13
ENSMMUG00000031840			protein_coding	0	1.44648e-85	0	1.4728e-20
ENSMMUG00000031947			protein_coding	3.82541e-271	3.1612e-25	1.23555e-238	1.12504e-30
ENSMMUG00000032180	RLF	rearranged L-myc fusion [Source:HGNC Symbol;Acc:HGNC:10025]	protein_coding	2.94212e-51	1.78504e-15	6.93322e-11	5.59773e-13
ENSMMUG00000032350			protein_coding	2.04946e-91	1.21448e-55	3.4184e-38	6.66889e-16
ENSMMUG00000032410			protein_coding	1.17007e-56	1.59084e-13	1.99905e-13	3.38962e-15
ENSMMUG00000032487			protein_coding	3.59001e-93	3.20152e-17	2.22774e-98	6.60046e-12
ENSMMUG00000032498			protein_coding	2.68828e-188	3.53323e-23	5.50415e-109	1.18166e-20
ENSMMUG00000035403	RF00004		snRNA	1.01069e-35	8.79423e-12	4.84845e-115	9.65976e-12
ENSMMUG00000037644	CPD	carboxypeptidase D [Source:HGNC Symbol;Acc:HGNC:2301]	protein_coding	8.96479e-55	3.83906e-29	1.58651e-30	9.32596e-14
ENSMMUG00000037662	SELENOM	selenoprotein M precursor [Source:RefSeq peptide;Acc:NP_001152871]	protein_coding	4.9137e-162	3.02261e-31	9.0539e-101	4.67409e-26
ENSMMUG00000037931	RF01956		misc_RNA	3.42302e-101	1.98599e-29	1.6913e-12	1.92271e-37
ENSMMUG00000037977			protein_coding	6.72073e-116	2.08292e-55	3.24496e-27	3.01883e-28
ENSMMUG00000038221	PSMD8	proteasome 26S subunit, non-ATPase 8 [Source:HGNC Symbol;Acc:HGNC:9566]	protein_coding	1.99256e-96	8.83119e-25	2.04373e-15	2.17733e-23
ENSMMUG00000038231	POLR2F	DNA-directed RNA polymerases I, II, and III subunit RPABC2 [Source:RefSeq peptide;Acc:NP_001252903]	protein_coding	1.27427e-140	2.925e-14	2.48436e-115	8.39012e-16
ENSMMUG00000038308	CCDC124	coiled-coil domain containing 124 [Source:HGNC Symbol;Acc:HGNC:25171]	protein_coding	6.87316e-64	2.97429e-11	4.95663e-26	1.79646e-11
ENSMMUG00000038395	DNAJB4	DnaJ heat shock protein family (Hsp40) member B4 [Source:HGNC Symbol;Acc:HGNC:14886]	protein_coding	5.72235e-152	2.37857e-30	5.06675e-58	1.52424e-35
ENSMMUG00000038861	TIMM13	translocase of inner mitochondrial membrane 13 [Source:HGNC Symbol;Acc:HGNC:11816]	protein_coding	2.95396e-79	8.94203e-19	1.56947e-28	1.68218e-18
ENSMMUG00000039027			protein_coding	1.26378e-99	5.61122e-12	1.00056e-44	9.20893e-15
ENSMMUG00000039085	APPL1	adaptor protein, phosphotyrosine interacting with PH domain and leucine zipper 1 [Source:HGNC Symbol;Acc:HGNC:24035]	protein_coding	2.19529e-107	1.17967e-39	2.64428e-12	2.79967e-32
ENSMMUG00000039099	SKIL	SKI like proto-oncogene [Source:HGNC Symbol;Acc:HGNC:10897]	protein_coding	2.48304e-154	3.06782e-32	4.96006e-46	8.09248e-26
ENSMMUG00000039303	SOCS5	suppressor of cytokine signaling 5 [Source:HGNC Symbol;Acc:HGNC:16852]	protein_coding	1.49694e-64	7.65755e-12	5.52039e-17	5.28605e-16
ENSMMUG00000039360			protein_coding	1.29865e-95	3.62948e-16	3.15859e-53	2.01592e-17
ENSMMUG00000039736	MRPL41	mitochondrial ribosomal protein L41 [Source:HGNC Symbol;Acc:HGNC:14492]	protein_coding	4.04538e-135	5.24352e-32	4.99574e-61	4.86777e-23
ENSMMUG00000039805	RAB10	RAB10, member RAS oncogene family [Source:HGNC Symbol;Acc:HGNC:9759]	protein_coding	5.96635e-135	2.32293e-22	2.58802e-47	1.52785e-22
ENSMMUG00000039958	RPL37A	60S ribosomal protein L37a [Source:RefSeq peptide;Acc:NP_001252654]	protein_coding	5.35681e-208	3.17138e-25	1.77015e-175	4.07053e-16
ENSMMUG00000039992	HES6	hes family bHLH transcription factor 6 [Source:HGNC Symbol;Acc:HGNC:18254]	protein_coding	0	1.72932e-31	6.20719e-174	5.72495e-28
ENSMMUG00000040192			protein_coding	2.38824e-57	8.7651e-11	2.59767e-29	1.9734e-15
ENSMMUG00000040340			protein_coding	1.9964e-54	7.08783e-12	1.0049e-22	4.54047e-12
ENSMMUG00000040355	CST3	Cystatin-C [Source:UniProtKB/Swiss-Prot;Acc:O19092]	protein_coding	1.65737e-45	2.1908e-22	6.39247e-12	1.61848e-11
ENSMMUG00000040380	RAB21	RAB21, member RAS oncogene family [Source:HGNC Symbol;Acc:HGNC:18263]	protein_coding	2.71483e-101	1.07035e-18	5.7903e-31	5.70839e-27
ENSMMUG00000040608			protein_coding	1.42811e-76	2.47806e-17	2.63869e-34	5.17517e-16
ENSMMUG00000040616	ARHGAP21	Rho GTPase activating protein 21 [Source:HGNC Symbol;Acc:HGNC:23725]	protein_coding	1.90758e-179	9.01848e-57	4.54818e-30	4.36437e-43
ENSMMUG00000040660	HDGF	heparin binding growth factor [Source:HGNC Symbol;Acc:HGNC:4856]	protein_coding	1.03334e-118	1.0295e-33	4.29281e-12	2.47917e-16
ENSMMUG00000040778			pseudogene	1.38668e-141	4.60962e-24	2.0398e-75	7.85101e-20
ENSMMUG00000040838			protein_coding	6.38514e-128	2.50754e-18	6.94256e-131	5.51649e-12
ENSMMUG00000040840	RF00017		misc_RNA	2.58943e-36	6.21396e-15	1.28094e-79	4.16179e-11
ENSMMUG00000040871			processed_pseudogene	7.48324e-296	1.27602e-23	0	1.31338e-15
ENSMMUG00000040993	RPS2	40S ribosomal protein S2 [Source:RefSeq peptide;Acc:NP_001180506]	protein_coding	0	3.12282e-97	0	5.51261e-34
ENSMMUG00000041006	FAM171A2	family with sequence similarity 171 member A2 [Source:HGNC Symbol;Acc:HGNC:30480]	protein_coding	3.47437e-128	5.5893e-16	1.45422e-34	5.40889e-13
ENSMMUG00000041188			protein_coding	3.37201e-266	3.13181e-54	3.89811e-207	2.19704e-23
ENSMMUG00000041198			protein_coding	0	1.9083e-14	0	1.9649e-18
ENSMMUG00000041221			protein_coding	3.92861e-142	3.59408e-17	8.06582e-57	1.22213e-21
ENSMMUG00000041388	ARL2	ADP ribosylation factor like GTPase 2 [Source:HGNC Symbol;Acc:HGNC:693]	protein_coding	7.87012e-110	7.92302e-23	9.16365e-43	3.34198e-16
ENSMMUG00000041420	DCTPP1	dCTP pyrophosphatase 1 [Source:HGNC Symbol;Acc:HGNC:28777]	protein_coding	2.51054e-86	9.37224e-20	5.87466e-35	1.50676e-17
ENSMMUG00000041468			protein_coding	3.55015e-164	8.25319e-40	6.9789e-28	1.46334e-17
ENSMMUG00000041480	IGFBP5	insulin like growth factor binding protein 5 [Source:HGNC Symbol;Acc:HGNC:5474]	protein_coding	0	2.24646e-48	3.65227e-42	4.62612e-35
ENSMMUG00000041546			protein_coding	2.34211e-63	3.01559e-11	5.87779e-20	3.5109e-15
ENSMMUG00000041670			protein_coding	6.61687e-128	3.11156e-30	4.18085e-81	6.48465e-19
ENSMMUG00000041677			miRNA	3.92031e-43	9.32212e-36	5.03156e-32	9.13999e-11
ENSMMUG00000041930	TMEM38A	transmembrane protein 38A [Source:HGNC Symbol;Acc:HGNC:28462]	protein_coding	4.15134e-271	2.69881e-37	1.36273e-125	3.10635e-45
ENSMMUG00000041939			protein_coding	7.1301e-252	8.86013e-43	2.13048e-212	9.11406e-30
ENSMMUG00000042251	GADD45GIP1	GADD45G interacting protein 1 [Source:HGNC Symbol;Acc:HGNC:29996]	protein_coding	6.99492e-97	2.31818e-27	8.5195e-27	2.5981e-22
ENSMMUG00000042378	PEAK1	pseudopodium enriched atypical kinase 1 [Source:HGNC Symbol;Acc:HGNC:29431]	protein_coding	2.39054e-114	5.69386e-28	7.39175e-98	2.0696e-17
ENSMMUG00000042390			protein_coding	1.07554e-83	4.95074e-20	2.00429e-23	1.65293e-14
ENSMMUG00000042546	SNU13	small nuclear ribonucleoprotein 13 [Source:HGNC Symbol;Acc:HGNC:7819]	protein_coding	1.2112e-72	1.8194e-18	2.58235e-31	9.85538e-11
ENSMMUG00000042653	ZFP36L2	ZFP36 ring finger protein like 2 [Source:HGNC Symbol;Acc:HGNC:1108]	protein_coding	2.11801e-171	2.47358e-14	3.57692e-61	2.59144e-38
ENSMMUG00000042881	AIF1L	allograft inflammatory factor 1-like [Source:RefSeq peptide;Acc:NP_001181270]	protein_coding	0	1.74517e-32	0	1.75205e-73
ENSMMUG00000042997			protein_coding	9.51643e-190	1.57554e-17	1.07454e-121	7.90259e-19
ENSMMUG00000043025	PEA15	astrocytic phosphoprotein PEA-15 [Source:RefSeq peptide;Acc:NP_001185596]	protein_coding	6.6488e-95	1.16541e-11	8.82004e-34	3.79086e-26
ENSMMUG00000043088			protein_coding	6.69453e-93	2.31333e-30	3.20467e-17	7.83903e-18
ENSMMUG00000043152			protein_coding	9.33665e-249	7.15866e-27	1.57457e-181	5.32472e-29
ENSMMUG00000043224			protein_coding	4.4929e-190	1.15818e-39	4.27184e-32	1.1528e-42
ENSMMUG00000043328	CD151	CD151 molecule (Raph blood group) [Source:HGNC Symbol;Acc:HGNC:1630]	protein_coding	6.33117e-129	5.36531e-23	6.36255e-14	1.22567e-14
ENSMMUG00000043473			protein_coding	7.93018e-124	3.45969e-13	2.04378e-91	2.6369e-11
ENSMMUG00000043558	TIMM8B	mitochondrial import inner membrane translocase subunit Tim8 B [Source:RefSeq peptide;Acc:NP_001254721]	protein_coding	0	1.84447e-24	1.40588e-217	2.04038e-31
ENSMMUG00000043626	MYOG	myogenin [Source:HGNC Symbol;Acc:HGNC:7612]	protein_coding	0	4.11379e-88	0	2.88024e-21
ENSMMUG00000043653			protein_coding	1.95181e-47	8.99624e-14	3.72059e-58	3.67597e-12
ENSMMUG00000043656			protein_coding	0	3.26216e-15	0	6.09576e-24
ENSMMUG00000043764			protein_coding	1.56064e-140	2.14047e-30	2.1806e-130	2.80424e-27
ENSMMUG00000043966	DDX3Y	DEAD-box helicase 3, Y-linked [Source:HGNC Symbol;Acc:HGNC:2699]	protein_coding	5.08621e-191	3.1331e-50	1.14161e-50	1.50791e-39
ENSMMUG00000044004			processed_pseudogene	0	5.85515e-45	0	3.0196e-22
ENSMMUG00000044056	EBP	emopamil binding protein (sterol isomerase) [Source:HGNC Symbol;Acc:HGNC:3133]	protein_coding	5.12233e-69	9.01711e-17	7.75232e-17	1.31425e-15
ENSMMUG00000044103			protein_coding	4.23244e-189	2.76364e-34	1.42328e-81	7.97819e-29
ENSMMUG00000044121	MKI67	marker of proliferation Ki-67 [Source:HGNC Symbol;Acc:HGNC:7107]	protein_coding	2.18414e-171	9.5266e-59	1.37128e-11	1.13274e-39
ENSMMUG00000044249			protein_coding	7.93044e-155	2.46038e-18	6.3816e-122	9.64555e-18
ENSMMUG00000044281	ROMO1	reactive oxygen species modulator 1 [Source:RefSeq peptide;Acc:NP_001177845]	protein_coding	5.24234e-104	2.87084e-25	3.0471e-63	1.48663e-17
ENSMMUG00000044385	OAZ2	Macaca mulatta ornithine decarboxylase antizyme 2 (OAZ2), mRNA. [Source:RefSeq mRNA;Acc:NM_001134909]	protein_coding	2.73214e-170	1.70727e-13	4.94205e-102	5.20688e-13
ENSMMUG00000044567	CLDN5	claudin 5 [Source:HGNC Symbol;Acc:HGNC:2047]	protein_coding	0	1.41023e-34	8.20014e-179	4.39426e-19
ENSMMUG00000044712			protein_coding	5.65585e-181	2.09591e-64	2.79959e-21	5.05407e-45
ENSMMUG00000044958	ADGRG6	adhesion G protein-coupled receptor G6 [Source:HGNC Symbol;Acc:HGNC:13841]	protein_coding	2.00137e-151	3.69142e-14	6.56513e-49	7.11211e-21
ENSMMUG00000045106	S100A16	S100 calcium binding protein A16 [Source:HGNC Symbol;Acc:HGNC:20441]	protein_coding	5.47543e-121	1.95664e-44	3.71311e-41	4.52786e-24
ENSMMUG00000045123			protein_coding	2.764e-138	2.11435e-38	3.97113e-96	3.25816e-18
ENSMMUG00000045160			protein_coding	2.53686e-55	8.75732e-14	2.83664e-13	1.27583e-14
ENSMMUG00000045241	PPIB	peptidylprolyl isomerase B [Source:HGNC Symbol;Acc:HGNC:9255]	protein_coding	2.26481e-178	4.62742e-51	2.26664e-237	3.36982e-16
ENSMMUG00000045281	NDUFS3	NADH dehydrogenase [Source:RefSeq peptide;Acc:NP_001181232]	protein_coding	8.85448e-89	8.18353e-25	1.22856e-32	1.08162e-16
ENSMMUG00000045364	SZRD1	SUZ RNA binding domain containing 1 [Source:HGNC Symbol;Acc:HGNC:30232]	protein_coding	5.17852e-105	4.06001e-23	2.853e-15	7.36755e-21
ENSMMUG00000045421			protein_coding	1.2592e-75	3.7185e-18	1.19098e-23	4.51979e-13
ENSMMUG00000045497			protein_coding	1.72234e-184	1.41999e-20	1.03371e-55	4.05111e-45
ENSMMUG00000045506	MAFF	MAF bZIP transcription factor F [Source:HGNC Symbol;Acc:HGNC:6780]	protein_coding	5.53869e-138	3.05701e-11	4.71432e-59	1.16029e-12
ENSMMUG00000045582			protein_coding	8.0759e-196	1.98727e-28	7.35946e-131	2.47882e-13
ENSMMUG00000045620			protein_coding	4.10626e-157	2.12951e-28	7.08212e-147	7.81578e-19
ENSMMUG00000045714	FAM178B	family with sequence similarity 178 member B [Source:HGNC Symbol;Acc:HGNC:28036]	protein_coding	0	3.81011e-42	6.13615e-252	1.7323e-44
ENSMMUG00000045826	OST4	oligosaccharyltransferase complex subunit 4, non-catalytic [Source:HGNC Symbol;Acc:HGNC:32483]	protein_coding	8.75112e-169	6.36177e-24	1.75172e-117	1.4085e-11
ENSMMUG00000045904	TMED9	transmembrane p24 trafficking protein 9 [Source:HGNC Symbol;Acc:HGNC:24878]	protein_coding	1.15962e-100	3.67518e-24	4.64796e-30	1.68789e-14
ENSMMUG00000046028			protein_coding	3.63293e-122	1.19146e-30	1.02882e-32	2.72276e-23
ENSMMUG00000046072			protein_coding	1.21975e-107	4.41687e-39	2.64428e-12	1.50806e-32
ENSMMUG00000046222	TNNI1	troponin I1, slow skeletal type [Source:HGNC Symbol;Acc:HGNC:11945]	protein_coding	0	5.25801e-209	0	1.15862e-129
ENSMMUG00000046292	LY6E	lymphocyte antigen 6 family member E [Source:HGNC Symbol;Acc:HGNC:6727]	protein_coding	9.59256e-58	1.16019e-15	4.87196e-14	2.38461e-13
ENSMMUG00000046296			protein_coding	2.70623e-135	1.99031e-19	2.50105e-75	8.39834e-20
ENSMMUG00000046381	ARF5	ADP ribosylation factor 5 [Source:HGNC Symbol;Acc:HGNC:658]	protein_coding	1.35555e-253	8.93183e-41	4.10815e-170	4.99662e-28
ENSMMUG00000046481	ECHS1	enoyl-CoA hydratase, short chain 1 [Source:HGNC Symbol;Acc:HGNC:3151]	protein_coding	6.5321e-133	6.87533e-21	7.33878e-40	2.48328e-23
ENSMMUG00000046622	HEXA	beta-hexosaminidase subunit alpha precursor [Source:RefSeq peptide;Acc:NP_001248458]	protein_coding	3.04417e-153	4.5088e-13	9.0919e-105	6.00017e-18
ENSMMUG00000046692			protein_coding	3.84309e-233	7.14671e-75	2.78059e-43	1.3058e-63
ENSMMUG00000046802	RF00003		snRNA	3.54324e-156	2.46245e-16	4.37584e-168	7.88959e-14
ENSMMUG00000046901	PTP4A2		protein_coding	1.25525e-50	2.53939e-13	5.89719e-12	9.92083e-16
ENSMMUG00000047011	COMMD4	COMM domain containing 4 [Source:HGNC Symbol;Acc:HGNC:26027]	protein_coding	1.94322e-96	2.20295e-17	2.06242e-29	2.82487e-18
ENSMMUG00000047118	JPT1	hematological and neurological expressed 1 protein [Source:RefSeq peptide;Acc:NP_001035034]	protein_coding	4.55627e-130	1.15037e-28	1.94667e-67	1.01241e-19
ENSMMUG00000047311			protein_coding	4.81989e-155	1.44404e-43	1.81326e-250	4.3008e-12
ENSMMUG00000047346	AK1	adenylate kinase 1 [Source:HGNC Symbol;Acc:HGNC:361]	protein_coding	0	3.35532e-30	7.05373e-150	2.35418e-53
ENSMMUG00000047388	USP7	ubiquitin specific peptidase 7 [Source:HGNC Symbol;Acc:HGNC:12630]	protein_coding	1.0528e-134	1.25388e-23	2.5111e-57	5.05601e-24
ENSMMUG00000047475	SNRNP25	small nuclear ribonucleoprotein U11/U12 subunit 25 [Source:HGNC Symbol;Acc:HGNC:14161]	protein_coding	1.16313e-157	4.34543e-24	6.23383e-94	1.57681e-19
ENSMMUG00000047482	SELENOW	selenoprotein W [Source:RefSeq peptide;Acc:NP_001036202]	protein_coding	4.14217e-254	7.2102e-43	2.81314e-213	1.11676e-29
ENSMMUG00000047655			protein_coding	1.63404e-302	5.48854e-43	3.36445e-208	2.43853e-29
ENSMMUG00000047685	TWF2	twinfilin actin binding protein 2 [Source:HGNC Symbol;Acc:HGNC:9621]	protein_coding	1.2695e-255	9.13086e-50	2.88244e-86	1.42513e-44
ENSMMUG00000047687	RF01871		misc_RNA	1.00152e-264	3.2438e-76	5.22099e-36	9.07242e-75
ENSMMUG00000047806	CARHSP1	calcium regulated heat stable protein 1 [Source:HGNC Symbol;Acc:HGNC:17150]	protein_coding	2.57101e-86	8.53882e-17	1.46612e-29	3.97513e-11
ENSMMUG00000047831			protein_coding	4.97005e-106	2.65367e-24	1.36508e-34	7.96413e-17
ENSMMUG00000047847	POMP	proteasome maturation protein [Source:RefSeq peptide;Acc:NP_001244735]	protein_coding	8.14698e-69	1.8194e-18	7.00767e-12	1.0661e-18
ENSMMUG00000047962	TMED2	transmembrane p24 trafficking protein 2 [Source:HGNC Symbol;Acc:HGNC:16996]	protein_coding	2.87906e-158	4.50088e-37	1.79703e-54	5.72975e-33
ENSMMUG00000048033			protein_coding	5.16441e-121	1.74043e-28	7.13068e-67	8.24996e-13
ENSMMUG00000048039	APEX1	apurinic/apyrimidinic endodeoxyribonuclease 1 [Source:HGNC Symbol;Acc:HGNC:587]	protein_coding	3.76083e-279	3.36816e-32	2.40914e-116	1.60756e-21
ENSMMUG00000048072	FKBP2	peptidyl-prolyl cis-trans isomerase FKBP2 precursor [Source:RefSeq peptide;Acc:NP_001253744]	protein_coding	2.21992e-99	1.88468e-22	1.22199e-53	5.17592e-12
ENSMMUG00000048113	ZNF260	zinc finger protein 260 [Source:HGNC Symbol;Acc:HGNC:13499]	protein_coding	4.63622e-61	2.85989e-17	2.40036e-17	5.86018e-15
ENSMMUG00000048170			protein_coding	0	1.54657e-72	0	2.72994e-48
ENSMMUG00000048261	CRIM1	cysteine rich transmembrane BMP regulator 1 [Source:HGNC Symbol;Acc:HGNC:2359]	protein_coding	3.51983e-159	2.15951e-72	5.13051e-77	1.47254e-27
ENSMMUG00000048355	IL11	interleukin 11 [Source:HGNC Symbol;Acc:HGNC:5966]	protein_coding	0	8.85565e-55	0	1.31506e-21
ENSMMUG00000048418	PPDPF	pancreatic progenitor cell differentiation and proliferation factor [Source:RefSeq peptide;Acc:NP_001253878]	protein_coding	1.33084e-98	5.84147e-21	5.72194e-64	3.80778e-12
ENSMMUG00000048454	RF01957		misc_RNA	1.22775e-99	6.6484e-42	7.73635e-11	5.08223e-38
ENSMMUG00000048558	MXD4	MAX dimerization protein 4 [Source:HGNC Symbol;Acc:HGNC:13906]	protein_coding	4.57529e-67	2.30069e-24	3.42271e-11	7.56941e-17
ENSMMUG00000048573	LAMTOR5	late endosomal/lysosomal adaptor, MAPK and MTOR activator 5 [Source:HGNC Symbol;Acc:HGNC:17955]	protein_coding	1.02921e-155	3.26413e-12	2.1453e-100	3.71066e-15
ENSMMUG00000048922			protein_coding	2.17021e-86	4.14185e-53	2.9129e-119	3.1235e-15
ENSMMUG00000049145			protein_coding	0	1.2123e-30	2.01909e-86	5.60909e-40
ENSMMUG00000049219	STUB1	E3 ubiquitin-protein ligase CHIP [Source:RefSeq peptide;Acc:NP_001244487]	protein_coding	1.00984e-174	1.74541e-31	7.60059e-78	1.19895e-34
