# Supplementary material for: Gene expression profiling of the masticatory muscle tendons and Achilles tendons under tensile strain in the Japanese macaque Macaca fuscata
Source: PLoS One. 2023 Jan 19;18(1):e0280649. doi: 10.1371/journal.pone.0280649 (PMC9851512; doi:10.1371/journal.pone.0280649)
Supplement: S4 Table — (XLSX) [file pone.0280649.s004.xlsx]

## Sheet: ALL_Cell cycle (GO 0007049)
Ensembl_ID	GeneSymbol	Description	GeneType	Gene Name;Gene Symbol;Persistent id;Orthologs	PANTHER Family/Subfamily	PANTHER Protein Class	Species
ENSMMUG00000000001	CCNF	cyclin F [Source:VGNC Symbol;Acc:VGNC:70729]	protein_coding	Cyclin-F;CCNF;PTN000020381;orthologs	CYCLIN-F (PTHR10177:SF496)	kinase activator(PC00138)	Macaca mulatta
ENSMMUG00000000070	AURKA	aurora kinase A [Source:VGNC Symbol;Acc:VGNC:70052]	protein_coding	Aurora kinase;AURKA;PTN000682018;orthologs	AURORA KINASE A (PTHR24350:SF5)	non-receptor serine/threonine protein kinase(PC00167)	Macaca mulatta
ENSMMUG00000000158	MCM2	minichromosome maintenance complex component 2 [Source:VGNC Symbol;Acc:VGNC:74680]	protein_coding	DNA replication licensing factor MCM2;MCM2;PTN000179926;orthologs	DNA REPLICATION LICENSING FACTOR MCM2 (PTHR11630:SF44)	DNA metabolism protein(PC00009)	Macaca mulatta
ENSMMUG00000000204	IRAK4	interleukin 1 receptor associated kinase 4 [Source:VGNC Symbol;Acc:VGNC:73617]	protein_coding	Interleukin-1 receptor-associated kinase 4;IRAK4;PTN000701365;orthologs	INTERLEUKIN-1 RECEPTOR-ASSOCIATED KINASE 4 (PTHR24419:SF35)	non-receptor serine/threonine protein kinase(PC00167)	Macaca mulatta
ENSMMUG00000000302	WDHD1	WD repeat and HMG-box DNA binding protein 1 [Source:VGNC Symbol;Acc:VGNC:79376]	protein_coding	WD repeat and HMG-box DNA binding protein 1;WDHD1;PTN000460585;orthologs	WD REPEAT AND HMG-BOX DNA-BINDING PROTEIN 1 (PTHR19932:SF10)	chromatin/chromatin-binding, or -regulatory protein(PC00077)	Macaca mulatta
ENSMMUG00000000491	HAUS8	HAUS augmin like complex subunit 8 [Source:VGNC Symbol;Acc:VGNC:73259]	protein_coding	HAUS augmin like complex subunit 8;HAUS8;PTN001590032;orthologs	HAUS AUGMIN-LIKE COMPLEX SUBUNIT 8 (PTHR31807:SF37)		Macaca mulatta
ENSMMUG00000000613	RAB11FIP3	RAB11 family interacting protein 3 [Source:VGNC Symbol;Acc:VGNC:76500]	protein_coding	RAB11 family interacting protein 3;RAB11FIP3;PTN000404621;orthologs	RAB11 FAMILY-INTERACTING PROTEIN 3 (PTHR15726:SF6)		Macaca mulatta
ENSMMUG00000000713	HEXIM2	HEXIM P-TEFb complex subunit 2 [Source:VGNC Symbol;Acc:VGNC:73251]	protein_coding	HEXIM P-TEFb complex subunit 2;HEXIM2;PTN000336415;orthologs	PROTEIN HEXIM2 (PTHR13469:SF3)		Macaca mulatta
ENSMMUG00000000718	ERCC1	ERCC excision repair 1, endonuclease non-catalytic subunit [Source:VGNC Symbol;Acc:VGNC:72422]	protein_coding	ERCC excision repair 1, endonuclease non-catalytic subunit;ERCC1;PTN000297535;orthologs	DNA EXCISION REPAIR PROTEIN ERCC-1 (PTHR12749:SF0)	endodeoxyribonuclease(PC00093)	Macaca mulatta
ENSMMUG00000000719	SKA1	spindle and kinetochore associated complex subunit 1 [Source:VGNC Symbol;Acc:VGNC:77577]	protein_coding	Spindle and kinetochore-associated protein 1;SKA1;PTN002005123;orthologs	SPINDLE AND KINETOCHORE-ASSOCIATED PROTEIN 1 (PTHR28573:SF1)		Macaca mulatta
ENSMMUG00000000739	MEIOB	meiosis specific with OB-fold [Source:VGNC Symbol;Acc:VGNC:99523]	protein_coding	Meiosis specific with OB-fold;MEIOB;PTN002722172;orthologs	MEIOSIS-SPECIFIC WITH OB DOMAIN-CONTAINING PROTEIN (PTHR21166:SF2)		Macaca mulatta
ENSMMUG00000000784	BORA	BORA aurora kinase A activator [Source:VGNC Symbol;Acc:VGNC:70376]	protein_coding	Protein aurora borealis;BORA;PTN000380582;orthologs	PROTEIN AURORA BOREALIS (PTHR14728:SF2)		Macaca mulatta
ENSMMUG00000000875	MSH4	mutS homolog 4 [Source:VGNC Symbol;Acc:VGNC:74933]	protein_coding	MutS homolog 4;MSH4;PTN000145723;orthologs	MUTS PROTEIN HOMOLOG 4 (PTHR11361:SF21)	DNA metabolism protein(PC00009)	Macaca mulatta
ENSMMUG00000000914	CCNG2	cyclin G2 [Source:VGNC Symbol;Acc:VGNC:70731]	protein_coding	Cyclin G2;CCNG2;PTN000019883;orthologs	CYCLIN-G2 (PTHR10177:SF60)	kinase activator(PC00138)	Macaca mulatta
ENSMMUG00000001134	CDKN2B	cyclin dependent kinase inhibitor 2B [Source:HGNC Symbol;Acc:HGNC:1788]	protein_coding	ANK_REP_REGION domain-containing protein;CDKN2B;PTN002794096;orthologs	CYCLIN-DEPENDENT KINASE 4 INHIBITOR B (PTHR24201:SF8)	kinase inhibitor(PC00139)	Macaca mulatta
ENSMMUG00000001152	NUF2	NUF2 component of NDC80 kinetochore complex [Source:VGNC Symbol;Acc:VGNC:75405]	protein_coding	Kinetochore protein Nuf2;NUF2;PTN000493795;orthologs	KINETOCHORE PROTEIN NUF2 (PTHR21650:SF2)	non-motor microtubule binding protein(PC00166)	Macaca mulatta
ENSMMUG00000001178	CCNA1	cyclin A1 [Source:VGNC Symbol;Acc:VGNC:70718]	protein_coding	Cyclin A1;CCNA1;PTN000020413;orthologs	CYCLIN-A1 (PTHR10177:SF254)	kinase activator(PC00138)	Macaca mulatta
ENSMMUG00000001228	LLGL2	LLGL scribble cell polarity complex component 2 [Source:VGNC Symbol;Acc:VGNC:99166]	protein_coding	LLGL scribble cell polarity complex component 2;LLGL2;PTN000028353;orthologs	LLGL SCRIBBLE CELL POLARITY COMPLEX COMPONENT 2 (PTHR10241:SF20)	membrane trafficking regulatory protein(PC00151)	Macaca mulatta
ENSMMUG00000001254	TICRR	TOPBP1 interacting checkpoint and replication regulator [Source:VGNC Symbol;Acc:VGNC:99272]	protein_coding	TOPBP1 interacting checkpoint and replication regulator;TICRR;PTN000489414;orthologs	TRESLIN (PTHR21556:SF2)		Macaca mulatta
ENSMMUG00000001321	SEPTIN9	septin 9 [Source:VGNC Symbol;Acc:VGNC:99253]	protein_coding	Septin 9;SEPTIN9;PTN001447986;orthologs	SEPTIN-9 (PTHR18884:SF47)	cytoskeletal protein(PC00085)	Macaca mulatta
ENSMMUG00000001548	HAUS2	HAUS augmin like complex subunit 2 [Source:VGNC Symbol;Acc:VGNC:73231]	protein_coding	HAUS augmin-like complex subunit 2 isoform 1;HAUS2;PTN000411419;orthologs	HAUS AUGMIN-LIKE COMPLEX SUBUNIT 2 (PTHR16039:SF1)		Macaca mulatta
ENSMMUG00000001642	MNAT1	MNAT1 component of CDK activating kinase [Source:VGNC Symbol;Acc:VGNC:74905]	protein_coding	CDK-activating kinase assembly factor MAT1;MNAT1;PTN000293764;orthologs	CDK-ACTIVATING KINASE ASSEMBLY FACTOR MAT1 (PTHR12683:SF13)	chaperone(PC00072)	Macaca mulatta
ENSMMUG00000001697	ECRG4	ECRG4 augurin [Source:VGNC Symbol;Acc:VGNC:82138]	protein_coding	Augurin;ECRG4;PTN001269621;orthologs	AUGURIN (PTHR31613:SF2)		Macaca mulatta
ENSMMUG00000001763	NCAPH2	non-SMC condensin II complex subunit H2 [Source:VGNC Symbol;Acc:VGNC:75018]	protein_coding	Condensin-2 complex subunit H2;NCAPH2;PTN000371405;orthologs	CONDENSIN-2 COMPLEX SUBUNIT H2 (PTHR14324:SF3)		Macaca mulatta
ENSMMUG00000001894			protein_coding	Protein kinase domain-containing protein;CDK11B;PTN000710828;orthologs	CYCLIN-DEPENDENT KINASE 11A-RELATED (PTHR24056:SF107)	non-receptor serine/threonine protein kinase(PC00167)	Macaca mulatta
ENSMMUG00000001948			protein_coding	F-box domain-containing protein;FBXL21P;PTN002545283;orthologs	F-BOX/LRR-REPEAT PROTEIN 21-RELATED (PTHR16134:SF2)	ubiquitin-protein ligase(PC00234)	Macaca mulatta
ENSMMUG00000002116	BTG3	BTG anti-proliferation factor 3 [Source:VGNC Symbol;Acc:VGNC:70289]	protein_coding	BTG anti-proliferation factor 3;BTG3;PTN000541067;orthologs	PROTEIN BTG3 (PTHR22978:SF6)		Macaca mulatta
ENSMMUG00000002140	M1AP	meiosis 1 associated protein [Source:VGNC Symbol;Acc:VGNC:74354]	protein_coding	Meiosis 1 associated protein;M1AP;PTN002008985;orthologs	MEIOSIS 1 ARREST PROTEIN (PTHR28642:SF1)		Macaca mulatta
ENSMMUG00000002293	KLHL13	kelch like family member 13 [Source:VGNC Symbol;Acc:VGNC:74105]	protein_coding	Kelch like family member 13;KLHL13;PTN000697905;orthologs	KELCH-LIKE PROTEIN 13 (PTHR45632:SF7)	scaffold/adaptor protein(PC00226)	Macaca mulatta
ENSMMUG00000002312	EPGN	epithelial mitogen [Source:VGNC Symbol;Acc:VGNC:72061]	protein_coding	Epithelial mitogen;EPGN;PTN000077778;orthologs	EPIGEN (PTHR10740:SF10)	growth factor(PC00112)	Macaca mulatta
ENSMMUG00000002314	AREG	amphiregulin [Source:VGNC Symbol;Acc:VGNC:70000]	protein_coding	Amphiregulin;AREG;PTN000077729;orthologs	AMPHIREGULIN (PTHR10740:SF12)	growth factor(PC00112)	Macaca mulatta
ENSMMUG00000002368	CCND1	cyclin D1 [Source:VGNC Symbol;Acc:VGNC:70723]	protein_coding	Cyclin D1;CCND1;PTN000020342;orthologs	G1/S-SPECIFIC CYCLIN-D1 (PTHR10177:SF67)	kinase activator(PC00138)	Macaca mulatta
ENSMMUG00000002369	LTO1	LTO1 maturation factor of ABCE1 [Source:VGNC Symbol;Acc:VGNC:74308]	protein_coding	LTO1 maturation factor of ABCE1;LTO1;PTN002003884;orthologs	PROTEIN LTO1 HOMOLOG (PTHR12900:SF6)	DNA metabolism protein(PC00009)	Macaca mulatta
ENSMMUG00000002397	GINS1	GINS complex subunit 1 [Source:VGNC Symbol;Acc:VGNC:73025]	protein_coding	GINS complex subunit 1;GINS1;PTN000308470;orthologs	DNA REPLICATION COMPLEX GINS PROTEIN PSF1 (PTHR12914:SF2)	general transcription factor(PC00259)	Macaca mulatta
ENSMMUG00000002503	CDK10	cyclin dependent kinase 10 [Source:VGNC Symbol;Acc:VGNC:99499]	protein_coding	Cyclin dependent kinase 10;CDK10;PTN000623941;orthologs	CYCLIN-DEPENDENT KINASE 10 (PTHR24056:SF508)	non-receptor serine/threonine protein kinase(PC00167)	Macaca mulatta
ENSMMUG00000002515	PTPA	protein phosphatase 2 phosphatase activator [Source:VGNC Symbol;Acc:VGNC:76583]	protein_coding	Serine/threonine-protein phosphatase 2A activator;PTPA;PTN000000647;orthologs	SERINE/THREONINE-PROTEIN PHOSPHATASE 2A ACTIVATOR (PTHR10012:SF0)	phosphatase activator(PC00182)	Macaca mulatta
ENSMMUG00000002601	MTBP	MDM2 binding protein [Source:VGNC Symbol;Acc:VGNC:74944]	protein_coding	MDM2 binding protein;MTBP;PTN000372935;orthologs	MDM2-BINDING PROTEIN (PTHR14382:SF1)		Macaca mulatta
ENSMMUG00000002661	KIFC2	kinesin family member C2 [Source:VGNC Symbol;Acc:VGNC:73948]	protein_coding	Kinesin-like protein;KIFC2;PTN000648965;orthologs	KINESIN-LIKE PROTEIN KIFC2 (PTHR24115:SF479)	microtubule binding motor protein(PC00156)	Macaca mulatta
ENSMMUG00000002668	HAUS4	HAUS augmin like complex subunit 4 [Source:HGNC Symbol;Acc:HGNC:20163]	protein_coding	Uncharacterized protein;HAUS4;PTN001442903;orthologs	HAUS AUGMIN-LIKE COMPLEX SUBUNIT 4 (PTHR16219:SF1)		Macaca mulatta
ENSMMUG00000002721	RTKN	rhotekin [Source:VGNC Symbol;Acc:VGNC:76943]	protein_coding	Rhotekin;RTKN;PTN000488934;orthologs	RHOTEKIN (PTHR21538:SF19)	non-motor actin binding protein(PC00165)	Macaca mulatta
ENSMMUG00000002769	RNF167	ring finger protein 167 [Source:VGNC Symbol;Acc:VGNC:76812]	protein_coding	Ring finger protein 167;RNF167;PTN000510779;orthologs	E3 UBIQUITIN-PROTEIN LIGASE RNF167 (PTHR22765:SF35)	ubiquitin-protein ligase(PC00234)	Macaca mulatta
ENSMMUG00000002788	DSCC1	DNA replication and sister chromatid cohesion 1 [Source:VGNC Symbol;Acc:VGNC:71894]	protein_coding	Sister chromatid cohesion protein DCC1;DSCC1;PTN000333658;orthologs	SISTER CHROMATID COHESION PROTEIN DCC1 (PTHR13395:SF6)	replication origin binding protein(PC00199)	Macaca mulatta
ENSMMUG00000002819	ALMS1	ALMS1 centrosome and basal body associated protein [Source:VGNC Symbol;Acc:VGNC:69794]	protein_coding	ALMS1 centrosome and basal body associated protein;ALMS1;PTN000489359;orthologs	ALSTROM SYNDROME PROTEIN 1 (PTHR21553:SF22)		Macaca mulatta
ENSMMUG00000002828	C7H14orf39	chromosome 7 C14orf39 homolog [Source:VGNC Symbol;Acc:VGNC:70582]	protein_coding	Chromosome 7 C14orf39 homolog;C7H14orf39;PTN002177416;orthologs	PROTEIN SIX6OS1 (PTHR35449:SF1)		Macaca mulatta
ENSMMUG00000002997	AURKB	aurora kinase B [Source:VGNC Symbol;Acc:VGNC:70050]	protein_coding	Aurora kinase;AURKB;PTN000681988;orthologs	AURORA KINASE B (PTHR24350:SF4)	non-receptor serine/threonine protein kinase(PC00167)	Macaca mulatta
ENSMMUG00000003089	ENTR1	endosome associated trafficking regulator 1 [Source:VGNC Symbol;Acc:VGNC:82140]	protein_coding	Endosome-associated-trafficking regulator 1;ENTR1;PTN001261975;orthologs	ENDOSOME-ASSOCIATED-TRAFFICKING REGULATOR 1 (PTHR31259:SF3)		Macaca mulatta
ENSMMUG00000003092	BUB3	BUB3 mitotic checkpoint protein [Source:VGNC Symbol;Acc:VGNC:100304]	protein_coding	WD_REPEATS_REGION domain-containing protein;BUB3;PTN000103882;orthologs	MITOTIC CHECKPOINT PROTEIN BUB3 (PTHR10971:SF5)	RNA metabolism protein(PC00031)	Macaca mulatta
ENSMMUG00000003124	HAUS1	HAUS augmin like complex subunit 1 [Source:VGNC Symbol;Acc:VGNC:103824]	protein_coding	HAUS augmin-like complex subunit 1;HAUS1;PTN001268694;orthologs	HAUS AUGMIN-LIKE COMPLEX SUBUNIT 1 (PTHR31570:SF1)		Macaca mulatta
ENSMMUG00000003130	RAD50	RAD50 double strand break repair protein [Source:HGNC Symbol;Acc:HGNC:9816]	protein_coding	Zinc-hook domain-containing protein;RAD50;PTN000429865;orthologs	DNA REPAIR PROTEIN RAD50 (PTHR18867:SF12)		Macaca mulatta
ENSMMUG00000003248	CCNH	cyclin H [Source:VGNC Symbol;Acc:VGNC:70732]	protein_coding	Cyclin-H;CCNH;PTN000002824;orthologs	CYCLIN-H (PTHR10026:SF8)	kinase activator(PC00138)	Macaca mulatta
ENSMMUG00000003263	STAG1	stromal antigen 1 [Source:VGNC Symbol;Acc:VGNC:77901]	protein_coding	Stromal antigen 1;STAG1;PTN000127726;orthologs	COHESIN SUBUNIT SA-1 (PTHR11199:SF6)	chromatin/chromatin-binding, or -regulatory protein(PC00077)	Macaca mulatta
ENSMMUG00000003381	CDK3	cyclin dependent kinase 3 [Source:HGNC Symbol;Acc:HGNC:1772]	protein_coding	Uncharacterized protein;CDK3;PTN000623996;orthologs	CYCLIN-DEPENDENT KINASE 3 (PTHR24056:SF462)	non-receptor serine/threonine protein kinase(PC00167)	Macaca mulatta
ENSMMUG00000003400	BIRC2	baculoviral IAP repeat containing 2 [Source:VGNC Symbol;Acc:VGNC:97740]	protein_coding	Baculoviral IAP repeat-containing protein 2;BIRC2;PTN000005353;orthologs	BACULOVIRAL IAP REPEAT-CONTAINING PROTEIN 2 (PTHR10044:SF79)	protease inhibitor(PC00191)	Macaca mulatta
ENSMMUG00000003468	GADD45B	growth arrest and DNA damage inducible beta [Source:VGNC Symbol;Acc:VGNC:72864]	protein_coding	Growth arrest and DNA damage inducible beta;GADD45B;PTN000045649;orthologs	GROWTH ARREST AND DNA DAMAGE-INDUCIBLE PROTEIN GADD45 BETA (PTHR10411:SF5)		Macaca mulatta
ENSMMUG00000003469			protein_coding	UBC core domain-containing protein;unassigned;PTN000630610;orthologs	UBC CORE DOMAIN-CONTAINING PROTEIN (PTHR24068:SF214)	ubiquitin-protein ligase(PC00234)	Macaca mulatta
ENSMMUG00000003622	CCNP	cyclin P [Source:HGNC Symbol;Acc:HGNC:25805]	protein_coding	Cyclin P;CCNP;PTN000019982;orthologs	CYCLIN-P (PTHR10177:SF257)	kinase activator(PC00138)	Macaca mulatta
ENSMMUG00000003631	CKAP5	cytoskeleton associated protein 5 [Source:VGNC Symbol;Acc:VGNC:71368]	protein_coding	Cytoskeleton associated protein 5;CKAP5;PTN000288779;orthologs	CYTOSKELETON-ASSOCIATED PROTEIN 5 (PTHR12609:SF0)	non-motor microtubule binding protein(PC00166)	Macaca mulatta
ENSMMUG00000003695	TIPIN	TIMELESS interacting protein [Source:VGNC Symbol;Acc:VGNC:79873]	protein_coding	TIMELESS-interacting protein;TIPIN;PTN000325266;orthologs	TIMELESS-INTERACTING PROTEIN (PTHR13220:SF11)	DNA metabolism protein(PC00009)	Macaca mulatta
ENSMMUG00000003701	DONSON	DNA replication fork stabilization factor DONSON [Source:VGNC Symbol;Acc:VGNC:103810]	protein_coding	Uncharacterized protein;DONSON;PTN000311862;orthologs	PROTEIN DOWNSTREAM NEIGHBOR OF SON (PTHR12972:SF0)		Macaca mulatta
ENSMMUG00000003786	WRAP73	WD repeat containing, antisense to TP73 [Source:VGNC Symbol;Acc:VGNC:78791]	protein_coding	WD repeat containing, antisense to TP73;WRAP73;PTN000416679;orthologs	WD REPEAT-CONTAINING PROTEIN WRAP73 (PTHR16220:SF0)		Macaca mulatta
ENSMMUG00000003924	WAPL	WAPL cohesin release factor [Source:VGNC Symbol;Acc:VGNC:79384]	protein_coding	WAPL cohesin release factor;WAPL;PTN000499041;orthologs	WINGS APART-LIKE PROTEIN HOMOLOG (PTHR22100:SF13)		Macaca mulatta
ENSMMUG00000004093	NEDD1	NEDD1 gamma-tubulin ring complex targeting factor [Source:VGNC Symbol;Acc:VGNC:75301]	protein_coding	NEDD1 gamma-tubulin ring complex targeting factor;NEDD1;PTN000521931;orthologs	PROTEIN NEDD1 (PTHR44414:SF1)		Macaca mulatta
ENSMMUG00000004109	CDK18	cyclin dependent kinase 18 [Source:VGNC Symbol;Acc:VGNC:71162]	protein_coding	Cyclin dependent kinase 18;CDK18;PTN000623781;orthologs	CYCLIN-DEPENDENT KINASE 18 (PTHR24056:SF52)	non-receptor serine/threonine protein kinase(PC00167)	Macaca mulatta
ENSMMUG00000004112	MRE11	MRE11 homolog, double strand break repair nuclease [Source:VGNC Symbol;Acc:VGNC:74926]	protein_coding	Double-strand break repair protein;MRE11;PTN000015661;orthologs	DOUBLE-STRAND BREAK REPAIR PROTEIN MRE11 (PTHR10139:SF1)		Macaca mulatta
ENSMMUG00000004153	ATM	ATM serine/threonine kinase [Source:VGNC Symbol;Acc:VGNC:70173]	protein_coding	Serine-protein kinase ATM;ATM;PTN000124446;orthologs	SERINE-PROTEIN KINASE ATM (PTHR11139:SF72)	non-receptor serine/threonine protein kinase(PC00167)	Macaca mulatta
ENSMMUG00000004157	NPAT	nuclear protein, coactivator of histone transcription [Source:VGNC Symbol;Acc:VGNC:75379]	protein_coding	Nuclear protein, coactivator of histone transcription;NPAT;PTN000387038;orthologs	PROTEIN NPAT (PTHR15087:SF14)		Macaca mulatta
ENSMMUG00000004240	SASS6	SAS-6 centriolar assembly protein [Source:VGNC Symbol;Acc:VGNC:77100]	protein_coding	Spindle assembly abnormal protein 6 homolog;SASS6;PTN001054424;orthologs	SPINDLE ASSEMBLY ABNORMAL PROTEIN 6 HOMOLOG (PTHR44281:SF4)		Macaca mulatta
ENSMMUG00000004419	CCND3	cyclin D3 [Source:VGNC Symbol;Acc:VGNC:70724]	protein_coding	Cyclin D3;CCND3;PTN000020287;orthologs	G1/S-SPECIFIC CYCLIN-D3 (PTHR10177:SF65)	kinase activator(PC00138)	Macaca mulatta
ENSMMUG00000004458	ANAPC4	anaphase promoting complex subunit 4 [Source:VGNC Symbol;Acc:VGNC:69642]	protein_coding	Anaphase-promoting complex subunit 4;ANAPC4;PTN000327419;orthologs	ANAPHASE-PROMOTING COMPLEX SUBUNIT 4 (PTHR13260:SF0)		Macaca mulatta
ENSMMUG00000004491	SENP6	SUMO specific peptidase 6 [Source:VGNC Symbol;Acc:VGNC:77287]	protein_coding	SUMO specific peptidase 6;SENP6;PTN000277627;orthologs	SENTRIN-SPECIFIC PROTEASE 6 (PTHR46896:SF1)	cysteine protease(PC00081)	Macaca mulatta
ENSMMUG00000004579	RAD51	RAD51 recombinase [Source:VGNC Symbol;Acc:VGNC:76645]	protein_coding	RAD51 recombinase;RAD51;PTN001118231;orthologs	DNA REPAIR PROTEIN RAD51 HOMOLOG 1 (PTHR22942:SF39)	DNA metabolism protein(PC00009)	Macaca mulatta
ENSMMUG00000004656	ROCK1	Rho associated coiled-coil containing protein kinase 1 [Source:VGNC Symbol;Acc:VGNC:81559]	protein_coding	Rho-associated protein kinase;ROCK1;PTN000542105;orthologs	RHO-ASSOCIATED PROTEIN KINASE 1 (PTHR22988:SF33)	non-receptor serine/threonine protein kinase(PC00167)	Macaca mulatta
ENSMMUG00000004736	SEPTIN2	septin 2 [Source:VGNC Symbol;Acc:VGNC:77359]	protein_coding	Septin;SEPTIN2;PTN000430594;orthologs	SEPTIN-2 (PTHR18884:SF67)	cytoskeletal protein(PC00085)	Macaca mulatta
ENSMMUG00000004755	CDC6	cell division cycle 6 [Source:VGNC Symbol;Acc:VGNC:70802]	protein_coding	Cell division control protein;CDC6;PTN000080145;orthologs	CELL DIVISION CONTROL PROTEIN 6 HOMOLOG (PTHR10763:SF26)	replication origin binding protein(PC00199)	Macaca mulatta
ENSMMUG00000004760	CDK5RAP3	CDK5 regulatory subunit associated protein 3 [Source:VGNC Symbol;Acc:VGNC:71015]	protein_coding	CDK5 regulatory subunit-associated protein 3;CDK5RAP3;PTN000382554;orthologs	CDK5 REGULATORY SUBUNIT-ASSOCIATED PROTEIN 3 (PTHR14894:SF0)		Macaca mulatta
ENSMMUG00000004896	CENPV	centromere protein V [Source:VGNC Symbol;Acc:VGNC:99137]	protein_coding	Centromere protein V;CENPV;PTN002007405;orthologs	CENTROMERE PROTEIN V (PTHR28620:SF4)		Macaca mulatta
ENSMMUG00000005010	JTB	jumping translocation breakpoint [Source:HGNC Symbol;Acc:HGNC:6201]	protein_coding	Protein JTB;JTB;PTN000315736;orthologs	PROTEIN JTB (PTHR13041:SF3)		Macaca mulatta
ENSMMUG00000005139			protein_coding	Nucleophosmin;unassigned;PTN000507623;orthologs	NUCLEOPHOSMIN (PTHR22747:SF28)	chaperone(PC00072)	Macaca mulatta
ENSMMUG00000005177	PLK2	polo like kinase 2 [Source:VGNC Symbol;Acc:VGNC:76076]	protein_coding	Serine/threonine-protein kinase PLK;PLK2;PTN000679960;orthologs	SERINE/THREONINE-PROTEIN KINASE PLK2 (PTHR24345:SF44)	non-receptor serine/threonine protein kinase(PC00167)	Macaca mulatta
ENSMMUG00000005209	CHORDC1	cysteine and histidine rich domain containing 1 [Source:VGNC Symbol;Acc:VGNC:100912]	protein_coding	Uncharacterized protein;CHORDC1;PTN000289870;orthologs	CYSTEINE AND HISTIDINE-RICH DOMAIN-CONTAINING PROTEIN 1 (PTHR12621:SF9)	scaffold/adaptor protein(PC00226)	Macaca mulatta
ENSMMUG00000005278	AVEN	apoptosis and caspase activation inhibitor [Source:VGNC Symbol;Acc:VGNC:70059]	protein_coding	Apoptosis and caspase activation inhibitor;AVEN;PTN000421632;orthologs	CELL DEATH REGULATOR AVEN (PTHR16524:SF2)		Macaca mulatta
ENSMMUG00000005328	MEI4	meiotic double-stranded break formation protein 4 [Source:VGNC Symbol;Acc:VGNC:74638]	protein_coding	Meiotic double-stranded break formation protein 4;MEI4;PTN002005215;orthologs	MEIOSIS-SPECIFIC PROTEIN MEI4 (PTHR28575:SF1)		Macaca mulatta
ENSMMUG00000005358	CCNE2	cyclin E2 [Source:VGNC Symbol;Acc:VGNC:70728]	protein_coding	Cyclin E2;CCNE2;PTN000020522;orthologs	G1/S-SPECIFIC CYCLIN-E2 (PTHR10177:SF70)	kinase activator(PC00138)	Macaca mulatta
ENSMMUG00000005456	DBF4B	DBF4 zinc finger B [Source:VGNC Symbol;Acc:VGNC:71652]	protein_coding	DBF4 zinc finger B;DBF4B;PTN000395006;orthologs	PROTEIN DBF4 HOMOLOG B (PTHR15375:SF24)	kinase activator(PC00138)	Macaca mulatta
ENSMMUG00000005533	TUBGCP5	tubulin gamma complex associated protein 5 [Source:VGNC Symbol;Acc:VGNC:79155]	protein_coding	Gamma-tubulin complex component;TUBGCP5;PTN000447100;orthologs	GAMMA-TUBULIN COMPLEX COMPONENT 5 (PTHR19302:SF33)	non-motor microtubule binding protein(PC00166)	Macaca mulatta
ENSMMUG00000005576	DSN1	DSN1 component of MIS12 kinetochore complex [Source:VGNC Symbol;Acc:VGNC:71846]	protein_coding	DSN1 component of MIS12 kinetochore complex;DSN1;PTN000381359;orthologs	KINETOCHORE-ASSOCIATED PROTEIN DSN1 HOMOLOG (PTHR14778:SF2)		Macaca mulatta
ENSMMUG00000005688	JUNB	JunB proto-onco, AP-1 transcription factor subunit [Source:VGNC Symbol;Acc:VGNC:73959]	protein_coding	Transcription factor jun-B;JUNB;PTN000157188;orthologs	TRANSCRIPTION FACTOR JUN-B (PTHR11462:SF37)	basic leucine zipper transcription factor(PC00056)	Macaca mulatta
ENSMMUG00000005780	DYNC1H1	dynein cytoplasmic 1 heavy chain 1 [Source:VGNC Symbol;Acc:VGNC:71951]	protein_coding	Dynein cytoplasmic 1 heavy chain 1;DYNC1H1;PTN000072754;orthologs	CYTOPLASMIC DYNEIN 1 HEAVY CHAIN 1 (PTHR10676:SF314)	microtubule binding motor protein(PC00156)	Macaca mulatta
ENSMMUG00000005793	ANKFN1	ankyrin repeat and fibronectin type III domain containing 1 [Source:VGNC Symbol;Acc:VGNC:69712]	protein_coding	Ankyrin repeat and fibronectin type III domain containing 1;ANKFN1;PTN000484776;orthologs	ANKYRIN REPEAT AND FIBRONECTIN TYPE-III DOMAIN-CONTAINING PROTEIN 1 (PTHR21437:SF3)		Macaca mulatta
ENSMMUG00000005997	CDC14B	cell division cycle 14B [Source:VGNC Symbol;Acc:VGNC:103247]	protein_coding	Uncharacterized protein;CDC14B;PTN000596990;orthologs	DUAL SPECIFICITY PROTEIN PHOSPHATASE CDC14B (PTHR23339:SF74)	protein phosphatase(PC00195)	Macaca mulatta
ENSMMUG00000006198			protein_coding	B-cell translocation gene 1 protein;unassigned;PTN000541118;orthologs	PROTEIN BTG1 (PTHR22978:SF30)		Macaca mulatta
ENSMMUG00000006402	ZNF830	zinc finger protein 830 [Source:VGNC Symbol;Acc:VGNC:79696]	protein_coding	Coiled-coil domain-containing protein 16;ZNF830;PTN000328348;orthologs	ZINC FINGER PROTEIN 830 (PTHR13278:SF0)		Macaca mulatta
ENSMMUG00000006466	INTS13	integrator complex subunit 13 [Source:VGNC Symbol;Acc:VGNC:73631]	protein_coding	Cell cycle regulator Mat89Bb homolog;INTS13;PTN000310790;orthologs	INTEGRATOR COMPLEX SUBUNIT 13 (PTHR12955:SF1)		Macaca mulatta
ENSMMUG00000006582	PLK3	polo like kinase 3 [Source:VGNC Symbol;Acc:VGNC:76092]	protein_coding	Serine/threonine-protein kinase PLK;PLK3;PTN000679932;orthologs	SERINE/THREONINE-PROTEIN KINASE PLK3 (PTHR24345:SF42)	non-receptor serine/threonine protein kinase(PC00167)	Macaca mulatta
ENSMMUG00000006665	DEUP1	deuterosome assembly protein 1 [Source:VGNC Symbol;Acc:VGNC:71717]	protein_coding	Coiled-coil domain-containing protein 67;DEUP1;PTN001258822;orthologs	DEUTEROSOME ASSEMBLY PROTEIN 1 (PTHR18875:SF5)	cytoskeletal protein(PC00085)	Macaca mulatta
ENSMMUG00000006741	BTRC	beta-transducin repeat containing E3 ubiquitin protein ligase [Source:VGNC Symbol;Acc:VGNC:100303]	protein_coding	Uncharacterized protein;BTRC;PTN000520456;orthologs	F-BOX/WD REPEAT-CONTAINING PROTEIN 1A (PTHR44156:SF2)		Macaca mulatta
ENSMMUG00000006771	DBF4	DBF4 zinc finger [Source:VGNC Symbol;Acc:VGNC:71645]	protein_coding	DBF4 zinc finger;DBF4;PTN000395032;orthologs	PROTEIN DBF4 HOMOLOG A (PTHR15375:SF22)	kinase activator(PC00138)	Macaca mulatta
ENSMMUG00000006980	SEPTIN7	septin 7 [Source:VGNC Symbol;Acc:VGNC:81759]	protein_coding	Septin;SEPTIN7;PTN000717173;orthologs	SEPTIN-7 (PTHR18884:SF129)	cytoskeletal protein(PC00085)	Macaca mulatta
ENSMMUG00000007102	NCAPD3	non-SMC condensin II complex subunit D3 [Source:VGNC Symbol;Acc:VGNC:75037]	protein_coding	Condensin-2 complex subunit D3;NCAPD3;PTN000368685;orthologs	CONDENSIN-2 COMPLEX SUBUNIT D3 (PTHR14222:SF1)	chromatin/chromatin-binding, or -regulatory protein(PC00077)	Macaca mulatta
ENSMMUG00000007142	SNX9	sorting nexin 9 [Source:VGNC Symbol;Acc:VGNC:77704]	protein_coding	Sorting nexin;SNX9;PTN000058742;orthologs	SORTING NEXIN-9 (PTHR45827:SF2)	scaffold/adaptor protein(PC00226)	Macaca mulatta
ENSMMUG00000007201	PDS5B	PDS5 cohesin associated factor B [Source:VGNC Symbol;Acc:VGNC:75835]	protein_coding	PDS5 cohesin associated factor B;PDS5B;PTN000292215;orthologs	SISTER CHROMATID COHESION PROTEIN PDS5 HOMOLOG B (PTHR12663:SF1)	chromatin/chromatin-binding, or -regulatory protein(PC00077)	Macaca mulatta
ENSMMUG00000007213	SPATA17	spermatosis associated 17 [Source:VGNC Symbol;Acc:VGNC:77988]	protein_coding	Spermatogenesis associated 17;SPATA17;PTN000506155;orthologs	SPERMATOGENESIS-ASSOCIATED PROTEIN 17 (PTHR22706:SF1)		Macaca mulatta
ENSMMUG00000007330	NUMA1	nuclear mitotic apparatus protein 1 [Source:VGNC Symbol;Acc:VGNC:75556]	protein_coding	Nuclear mitotic apparatus protein 1;NUMA1;PTN000431572;orthologs	NUCLEAR MITOTIC APPARATUS PROTEIN 1 (PTHR18902:SF24)	microtubule or microtubule-binding cytoskeletal protein(PC00157)	Macaca mulatta
ENSMMUG00000007371	TOP2B	DNA topoisomerase II beta [Source:VGNC Symbol;Acc:VGNC:78621]	protein_coding	DNA topoisomerase 2;TOP2B;PTN000018931;orthologs	DNA TOPOISOMERASE 2-BETA (PTHR10169:SF36)	DNA metabolism protein(PC00009)	Macaca mulatta
ENSMMUG00000007470	CDK14	cyclin dependent kinase 14 [Source:VGNC Symbol;Acc:VGNC:71164]	protein_coding	Cyclin dependent kinase 14;CDK14;PTN000623810;orthologs	CYCLIN-DEPENDENT KINASE 14 (PTHR24056:SF154)	non-receptor serine/threonine protein kinase(PC00167)	Macaca mulatta
ENSMMUG00000007477	KIFC1	kinesin family member C1 [Source:VGNC Symbol;Acc:VGNC:74031]	protein_coding	Kinesin-like protein;KIFC1;PTN000648820;orthologs	KINESIN-LIKE PROTEIN KIFC1 (PTHR24115:SF931)	microtubule binding motor protein(PC00156)	Macaca mulatta
ENSMMUG00000007499	CLASP1	cytoplasmic linker associated protein 1 [Source:VGNC Symbol;Acc:VGNC:71193]	protein_coding	Cytoplasmic linker associated protein 1;CLASP1;PTN000490647;orthologs	CLIP-ASSOCIATING PROTEIN 1 (PTHR21567:SF28)	non-motor microtubule binding protein(PC00166)	Macaca mulatta
ENSMMUG00000007517	GPR132	G protein-coupled receptor 132 [Source:VGNC Symbol;Acc:VGNC:84343]	protein_coding	G protein-coupled receptor 132;GPR132;PTN000661841;orthologs	G-PROTEIN COUPLED RECEPTOR 132-RELATED (PTHR24234:SF7)	G-protein coupled receptor(PC00021)	Macaca mulatta
ENSMMUG00000007534	PRC1	protein regulator of cytokinesis 1 [Source:HGNC Symbol;Acc:HGNC:9341]	protein_coding	Uncharacterized protein;PRC1;PTN000187825;orthologs	PROTEIN REGULATOR OF CYTOKINESIS 1 (PTHR19321:SF1)	non-motor microtubule binding protein(PC00166)	Macaca mulatta
ENSMMUG00000007556	KNTC1	kinetochore associated 1 [Source:VGNC Symbol;Acc:VGNC:74064]	protein_coding	Kinetochore associated 1;KNTC1;PTN000403084;orthologs	KINETOCHORE-ASSOCIATED PROTEIN 1 (PTHR15688:SF1)		Macaca mulatta
ENSMMUG00000007574	SLX4	SLX4 structure-specific endonuclease subunit [Source:VGNC Symbol;Acc:VGNC:99590]	protein_coding	SLX4 structure-specific endonuclease subunit;SLX4;PTN001089683;orthologs	STRUCTURE-SPECIFIC ENDONUCLEASE SUBUNIT SLX4 (PTHR21541:SF3)		Macaca mulatta
ENSMMUG00000007588	TUBB6	tubulin beta 6 class V [Source:VGNC Symbol;Acc:VGNC:104253]	protein_coding	Tubulin beta chain;TUBB6;PTN001358299;orthologs	TUBULIN BETA-6 CHAIN (PTHR11588:SF88)	tubulin(PC00228)	Macaca mulatta
ENSMMUG00000007802	CENPT	centromere protein T [Source:VGNC Symbol;Acc:VGNC:71103]	protein_coding	Centromere protein T;CENPT;PTN000382097;orthologs	CENTROMERE PROTEIN T (PTHR46904:SF1)		Macaca mulatta
ENSMMUG00000007856	AUNIP	aurora kinase A and ninein interacting protein [Source:VGNC Symbol;Acc:VGNC:70140]	protein_coding	Aurora kinase A and ninein interacting protein;AUNIP;PTN000376934;orthologs	AURORA KINASE A AND NINEIN-INTERACTING PROTEIN (PTHR14526:SF2)		Macaca mulatta
ENSMMUG00000007891	RB1	RB transcriptional corepressor 1 [Source:VGNC Symbol;Acc:VGNC:76675]	protein_coding	RB transcriptional corepressor 1;RB1;PTN002492546;orthologs	RETINOBLASTOMA-ASSOCIATED PROTEIN (PTHR13742:SF17)	chromatin/chromatin-binding, or -regulatory protein(PC00077)	Macaca mulatta
ENSMMUG00000007927	ATR	ATR serine/threonine kinase [Source:VGNC Symbol;Acc:VGNC:70193]	protein_coding	Non-specific serine/threonine protein kinase;ATR;PTN000124496;orthologs	SERINE/THREONINE-PROTEIN KINASE ATR (PTHR11139:SF69)	non-receptor serine/threonine protein kinase(PC00167)	Macaca mulatta
ENSMMUG00000008000			protein_coding	Uncharacterized protein;LOC114679463;PTN000094236;orthologs	GOLGIN SUBFAMILY A MEMBER 6A-RELATED (PTHR10881:SF44)	membrane traffic protein(PC00150)	Macaca mulatta
ENSMMUG00000008002	CDC14C	cell division cycle 14C [Source:VGNC Symbol;Acc:VGNC:108047]	protein_coding	Uncharacterized protein;CDC14C;PTN002763079;orthologs	DUAL SPECIFICITY PROTEIN PHOSPHATASE CDC14C (PTHR23339:SF117)	protein phosphatase(PC00195)	Macaca mulatta
ENSMMUG00000008025	CEP295	centrosomal protein 295 [Source:VGNC Symbol;Acc:VGNC:71135]	protein_coding	Centrosomal protein 295;CEP295;PTN000719957;orthologs	CENTROSOMAL PROTEIN OF 295 KDA (PTHR21553:SF25)		Macaca mulatta
ENSMMUG00000008127	RAB11FIP4	RAB11 family interacting protein 4 [Source:VGNC Symbol;Acc:VGNC:76571]	protein_coding	RAB11 family interacting protein 4;RAB11FIP4;PTN000404591;orthologs	RAB11 FAMILY-INTERACTING PROTEIN 4 (PTHR15726:SF5)		Macaca mulatta
ENSMMUG00000008423			protein_coding	Septin-type G domain-containing protein;SEPTIN4;PTN000430561;orthologs	SEPTIN-4 (PTHR18884:SF71)	cytoskeletal protein(PC00085)	Macaca mulatta
ENSMMUG00000008474	TBRG1	transforming growth factor beta regulator 1 [Source:VGNC Symbol;Acc:VGNC:78239]	protein_coding	Transforming growth factor beta regulator 1;TBRG1;PTN000506251;orthologs	TRANSFORMING GROWTH FACTOR BETA REGULATOR 1 (PTHR22715:SF0)	growth factor(PC00112)	Macaca mulatta
ENSMMUG00000008698	CDK6	cyclin dependent kinase 6 [Source:VGNC Symbol;Acc:VGNC:70983]	protein_coding	Cyclin dependent kinase 6;CDK6;PTN000623280;orthologs	CYCLIN-DEPENDENT KINASE 6 (PTHR24056:SF130)	non-receptor serine/threonine protein kinase(PC00167)	Macaca mulatta
ENSMMUG00000008931	MAU2	MAU2 sister chromatid cohesion factor [Source:HGNC Symbol;Acc:HGNC:29140]	protein_coding	Cohesin loading complex subunit SCC4 homolog;MAU2;PTN000483623;orthologs	MAU2 CHROMATID COHESION FACTOR HOMOLOG (PTHR21394:SF0)		Macaca mulatta
ENSMMUG00000008941	TOP2A	DNA topoisomerase II alpha [Source:VGNC Symbol;Acc:VGNC:78620]	protein_coding	DNA topoisomerase 2;TOP2A;PTN000018906;orthologs	DNA TOPOISOMERASE 2-ALPHA (PTHR10169:SF61)	DNA metabolism protein(PC00009)	Macaca mulatta
ENSMMUG00000008966	FANCD2	FA complementation group D2 [Source:HGNC Symbol;Acc:HGNC:3585]	protein_coding	Uncharacterized protein;FANCD2;PTN001593686;orthologs	FANCONI ANEMIA GROUP D2 PROTEIN (PTHR32086:SF0)		Macaca mulatta
ENSMMUG00000009025	CDC25C	cell division cycle 25C [Source:VGNC Symbol;Acc:VGNC:70796]	protein_coding	Protein-tyrosine-phosphatase;CDC25C;PTN000089088;orthologs	M-PHASE INDUCER PHOSPHATASE 3 (PTHR10828:SF64)	protein phosphatase(PC00195)	Macaca mulatta
ENSMMUG00000009027	BRIP1	BRCA1 interacting helicase 1 [Source:VGNC Symbol;Acc:VGNC:70352]	protein_coding	BRCA1 interacting protein C-terminal helicase 1;BRIP1;PTN000158323;orthologs	FANCONI ANEMIA GROUP J PROTEIN (PTHR11472:SF47)	DNA helicase(PC00011)	Macaca mulatta
ENSMMUG00000009040	CRNN	cornulin [Source:VGNC Symbol;Acc:VGNC:71397]	protein_coding	Cornulin;CRNN;PTN000181624;orthologs	CORNULIN (PTHR11639:SF26)	calmodulin-related(PC00061)	Macaca mulatta
ENSMMUG00000009109	GINS3	GINS complex subunit 3 [Source:VGNC Symbol;Acc:VGNC:73014]	protein_coding	DNA replication complex GINS protein PSF3;GINS3;PTN000511213;orthologs	DNA REPLICATION COMPLEX GINS PROTEIN PSF3 (PTHR22768:SF0)		Macaca mulatta
ENSMMUG00000009133	RAD51C	RAD51 paralog C [Source:VGNC Symbol;Acc:VGNC:76646]	protein_coding	RAD51 paralog C;RAD51C;PTN000534401;orthologs	DNA REPAIR PROTEIN RAD51 HOMOLOG 3 (PTHR46239:SF1)	DNA metabolism protein(PC00009)	Macaca mulatta
ENSMMUG00000009175	INCA1	inhibitor of CDK, cyclin A1 interacting protein 1 [Source:VGNC Symbol;Acc:VGNC:73691]	protein_coding	Inhibitor of CDK, cyclin A1 interacting protein 1;INCA1;PTN002204217;orthologs	PROTEIN INCA1 (PTHR37341:SF1)		Macaca mulatta
ENSMMUG00000009229	BIRC7	baculoviral IAP repeat containing 7 [Source:VGNC Symbol;Acc:VGNC:70302]	protein_coding	Baculoviral IAP repeat containing 7;BIRC7;PTN000005325;orthologs	BACULOVIRAL IAP REPEAT-CONTAINING PROTEIN 7 (PTHR10044:SF163)	protease inhibitor(PC00191)	Macaca mulatta
ENSMMUG00000009293	SMC1A	structural maintenance of chromosomes 1A [Source:VGNC Symbol;Acc:VGNC:77656]	protein_coding	Structural maintenance of chromosomes protein;SMC1A;PTN000434473;orthologs	STRUCTURAL MAINTENANCE OF CHROMOSOMES PROTEIN 1A (PTHR18937:SF170)		Macaca mulatta
ENSMMUG00000009390	CENPC	centromere protein C [Source:VGNC Symbol;Acc:VGNC:71007]	protein_coding	Centromere protein C;CENPC;PTN000422909;orthologs	CENTROMERE PROTEIN C (PTHR16684:SF11)	centromere DNA-binding protein(PC00071)	Macaca mulatta
ENSMMUG00000009460	NABP1	nucleic acid binding protein 1 [Source:VGNC Symbol;Acc:VGNC:75025]	protein_coding	Nucleic acid binding protein 1;NABP1;PTN000331777;orthologs	SOSS COMPLEX SUBUNIT B2 (PTHR13356:SF5)	damaged DNA-binding protein(PC00086)	Macaca mulatta
ENSMMUG00000009472	ARHGEF10	Rho guanine nucleotide exchange factor 10 [Source:VGNC Symbol;Acc:VGNC:83981]	protein_coding	Rho guanine nucleotide exchange factor 10;ARHGEF10;PTN000306022;orthologs	RHO GUANINE NUCLEOTIDE EXCHANGE FACTOR 10 (PTHR12877:SF14)	guanyl-nucleotide exchange factor(PC00113)	Macaca mulatta
ENSMMUG00000009548	CDK5R1	cyclin dependent kinase 5 regulatory subunit 1 [Source:VGNC Symbol;Acc:VGNC:70981]	protein_coding	Cyclin-dependent kinase 5 activator;CDK5R1;PTN000600601;orthologs	CYCLIN-DEPENDENT KINASE 5 ACTIVATOR 1 (PTHR23401:SF2)	kinase activator(PC00138)	Macaca mulatta
ENSMMUG00000009663	C9H10orf90	chromosome 9 C10orf90 homolog [Source:VGNC Symbol;Acc:VGNC:70643]	protein_coding	Chromosome 9 C10orf90 homolog;C9H10orf90;PTN000719950;orthologs	(E2-INDEPENDENT) E3 UBIQUITIN-CONJUGATING ENZYME FATS (PTHR21553:SF24)		Macaca mulatta
ENSMMUG00000009702	MSH5	mutS homolog 5 [Source:HGNC Symbol;Acc:HGNC:7328]	protein_coding	DNA_MISMATCH_REPAIR_2 domain-containing protein;MSH5;PTN000382833;orthologs	MUTS PROTEIN HOMOLOG 5 (PTHR11361:SF20)	DNA metabolism protein(PC00009)	Macaca mulatta
ENSMMUG00000009788	TUBA1C	tubulin alpha 1c [Source:HGNC Symbol;Acc:HGNC:20768]	protein_coding	Tubulin alpha chain;TUBA1C;PTN000173210;orthologs	TUBULIN ALPHA-1C CHAIN (PTHR11588:SF298)	tubulin(PC00228)	Macaca mulatta
ENSMMUG00000009817	CCNA2	cyclin A2 [Source:VGNC Symbol;Acc:VGNC:70719]	protein_coding	Cyclin-A2;CCNA2;PTN000020438;orthologs	CYCLIN-A2 (PTHR10177:SF444)	kinase activator(PC00138)	Macaca mulatta
ENSMMUG00000009827	LATS1	large tumor suppressor kinase 1 [Source:VGNC Symbol;Acc:VGNC:74238]	protein_coding	Large tumor suppressor kinase 1;LATS1;PTN000500085;orthologs	SERINE/THREONINE-PROTEIN KINASE LATS1 (PTHR24356:SF138)	non-receptor serine/threonine protein kinase(PC00167)	Macaca mulatta
ENSMMUG00000009889	PSMC3IP	PSMC3 interacting protein [Source:VGNC Symbol;Acc:VGNC:76282]	protein_coding	Homologous-pairing protein 2 homolog;PSMC3IP;PTN000409092;orthologs	HOMOLOGOUS-PAIRING PROTEIN 2 HOMOLOG (PTHR15938:SF0)	DNA metabolism protein(PC00009)	Macaca mulatta
ENSMMUG00000009918	TSC1	TSC complex subunit 1 [Source:VGNC Symbol;Acc:VGNC:78658]	protein_coding	TSC complex subunit 1;TSC1;PTN000389132;orthologs	HAMARTIN (PTHR15154:SF2)		Macaca mulatta
ENSMMUG00000010107	DOT1L	DOT1 like histone lysine methyltransferase [Source:VGNC Symbol;Acc:VGNC:71901]	protein_coding	Histone-lysine N-methyltransferase, H3 lysine-79 specific;DOT1L;PTN000485260;orthologs	HISTONE-LYSINE N-METHYLTRANSFERASE, H3 LYSINE-79 SPECIFIC (PTHR21451:SF0)	histone modifying enzyme(PC00261)	Macaca mulatta
ENSMMUG00000010137	MCPH1	microcephalin 1 [Source:VGNC Symbol;Acc:VGNC:74687]	protein_coding	Microcephalin;MCPH1;PTN001026976;orthologs	MICROCEPHALIN (PTHR14625:SF3)	damaged DNA-binding protein(PC00086)	Macaca mulatta
ENSMMUG00000010169	RTTN	rotatin [Source:VGNC Symbol;Acc:VGNC:84903]	protein_coding	Rotatin;RTTN;PTN001271367;orthologs	ROTATIN (PTHR31691:SF1)		Macaca mulatta
ENSMMUG00000010308	CCNI2	cyclin I family member 2 [Source:VGNC Symbol;Acc:VGNC:70923]	protein_coding	Cyclin I family member 2;CCNI2;PTN000019808;orthologs	CYCLIN-I2 (PTHR10177:SF57)	kinase activator(PC00138)	Macaca mulatta
ENSMMUG00000010309	SEPTIN8	septin 8 [Source:VGNC Symbol;Acc:VGNC:77248]	protein_coding	Septin;SEPTIN8;PTN000430402;orthologs	SEPTIN-8 (PTHR18884:SF54)	cytoskeletal protein(PC00085)	Macaca mulatta
ENSMMUG00000010321	C2CD3	C2 domain containing 3 centriole elongation regulator [Source:VGNC Symbol;Acc:VGNC:70375]	protein_coding	C2 domain containing 3 centriole elongation regulator;C2CD3;PTN001082718;orthologs	C2 DOMAIN-CONTAINING PROTEIN 3 (PTHR21254:SF1)		Macaca mulatta
ENSMMUG00000010366	NDE1	nudE neurodevelopment protein 1 [Source:VGNC Symbol;Acc:VGNC:74981]	protein_coding	NudE neurodevelopment protein 1;NDE1;PTN000100537;orthologs	NUCLEAR DISTRIBUTION PROTEIN NUDE HOMOLOG 1 (PTHR10921:SF2)		Macaca mulatta
ENSMMUG00000010372	CCNO	cyclin O [Source:VGNC Symbol;Acc:VGNC:70824]	protein_coding	Cyclin O;CCNO;PTN000019963;orthologs	CYCLIN-O (PTHR10177:SF401)	kinase activator(PC00138)	Macaca mulatta
ENSMMUG00000010509	CLTC	clathrin heavy chain [Source:VGNC Symbol;Acc:VGNC:97754]	protein_coding	Clathrin heavy chain;CLTC;PTN000033497;orthologs	CLATHRIN HEAVY CHAIN 1 (PTHR10292:SF7)	vesicle coat protein(PC00235)	Macaca mulatta
ENSMMUG00000010582	CDCA2	cell division cycle associated 2 [Source:VGNC Symbol;Acc:VGNC:70710]	protein_coding	Cell division cycle associated 2;CDCA2;PTN000486096;orthologs	CELL DIVISION CYCLE-ASSOCIATED PROTEIN 2 (PTHR21603:SF16)		Macaca mulatta
ENSMMUG00000010591	TGFA	transforming growth factor alpha [Source:VGNC Symbol;Acc:VGNC:78331]	protein_coding	Protransforming growth factor alpha;TGFA;PTN008504868;orthologs	PROTRANSFORMING GROWTH FACTOR ALPHA (PTHR10740:SF1)	growth factor(PC00112)	Macaca mulatta
ENSMMUG00000010959	KLHL9	kelch like family member 9 [Source:VGNC Symbol;Acc:VGNC:74080]	protein_coding	Kelch like family member 9;KLHL9;PTN000697916;orthologs	KELCH-LIKE PROTEIN 9 (PTHR45632:SF11)	scaffold/adaptor protein(PC00226)	Macaca mulatta
ENSMMUG00000011029			protein_coding	Tubulin beta chain;unassigned;PTN000172845;orthologs	TUBULIN BETA 8B-RELATED (PTHR11588:SF55)	tubulin(PC00228)	Macaca mulatta
ENSMMUG00000011058	SPATA22	spermatosis associated 22 [Source:VGNC Symbol;Acc:VGNC:78028]	protein_coding	Spermatogenesis associated 22;SPATA22;PTN002173801;orthologs	SPERMATOGENESIS-ASSOCIATED PROTEIN 22 (PTHR35258:SF1)		Macaca mulatta
ENSMMUG00000011292	DCTN2	dynactin subunit 2 [Source:VGNC Symbol;Acc:VGNC:71751]	protein_coding	Dynactin subunit 2;DCTN2;PTN000394138;orthologs	DYNACTIN SUBUNIT 2 (PTHR15346:SF0)	microtubule binding motor protein(PC00156)	Macaca mulatta
ENSMMUG00000011323	PDS5A	PDS5 cohesin associated factor A [Source:VGNC Symbol;Acc:VGNC:100261]	protein_coding	Sister chromatid cohesion protein PDS5 homolog A isoform 1;PDS5A;PTN000292190;orthologs	SISTER CHROMATID COHESION PROTEIN PDS5 HOMOLOG A (PTHR12663:SF2)	chromatin/chromatin-binding, or -regulatory protein(PC00077)	Macaca mulatta
ENSMMUG00000011443	TRIM37	tripartite motif containing 37 [Source:VGNC Symbol;Acc:VGNC:79966]	protein_coding	Tripartite motif containing 37;TRIM37;PTN000715117;orthologs	E3 UBIQUITIN-PROTEIN LIGASE TRIM37 (PTHR36754:SF2)	ubiquitin-protein ligase(PC00234)	Macaca mulatta
ENSMMUG00000011463	KIF4B	kinesin family member 4B [Source:VGNC Symbol;Acc:VGNC:103831]	protein_coding	Kinesin motor domain-containing protein;KIF4B;PTN008478280;orthologs	CHROMOSOME-ASSOCIATED KINESIN KIF4B (PTHR47969:SF17)	microtubule binding motor protein(PC00156)	Macaca mulatta
ENSMMUG00000011604			protein_coding	Replication protein A subunit;RPA1;PTN000588636;orthologs	REPLICATION PROTEIN A 70 KDA DNA-BINDING SUBUNIT (PTHR23273:SF4)	DNA metabolism protein(PC00009)	Macaca mulatta
ENSMMUG00000011659	MAD1L1	mitotic arrest deficient 1 like 1 [Source:VGNC Symbol;Acc:VGNC:74471]	protein_coding	Mitotic arrest deficient 1 like 1;MAD1L1;PTN000570851;orthologs	MITOTIC SPINDLE ASSEMBLY CHECKPOINT PROTEIN MAD1 (PTHR23168:SF0)		Macaca mulatta
ENSMMUG00000011953	CDKN2D	cyclin dependent kinase inhibitor 2D [Source:VGNC Symbol;Acc:VGNC:97748]	protein_coding	Cyclin-dependent kinase 4 inhibitor D;CDKN2D;PTN000650703;orthologs	CYCLIN-DEPENDENT KINASE 4 INHIBITOR D (PTHR24201:SF7)	kinase inhibitor(PC00139)	Macaca mulatta
ENSMMUG00000012115	ANAPC1	anaphase promoting complex subunit 1 [Source:VGNC Symbol;Acc:VGNC:69640]	protein_coding	Anaphase-promoting complex subunit 1;ANAPC1;PTN000302717;orthologs	ANAPHASE-PROMOTING COMPLEX SUBUNIT 1 (PTHR12827:SF3)	ubiquitin-protein ligase(PC00234)	Macaca mulatta
ENSMMUG00000012130	CETN1	centrin 1 [Source:VGNC Symbol;Acc:VGNC:71013]	protein_coding	Centrin 1;CETN1;PTN000549743;orthologs	CENTRIN-1 (PTHR23050:SF218)	calmodulin-related(PC00061)	Macaca mulatta
ENSMMUG00000012157	USP29	ubiquitin specific peptidase 29 [Source:VGNC Symbol;Acc:VGNC:79150]	protein_coding	Ubiquitin carboxyl-terminal hydrolase;USP29;PTN000608746;orthologs	UBIQUITIN CARBOXYL-TERMINAL HYDROLASE 29 (PTHR24006:SF711)	cysteine protease(PC00081)	Macaca mulatta
ENSMMUG00000012164	TUBB1	tubulin beta 1 class VI [Source:VGNC Symbol;Acc:VGNC:79017]	protein_coding	Tubulin beta chain;TUBB1;PTN000172854;orthologs	TUBULIN BETA-1 CHAIN (PTHR11588:SF112)	tubulin(PC00228)	Macaca mulatta
ENSMMUG00000012209	CYLD	CYLD lysine 63 deubiquitinase [Source:VGNC Symbol;Acc:VGNC:71581]	protein_coding	Deubiquitinating enzyme CYLD;CYLD;PTN000216341;orthologs	UBIQUITIN CARBOXYL-TERMINAL HYDROLASE CYLD (PTHR11830:SF15)	ribosomal protein(PC00202)	Macaca mulatta
ENSMMUG00000012239	UNC119	unc-119 lipid binding chaperone [Source:VGNC Symbol;Acc:VGNC:78720]	protein_coding	Protein unc-119 homolog A;UNC119;PTN000310600;orthologs	PROTEIN UNC-119 HOMOLOG A (PTHR12951:SF5)	membrane traffic protein(PC00150)	Macaca mulatta
ENSMMUG00000012312	ZNRF4	zinc and ring finger 4 [Source:VGNC Symbol;Acc:VGNC:79082]	protein_coding	Zinc and ring finger 4;ZNRF4;PTN000510762;orthologs	E3 UBIQUITIN-PROTEIN LIGASE ZNRF4 (PTHR22765:SF347)	ubiquitin-protein ligase(PC00234)	Macaca mulatta
ENSMMUG00000012376	SHCBP1	SHC binding and spindle associated 1 [Source:VGNC Symbol;Acc:VGNC:77339]	protein_coding	SHC binding and spindle associated 1;SHCBP1;PTN000380132;orthologs	SHC SH2 DOMAIN-BINDING PROTEIN 1 (PTHR14695:SF8)		Macaca mulatta
ENSMMUG00000012462	PSME1	proteasome activator subunit 1 [Source:VGNC Symbol;Acc:VGNC:76455]	protein_coding	Proteasome activator complex subunit 1 isoform 1;PSME1;PTN000069958;orthologs	PROTEASOME ACTIVATOR COMPLEX SUBUNIT 1 (PTHR10660:SF5)		Macaca mulatta
ENSMMUG00000012473	PSME2	proteasome activator subunit 2 [Source:VGNC Symbol;Acc:VGNC:76456]	protein_coding	Proteasome activator subunit 2;PSME2;PTN000069936;orthologs	PROTEASOME ACTIVATOR COMPLEX SUBUNIT 2 (PTHR10660:SF6)		Macaca mulatta
ENSMMUG00000012480	REC8	REC8 meiotic recombination protein [Source:VGNC Symbol;Acc:VGNC:76746]	protein_coding	REC8 meiotic recombination protein;REC8;PTN000286920;orthologs	MEIOTIC RECOMBINATION PROTEIN REC8 HOMOLOG (PTHR12585:SF27)		Macaca mulatta
ENSMMUG00000012501	ABRAXAS2	abraxas 2, BRISC complex subunit [Source:VGNC Symbol;Acc:VGNC:69544]	protein_coding	Abraxas 2, BRISC complex subunit;ABRAXAS2;PTN001272093;orthologs	BRISC COMPLEX SUBUNIT ABRAXAS 2 (PTHR31728:SF1)		Macaca mulatta
ENSMMUG00000012581	TUBE1	tubulin epsilon 1 [Source:VGNC Symbol;Acc:VGNC:79284]	protein_coding	Tubulin epsilon 1;TUBE1;PTN000173464;orthologs	TUBULIN EPSILON CHAIN (PTHR11588:SF13)	tubulin(PC00228)	Macaca mulatta
ENSMMUG00000012667	ANXA1	annexin A1 [Source:VGNC Symbol;Acc:VGNC:69944]	protein_coding	Annexin;ANXA1;PTN000052719;orthologs	ANNEXIN A1 (PTHR10502:SF17)	calcium-binding protein(PC00060)	Macaca mulatta
ENSMMUG00000012681	NUSAP1	nucleolar and spindle associated protein 1 [Source:VGNC Symbol;Acc:VGNC:75431]	protein_coding	Nucleolar and spindle associated protein 1;NUSAP1;PTN000407423;orthologs	NUCLEOLAR AND SPINDLE-ASSOCIATED PROTEIN 1 (PTHR15874:SF1)		Macaca mulatta
ENSMMUG00000012685	PSME3	proteasome activator subunit 3 [Source:VGNC Symbol;Acc:VGNC:76457]	protein_coding	Proteasome activator subunit 3;PSME3;PTN000069983;orthologs	PROTEASOME ACTIVATOR COMPLEX SUBUNIT 3 (PTHR10660:SF4)		Macaca mulatta
ENSMMUG00000012739	HAUS7	HAUS augmin like complex subunit 7 [Source:HGNC Symbol;Acc:HGNC:32979]	protein_coding	Uncharacterized protein;HAUS7;PTN001282390;orthologs	HAUS AUGMIN-LIKE COMPLEX SUBUNIT 7 (PTHR14352:SF2)		Macaca mulatta
ENSMMUG00000012752	CEP63	centrosomal protein 63 [Source:VGNC Symbol;Acc:VGNC:71104]	protein_coding	Centrosomal protein of 63 kDa;CEP63;PTN000430019;orthologs	CENTROSOMAL PROTEIN OF 63 KDA (PTHR18875:SF7)	cytoskeletal protein(PC00085)	Macaca mulatta
ENSMMUG00000012887	ANAPC11	anaphase promoting complex subunit 11 [Source:VGNC Symbol;Acc:VGNC:99115]	protein_coding	Anaphase promoting complex subunit 11;ANAPC11;PTN000879862;orthologs	ANAPHASE-PROMOTING COMPLEX SUBUNIT 11 (PTHR11210:SF1)	ubiquitin-protein ligase(PC00234)	Macaca mulatta
ENSMMUG00000012987	ESCO1	establishment of sister chromatid cohesion N-acetyltransferase 1 [Source:VGNC Symbol;Acc:VGNC:72328]	protein_coding	Establishment of sister chromatid cohesion N-acetyltransferase 1;ESCO1;PTN000118077;orthologs	N-ACETYLTRANSFERASE ESCO1 (PTHR45884:SF1)	acetyltransferase(PC00038)	Macaca mulatta
ENSMMUG00000013047	SKP1	S-phase kinase associated protein 1 [Source:NCBI gene (formerly Entrezgene);Acc:100423634]	protein_coding	Serine/threonine-protein phosphatase;SKP1;PTN000185726;orthologs	SERINE/THREONINE-PROTEIN PHOSPHATASE (PTHR45619:SF64)	protein phosphatase(PC00195)	Macaca mulatta
ENSMMUG00000013113	KIF18B	kinesin family member 18B [Source:VGNC Symbol;Acc:VGNC:99162]	protein_coding	Kinesin-like protein;KIF18B;PTN002516284;orthologs	KINESIN-LIKE PROTEIN KIF18B (PTHR24115:SF414)	microtubule binding motor protein(PC00156)	Macaca mulatta
ENSMMUG00000013155	RAD9B	RAD9 checkpoint clamp component B [Source:VGNC Symbol;Acc:VGNC:76517]	protein_coding	Cell cycle checkpoint control protein;RAD9B;PTN000391259;orthologs	CELL CYCLE CHECKPOINT CONTROL PROTEIN RAD9B (PTHR15237:SF2)	exodeoxyribonuclease(PC00098)	Macaca mulatta
ENSMMUG00000013183	FBXL17	F-box and leucine rich repeat protein 17 [Source:VGNC Symbol;Acc:VGNC:82142]	protein_coding	F-box and leucine rich repeat protein 17;FBXL17;PTN002700274;orthologs	F-BOX/LRR-REPEAT PROTEIN 17 (PTHR16134:SF18)	ubiquitin-protein ligase(PC00234)	Macaca mulatta
ENSMMUG00000013451	SPICE1	spindle and centriole associated protein 1 [Source:VGNC Symbol;Acc:VGNC:82732]	protein_coding	Coiled-coil domain-containing protein 52;SPICE1;PTN001259935;orthologs	SPINDLE AND CENTRIOLE-ASSOCIATED PROTEIN 1 (PTHR31167:SF3)		Macaca mulatta
ENSMMUG00000013574	TUBA8	tubulin alpha 8 [Source:VGNC Symbol;Acc:VGNC:98464]	protein_coding	Tubulin alpha chain;TUBA8;PTN002480509;orthologs	TUBULIN ALPHA-8 CHAIN-RELATED (PTHR11588:SF140)	tubulin(PC00228)	Macaca mulatta
ENSMMUG00000013613	KIF18A	kinesin family member 18A [Source:VGNC Symbol;Acc:VGNC:73944]	protein_coding	Kinesin-like protein;KIF18A;PTN000650008;orthologs	KINESIN-LIKE PROTEIN KIF18A (PTHR24115:SF399)	microtubule binding motor protein(PC00156)	Macaca mulatta
ENSMMUG00000013617	TUBGCP3	tubulin gamma complex associated protein 3 [Source:VGNC Symbol;Acc:VGNC:79153]	protein_coding	Gamma-tubulin complex component;TUBGCP3;PTN001454723;orthologs	GAMMA-TUBULIN COMPLEX COMPONENT 3 (PTHR19302:SF14)	non-motor microtubule binding protein(PC00166)	Macaca mulatta
ENSMMUG00000013716	EFHC1	EF-hand domain containing 1 [Source:VGNC Symbol;Acc:VGNC:72052]	protein_coding	EF-hand domain containing 1;EFHC1;PTN000250105;orthologs	EF-HAND DOMAIN-CONTAINING PROTEIN 1 (PTHR12086:SF9)	calmodulin-related(PC00061)	Macaca mulatta
ENSMMUG00000013719	NCAPG2	non-SMC condensin II complex subunit G2 [Source:VGNC Symbol;Acc:VGNC:75003]	protein_coding	Non-SMC condensin II complex subunit G2;NCAPG2;PTN000415895;orthologs	CONDENSIN-2 COMPLEX SUBUNIT G2 (PTHR16199:SF4)		Macaca mulatta
ENSMMUG00000013735	DCTN6	dynactin subunit 6 [Source:VGNC Symbol;Acc:VGNC:83991]	protein_coding	Dynactin subunit 6;DCTN6;PTN000317284;orthologs	DYNACTIN SUBUNIT 6 (PTHR13072:SF0)	microtubule binding motor protein(PC00156)	Macaca mulatta
ENSMMUG00000013823	CDT1	chromatin licensing and DNA replication factor 1 [Source:VGNC Symbol;Acc:VGNC:71092]	protein_coding	Chromatin licensing and DNA replication factor 1;CDT1;PTN002008661;orthologs	DNA REPLICATION FACTOR CDT1 (PTHR28637:SF1)	DNA metabolism protein(PC00009)	Macaca mulatta
ENSMMUG00000013940	KIF4A	kinesin family member 4A [Source:VGNC Symbol;Acc:VGNC:103830]	protein_coding	Chromosome-associated kinesin KIF4A;KIF4A;PTN000649164;orthologs	CHROMOSOME-ASSOCIATED KINESIN KIF4A (PTHR47969:SF18)	microtubule binding motor protein(PC00156)	Macaca mulatta
ENSMMUG00000013974	MYBL1	MYB proto-onco like 1 [Source:VGNC Symbol;Acc:VGNC:75091]	protein_coding	MYB proto-oncogene like 1;MYBL1;PTN000067832;orthologs	MYB-RELATED PROTEIN A (PTHR45614:SF9)		Macaca mulatta
ENSMMUG00000014002	CDK16	cyclin dependent kinase 16 [Source:VGNC Symbol;Acc:VGNC:71160]	protein_coding	Cyclin dependent kinase 16;CDK16;PTN000623750;orthologs	CYCLIN-DEPENDENT KINASE 16 (PTHR24056:SF174)	non-receptor serine/threonine protein kinase(PC00167)	Macaca mulatta
ENSMMUG00000014100	TUBGCP6	tubulin gamma complex associated protein 6 [Source:VGNC Symbol;Acc:VGNC:98465]	protein_coding	Tubulin gamma complex associated protein 6;TUBGCP6;PTN000447335;orthologs	GAMMA-TUBULIN COMPLEX COMPONENT 6 (PTHR19302:SF70)	non-motor microtubule binding protein(PC00166)	Macaca mulatta
ENSMMUG00000014208			protein_coding	Uncharacterized protein;LOC698672;PTN002587374;orthologs	GOLGIN SUBFAMILY A MEMBER 8C-RELATED (PTHR10881:SF7)	membrane traffic protein(PC00150)	Macaca mulatta
ENSMMUG00000014216	TUBB4A	tubulin beta 4A class IVa [Source:HGNC Symbol;Acc:HGNC:20774]	protein_coding	Tubulin beta chain;TUBB4A;PTN001358297;orthologs	TUBULIN BETA-4A CHAIN (PTHR11588:SF253)	tubulin(PC00228)	Macaca mulatta
ENSMMUG00000014321	CDK15	cyclin dependent kinase 15 [Source:VGNC Symbol;Acc:VGNC:70951]	protein_coding	Cyclin dependent kinase 15;CDK15;PTN000623829;orthologs	CYCLIN-DEPENDENT KINASE 15 (PTHR24056:SF159)	non-receptor serine/threonine protein kinase(PC00167)	Macaca mulatta
ENSMMUG00000014340	CDCA8	cell division cycle associated 8 [Source:VGNC Symbol;Acc:VGNC:70714]	protein_coding	Cell division cycle associated 8;CDCA8;PTN000411446;orthologs	BOREALIN (PTHR16040:SF6)		Macaca mulatta
ENSMMUG00000014376	RBL1	RB transcriptional corepressor like 1 [Source:VGNC Symbol;Acc:VGNC:76679]	protein_coding	RB transcriptional corepressor like 1;RBL1;PTN000348490;orthologs	RETINOBLASTOMA-LIKE PROTEIN 1 (PTHR13742:SF20)	chromatin/chromatin-binding, or -regulatory protein(PC00077)	Macaca mulatta
ENSMMUG00000014519	NBN	nibrin [Source:VGNC Symbol;Acc:VGNC:75134]	protein_coding	Nibrin;NBN;PTN000255565;orthologs	NIBRIN (PTHR12162:SF0)	damaged DNA-binding protein(PC00086)	Macaca mulatta
ENSMMUG00000014611	CENPJ	centromere protein J [Source:VGNC Symbol;Acc:VGNC:70965]	protein_coding	Centromere protein J;CENPJ;PTN000035637;orthologs	CENTROMERE PROTEIN J (PTHR10331:SF23)	microtubule or microtubule-binding cytoskeletal protein(PC00157)	Macaca mulatta
ENSMMUG00000014740	TRIP13	thyroid hormone receptor interactor 13 [Source:VGNC Symbol;Acc:VGNC:78648]	protein_coding	Pachytene checkpoint protein 2 homolog;TRIP13;PTN000176140;orthologs	PACHYTENE CHECKPOINT PROTEIN 2 HOMOLOG (PTHR45991:SF1)	chromatin/chromatin-binding, or -regulatory protein(PC00077)	Macaca mulatta
ENSMMUG00000014743	RNF212B	ring finger protein 212B [Source:VGNC Symbol;Acc:VGNC:99231]	protein_coding	Ring finger protein 212B;RNF212B;PTN000505605;orthologs	RING FINGER PROTEIN 212B (PTHR22663:SF29)		Macaca mulatta
ENSMMUG00000014795	KASH5	KASH domain containing 5 [Source:VGNC Symbol;Acc:VGNC:70871]	protein_coding	KASH domain containing 5;KASH5;PTN001605861;orthologs	PROTEIN KASH5 (PTHR47300:SF1)		Macaca mulatta
ENSMMUG00000014881	RAD17	RAD17 checkpoint clamp loader component [Source:VGNC Symbol;Acc:VGNC:84484]	protein_coding	RAD17 checkpoint clamp loader component;RAD17;PTN000255961;orthologs	CELL CYCLE CHECKPOINT PROTEIN RAD17 (PTHR12172:SF0)		Macaca mulatta
ENSMMUG00000015047	MEIOC	meiosis specific with coiled-coil domain [Source:VGNC Symbol;Acc:VGNC:74595]	protein_coding	Meiosis specific with coiled-coil domain;MEIOC;PTN002853663;orthologs	MEIOSIS-SPECIFIC COILED-COIL DOMAIN-CONTAINING PROTEIN MEIOC (PTHR33861:SF3)		Macaca mulatta
ENSMMUG00000015081	SHCBP1L	SHC binding and spindle associated 1 like [Source:VGNC Symbol;Acc:VGNC:77251]	protein_coding	SHC binding and spindle associated 1 like;SHCBP1L;PTN000380112;orthologs	TESTICULAR SPINDLE-ASSOCIATED PROTEIN SHCBP1L (PTHR14695:SF7)		Macaca mulatta
ENSMMUG00000015139	SEPTIN3	septin 3 [Source:VGNC Symbol;Acc:VGNC:77174]	protein_coding	Septin 3;SEPTIN3;PTN000430242;orthologs	NEURONAL-SPECIFIC SEPTIN-3 (PTHR18884:SF62)	cytoskeletal protein(PC00085)	Macaca mulatta
ENSMMUG00000015218	USP37	ubiquitin specific peptidase 37 [Source:VGNC Symbol;Acc:VGNC:79220]	protein_coding	Deubiquitinating enzyme 37;USP37;PTN002363421;orthologs	UBIQUITIN CARBOXYL-TERMINAL HYDROLASE 37 (PTHR24006:SF686)	cysteine protease(PC00081)	Macaca mulatta
ENSMMUG00000015236	MOS	MOS proto-onco, serine/threonine kinase [Source:VGNC Symbol;Acc:VGNC:74911]	protein_coding	MOS proto-oncogene, serine/threonine kinase;MOS;PTN000584736;orthologs	PROTO-ONCOGENE SERINE/THREONINE-PROTEIN KINASE MOS (PTHR23257:SF706)	non-receptor serine/threonine protein kinase(PC00167)	Macaca mulatta
ENSMMUG00000015380	PSRC1	proline and serine rich coiled-coil 1 [Source:VGNC Symbol;Acc:VGNC:76307]	protein_coding	Proline and serine rich coiled-coil 1;PSRC1;PTN000491644;orthologs	PROLINE/SERINE-RICH COILED-COIL PROTEIN 1 (PTHR21584:SF1)		Macaca mulatta
ENSMMUG00000015463	POLE	DNA polymerase epsilon, catalytic subunit [Source:VGNC Symbol;Acc:VGNC:100091]	protein_coding	DNA polymerase epsilon catalytic subunit;POLE;PTN002241659;orthologs	DNA POLYMERASE EPSILON CATALYTIC SUBUNIT A (PTHR10670:SF0)	DNA metabolism protein(PC00009)	Macaca mulatta
ENSMMUG00000015487	PCM1	pericentriolar material 1 [Source:VGNC Symbol;Acc:VGNC:75781]	protein_coding	Pericentriolar material 1;PCM1;PTN000366404;orthologs	PERICENTRIOLAR MATERIAL 1 PROTEIN (PTHR14164:SF12)		Macaca mulatta
ENSMMUG00000015507	RNF212	ring finger protein 212 [Source:VGNC Symbol;Acc:VGNC:81558]	protein_coding	Ring finger protein 212;RNF212;PTN000505596;orthologs	E3 SUMO-PROTEIN LIGASE RNF212-RELATED (PTHR22663:SF21)		Macaca mulatta
ENSMMUG00000015665	ERCC4	ERCC excision repair 4, endonuclease catalytic subunit [Source:VGNC Symbol;Acc:VGNC:72424]	protein_coding	ERCC excision repair 4, endonuclease catalytic subunit;ERCC4;PTN000015928;orthologs	DNA REPAIR ENDONUCLEASE XPF (PTHR10150:SF0)	endodeoxyribonuclease(PC00093)	Macaca mulatta
ENSMMUG00000015767	CEP120	centrosomal protein 120 [Source:VGNC Symbol;Acc:VGNC:71111]	protein_coding	Centrosomal protein 120;CEP120;PTN000491084;orthologs	CENTROSOMAL PROTEIN OF 120 KDA (PTHR21574:SF0)		Macaca mulatta
ENSMMUG00000015781			protein_coding	Nucleophosmin;NPM1;PTN000507631;orthologs	NUCLEOPHOSMIN (PTHR22747:SF28)	chaperone(PC00072)	Macaca mulatta
ENSMMUG00000015871	ZFYVE26	zinc finger FYVE-type containing 26 [Source:VGNC Symbol;Acc:VGNC:79283]	protein_coding	Zinc finger FYVE domain-containing protein 26;ZFYVE26;PTN000519378;orthologs	ZINC FINGER FYVE DOMAIN-CONTAINING PROTEIN 26 (PTHR46591:SF1)		Macaca mulatta
ENSMMUG00000015892	CSNK2A2	casein kinase 2 alpha 2 [Source:VGNC Symbol;Acc:VGNC:71524]	protein_coding	Casein kinase 2 alpha 2;CSNK2A2;PTN000621967;orthologs	CASEIN KINASE II SUBUNIT ALPHA' (PTHR24054:SF34)		Macaca mulatta
ENSMMUG00000015902	CDK17	cyclin dependent kinase 17 [Source:VGNC Symbol;Acc:VGNC:71161]	protein_coding	Cyclin dependent kinase 17;CDK17;PTN000623717;orthologs	CYCLIN-DEPENDENT KINASE 17 (PTHR24056:SF128)	non-receptor serine/threonine protein kinase(PC00167)	Macaca mulatta
ENSMMUG00000016008	FBXW11	F-box and WD repeat domain containing 11 [Source:VGNC Symbol;Acc:VGNC:72500]	protein_coding	F-box and WD repeat domain containing 11;FBXW11;PTN000520427;orthologs	F-BOX/WD REPEAT-CONTAINING PROTEIN 11 (PTHR44129:SF4)		Macaca mulatta
ENSMMUG00000016014	LIN9	lin-9 DREAM MuvB core complex component [Source:VGNC Symbol;Acc:VGNC:74166]	protein_coding	Lin-9 DREAM MuvB core complex component;LIN9;PTN000495605;orthologs	PROTEIN LIN-9 HOMOLOG (PTHR21689:SF2)	DNA metabolism protein(PC00009)	Macaca mulatta
ENSMMUG00000016018	ESCO2	establishment of sister chromatid cohesion N-acetyltransferase 2 [Source:VGNC Symbol;Acc:VGNC:72374]	protein_coding	Establishment of sister chromatid cohesion N-acetyltransferase 2;ESCO2;PTN000118045;orthologs	N-ACETYLTRANSFERASE ESCO2 (PTHR45884:SF3)	acetyltransferase(PC00038)	Macaca mulatta
ENSMMUG00000016106	SNX33	sorting nexin 33 [Source:VGNC Symbol;Acc:VGNC:77784]	protein_coding	Sorting nexin;SNX33;PTN000058770;orthologs	SORTING NEXIN-33 (PTHR45827:SF3)	scaffold/adaptor protein(PC00226)	Macaca mulatta
ENSMMUG00000016237	TXLNG	taxilin gamma [Source:HGNC Symbol;Acc:HGNC:18578]	protein_coding	Gamma-taxilin isoform 1;TXLNG;PTN000413838;orthologs	GAMMA-TAXILIN (PTHR16127:SF14)	membrane traffic protein(PC00150)	Macaca mulatta
ENSMMUG00000016251	CCNB1IP1	cyclin B1 interacting protein 1 [Source:VGNC Symbol;Acc:VGNC:70827]	protein_coding	Cyclin B1 interacting protein 1;CCNB1IP1;PTN000371039;orthologs	E3 UBIQUITIN-PROTEIN LIGASE CCNB1IP1 (PTHR14305:SF0)	ubiquitin-protein ligase(PC00234)	Macaca mulatta
ENSMMUG00000016483	INSM2	INSM transcriptional repressor 2 [Source:VGNC Symbol;Acc:VGNC:73613]	protein_coding	INSM transcriptional repressor 2;INSM2;PTN000386339;orthologs	INSULINOMA-ASSOCIATED PROTEIN 2 (PTHR15065:SF6)		Macaca mulatta
ENSMMUG00000016509	CENPK	centromere protein K [Source:VGNC Symbol;Acc:VGNC:71136]	protein_coding	Centromere protein K;CENPK;PTN000373573;orthologs	CENTROMERE PROTEIN K (PTHR14401:SF6)		Macaca mulatta
ENSMMUG00000016678	ROCK2	Rho associated coiled-coil containing protein kinase 2 [Source:VGNC Symbol;Acc:VGNC:76714]	protein_coding	Rho-associated protein kinase 2;ROCK2;PTN000542134;orthologs	RHO-ASSOCIATED PROTEIN KINASE 2 (PTHR22988:SF28)	non-receptor serine/threonine protein kinase(PC00167)	Macaca mulatta
ENSMMUG00000016686	BUB1B	BUB1 mitotic checkpoint serine/threonine kinase B [Source:VGNC Symbol;Acc:VGNC:70293]	protein_coding	BUB1 mitotic checkpoint serine/threonine kinase B;BUB1B;PTN000361625;orthologs	MITOTIC CHECKPOINT SERINE/THREONINE-PROTEIN KINASE BUB1 BETA (PTHR14030:SF25)	non-receptor serine/threonine protein kinase(PC00167)	Macaca mulatta
ENSMMUG00000016689	CCNJ	cyclin J [Source:VGNC Symbol;Acc:VGNC:70841]	protein_coding	Cyclin J;CCNJ;PTN000019918;orthologs	CYCLIN-J (PTHR10177:SF62)	kinase activator(PC00138)	Macaca mulatta
ENSMMUG00000016797	TUBG1	tubulin gamma 1 [Source:NCBI gene (formerly Entrezgene);Acc:710756]	protein_coding	Tubulin gamma chain;LOC100429346;PTN000172612;orthologs	TUBULIN GAMMA-1 CHAIN (PTHR11588:SF62)	tubulin(PC00228)	Macaca mulatta
ENSMMUG00000016829	RTKN2	rhotekin 2 [Source:VGNC Symbol;Acc:VGNC:77055]	protein_coding	Rhotekin 2;RTKN2;PTN000488911;orthologs	RHOTEKIN-2 (PTHR21538:SF21)	non-motor actin binding protein(PC00165)	Macaca mulatta
ENSMMUG00000016949	MAP9	microtubule associated protein 9 [Source:VGNC Symbol;Acc:VGNC:100244]	protein_coding	Uncharacterized protein;MAP9;PTN002308206;orthologs	MICROTUBULE-ASSOCIATED PROTEIN 9 (PTHR14739:SF9)		Macaca mulatta
ENSMMUG00000017014	ECT2	epithelial cell transforming 2 [Source:VGNC Symbol;Acc:VGNC:72152]	protein_coding	Epithelial cell transforming 2;ECT2;PTN000423495;orthologs	PROTEIN ECT2 (PTHR16777:SF2)	guanyl-nucleotide exchange factor(PC00113)	Macaca mulatta
ENSMMUG00000017076	TUBGCP4	tubulin gamma complex associated protein 4 [Source:VGNC Symbol;Acc:VGNC:79045]	protein_coding	Gamma-tubulin complex component;TUBGCP4;PTN000447281;orthologs	GAMMA-TUBULIN COMPLEX COMPONENT 4 (PTHR19302:SF27)	non-motor microtubule binding protein(PC00166)	Macaca mulatta
ENSMMUG00000017078	TP53BP1	tumor protein p53 binding protein 1 [Source:VGNC Symbol;Acc:VGNC:78628]	protein_coding	Tumor protein p53 binding protein 1;TP53BP1;PTN000393480;orthologs	TP53-BINDING PROTEIN 1 (PTHR15321:SF3)	DNA metabolism protein(PC00009)	Macaca mulatta
ENSMMUG00000017134	SEPTIN5	septin 5 [Source:VGNC Symbol;Acc:VGNC:77373]	protein_coding	Septin-5;SEPTIN5;PTN000430322;orthologs	SEPTIN-5 (PTHR18884:SF68)	cytoskeletal protein(PC00085)	Macaca mulatta
ENSMMUG00000017177	SEPTIN10	septin 10 [Source:VGNC Symbol;Acc:VGNC:77232]	protein_coding	Septin 10;SEPTIN10;PTN000430449;orthologs	SEPTIN-10 (PTHR18884:SF50)	cytoskeletal protein(PC00085)	Macaca mulatta
ENSMMUG00000017233	EME1	essential meiotic structure-specific endonuclease 1 [Source:VGNC Symbol;Acc:VGNC:72107]	protein_coding	Essential meiotic structure-specific endonuclease 1;EME1;PTN000472292;orthologs	CROSSOVER JUNCTION ENDONUCLEASE EME1 (PTHR21077:SF7)		Macaca mulatta
ENSMMUG00000017275	RAD9A	RAD9 checkpoint clamp component A [Source:VGNC Symbol;Acc:VGNC:76648]	protein_coding	Cell cycle checkpoint control protein;RAD9A;PTN000391280;orthologs	CELL CYCLE CHECKPOINT CONTROL PROTEIN RAD9A (PTHR15237:SF1)	exodeoxyribonuclease(PC00098)	Macaca mulatta
ENSMMUG00000017306	PLK1	polo like kinase 1 [Source:HGNC Symbol;Acc:HGNC:9077]	protein_coding	Serine/threonine-protein kinase PLK;PLK1;PTN000679990;orthologs	SERINE/THREONINE-PROTEIN KINASE PLK1 (PTHR24345:SF0)	non-receptor serine/threonine protein kinase(PC00167)	Macaca mulatta
ENSMMUG00000017463			protein_coding	Nucleophosmin;unassigned;PTN000507636;orthologs	NUCLEOPHOSMIN (PTHR22747:SF28)	chaperone(PC00072)	Macaca mulatta
ENSMMUG00000017486	MCM6	minichromosome maintenance complex component 6 [Source:VGNC Symbol;Acc:VGNC:74685]	protein_coding	DNA helicase;MCM6;PTN000180113;orthologs	DNA REPLICATION LICENSING FACTOR MCM6 (PTHR11630:SF73)	DNA metabolism protein(PC00009)	Macaca mulatta
ENSMMUG00000017495	GMNN	geminin DNA replication inhibitor [Source:VGNC Symbol;Acc:VGNC:72954]	protein_coding	Geminin DNA replication inhibitor;GMNN;PTN000332500;orthologs	GEMININ (PTHR13372:SF4)		Macaca mulatta
ENSMMUG00000017653	BUB1	BUB1 mitotic checkpoint serine/threonine kinase [Source:VGNC Symbol;Acc:VGNC:70292]	protein_coding	BUB1 mitotic checkpoint serine/threonine kinase;BUB1;PTN000361648;orthologs	MITOTIC CHECKPOINT SERINE/THREONINE-PROTEIN KINASE BUB1 (PTHR14030:SF26)	non-receptor serine/threonine protein kinase(PC00167)	Macaca mulatta
ENSMMUG00000017662	MAPRE2	microtubule associated protein RP/EB family member 2 [Source:VGNC Symbol;Acc:VGNC:74656]	protein_coding	Microtubule-associated protein RP/EB family member 2;MAPRE2;PTN000065718;orthologs	MICROTUBULE-ASSOCIATED PROTEIN RP/EB FAMILY MEMBER 2 (PTHR10623:SF7)	non-motor microtubule binding protein(PC00166)	Macaca mulatta
ENSMMUG00000017669	SEPTIN6	septin 6 [Source:VGNC Symbol;Acc:VGNC:77238]	protein_coding	Septin;SEPTIN6;PTN000430503;orthologs	SEPTIN-6 (PTHR18884:SF55)	cytoskeletal protein(PC00085)	Macaca mulatta
ENSMMUG00000017722	CCSAP	centriole, cilia and spindle associated protein [Source:VGNC Symbol;Acc:VGNC:82120]	protein_coding	Centriole, cilia and spindle associated protein;CCSAP;PTN001256746;orthologs	CENTRIOLE, CILIA AND SPINDLE-ASSOCIATED PROTEIN (PTHR31022:SF4)		Macaca mulatta
ENSMMUG00000017945	SEPTIN12	septin 12 [Source:VGNC Symbol;Acc:VGNC:82235]	protein_coding	Septin;SEPTIN12;PTN000430279;orthologs	SEPTIN-12 (PTHR18884:SF66)	cytoskeletal protein(PC00085)	Macaca mulatta
ENSMMUG00000018070	NCAPG	non-SMC condensin I complex subunit G [Source:VGNC Symbol;Acc:VGNC:75014]	protein_coding	Non-SMC condensin I complex subunit G;NCAPG;PTN000373935;orthologs	CONDENSIN COMPLEX SUBUNIT 3 (PTHR14418:SF5)		Macaca mulatta
ENSMMUG00000018137	MYBL2	MYB proto-onco like 2 [Source:VGNC Symbol;Acc:VGNC:75092]	protein_coding	MYB proto-oncogene like 2;MYBL2;PTN000067808;orthologs	MYB-RELATED PROTEIN B (PTHR45614:SF30)		Macaca mulatta
ENSMMUG00000018142	CCNB1	cyclin B1 [Source:VGNC Symbol;Acc:VGNC:70720]	protein_coding	Cyclin B1;CCNB1;PTN000020077;orthologs	G2/MITOTIC-SPECIFIC CYCLIN-B1 (PTHR10177:SF193)	kinase activator(PC00138)	Macaca mulatta
ENSMMUG00000018166	MYB	MYB proto-onco, transcription factor [Source:VGNC Symbol;Acc:VGNC:75089]	protein_coding	MYB proto-oncogene, transcription factor;MYB;PTN000836523;orthologs	TRANSCRIPTIONAL ACTIVATOR MYB (PTHR45614:SF5)		Macaca mulatta
ENSMMUG00000018353	LLGL1	LLGL scribble cell polarity complex component 1 [Source:VGNC Symbol;Acc:VGNC:99165]	protein_coding	LLGL scribble cell polarity complex component 1;LLGL1;PTN000028379;orthologs	LETHAL(2) GIANT LARVAE PROTEIN HOMOLOG 1 (PTHR10241:SF21)	membrane trafficking regulatory protein(PC00151)	Macaca mulatta
ENSMMUG00000018405	STAG3	stromal antigen 3 [Source:VGNC Symbol;Acc:VGNC:81766]	protein_coding	Stromal antigen 3;STAG3;PTN000127704;orthologs	COHESIN SUBUNIT SA-3 (PTHR11199:SF8)	chromatin/chromatin-binding, or -regulatory protein(PC00077)	Macaca mulatta
ENSMMUG00000018423	BCL2L11	BCL2 like 11 [Source:VGNC Symbol;Acc:VGNC:97737]	protein_coding	BCL2 like 11;BCL2L11;PTN000248043;orthologs	BCL-2-LIKE PROTEIN 11 (PTHR12044:SF9)		Macaca mulatta
ENSMMUG00000018433	POLA1	DNA polymerase alpha 1, catalytic subunit [Source:VGNC Symbol;Acc:VGNC:76202]	protein_coding	DNA polymerase;POLA1;PTN000035364;orthologs	DNA POLYMERASE ALPHA CATALYTIC SUBUNIT (PTHR45861:SF1)	DNA metabolism protein(PC00009)	Macaca mulatta
ENSMMUG00000018471	STK33	serine/threonine kinase 33 [Source:VGNC Symbol;Acc:VGNC:78118]	protein_coding	Serine/threonine kinase 33;STK33;PTN000680943;orthologs	SERINE/THREONINE-PROTEIN KINASE 33 (PTHR44167:SF6)	non-receptor serine/threonine protein kinase(PC00167)	Macaca mulatta
ENSMMUG00000018677	NCAPD2	non-SMC condensin I complex subunit D2 [Source:VGNC Symbol;Acc:VGNC:75015]	protein_coding	Condensin complex subunit 1;NCAPD2;PTN000368609;orthologs	CONDENSIN COMPLEX SUBUNIT 1 (PTHR14222:SF2)	chromatin/chromatin-binding, or -regulatory protein(PC00077)	Macaca mulatta
ENSMMUG00000018703	IRAK1	interleukin 1 receptor associated kinase 1 [Source:VGNC Symbol;Acc:VGNC:73757]	protein_coding	Interleukin 1 receptor associated kinase 1;IRAK1;PTN000701435;orthologs	INTERLEUKIN-1 RECEPTOR-ASSOCIATED KINASE 1 (PTHR24419:SF1)	non-receptor serine/threonine protein kinase(PC00167)	Macaca mulatta
ENSMMUG00000018844	FAM9B	family with sequence similarity 9 member B [Source:VGNC Symbol;Acc:VGNC:103816]	protein_coding	Cor1 domain-containing protein;FAM9B;PTN000452076;orthologs	PROTEIN FAM9B (PTHR19368:SF2)		Macaca mulatta
ENSMMUG00000018875	RMI1	RecQ mediated genome instability 1 [Source:VGNC Symbol;Acc:VGNC:76826]	protein_coding	RecQ-mediated genome instability protein 1;RMI1;PTN000381527;orthologs	RECQ-MEDIATED GENOME INSTABILITY PROTEIN 1 (PTHR14790:SF15)		Macaca mulatta
ENSMMUG00000018922	CDC25B	cell division cycle 25B [Source:VGNC Symbol;Acc:VGNC:70795]	protein_coding	Protein-tyrosine-phosphatase;CDC25B;PTN000089126;orthologs	M-PHASE INDUCER PHOSPHATASE 2 (PTHR10828:SF48)	protein phosphatase(PC00195)	Macaca mulatta
ENSMMUG00000018952	NDC80	NDC80 kinetochore complex component [Source:VGNC Symbol;Acc:VGNC:74975]	protein_coding	Kinetochore protein Hec1;NDC80;PTN000068327;orthologs	KINETOCHORE PROTEIN NDC80 HOMOLOG (PTHR10643:SF2)	transcription cofactor(PC00217)	Macaca mulatta
ENSMMUG00000019006	LATS2	large tumor suppressor kinase 2 [Source:VGNC Symbol;Acc:VGNC:74239]	protein_coding	Large tumor suppressor kinase 2;LATS2;PTN001553937;orthologs	SERINE/THREONINE-PROTEIN KINASE LATS2 (PTHR24356:SF149)	non-receptor serine/threonine protein kinase(PC00167)	Macaca mulatta
ENSMMUG00000019014	MUS81	MUS81 structure-specific endonuclease subunit [Source:VGNC Symbol;Acc:VGNC:75041]	protein_coding	MUS81 structure-specific endonuclease subunit;MUS81;PTN000335559;orthologs	CROSSOVER JUNCTION ENDONUCLEASE MUS81 (PTHR13451:SF0)		Macaca mulatta
ENSMMUG00000019057	CDKN2C	cyclin dependent kinase inhibitor 2C [Source:VGNC Symbol;Acc:VGNC:97747]	protein_coding	Cyclin-dependent kinase 4 inhibitor C;CDKN2C;PTN000651770;orthologs	CYCLIN-DEPENDENT KINASE 4 INHIBITOR C (PTHR24201:SF9)	kinase inhibitor(PC00139)	Macaca mulatta
ENSMMUG00000019076	FBXO5	F-box protein 5 [Source:VGNC Symbol;Acc:VGNC:72489]	protein_coding	F-box protein 5;FBXO5;PTN000398171;orthologs	F-BOX ONLY PROTEIN 5 (PTHR15493:SF8)		Macaca mulatta
ENSMMUG00000019090	ANAPC5	anaphase promoting complex subunit 5 [Source:VGNC Symbol;Acc:VGNC:99883]	protein_coding	Anaphase-promoting complex subunit 5;ANAPC5;PTN000302899;orthologs	ANAPHASE-PROMOTING COMPLEX SUBUNIT 5 (PTHR12830:SF9)		Macaca mulatta
ENSMMUG00000019106	CDC14A	cell division cycle 14A [Source:VGNC Symbol;Acc:VGNC:70791]	protein_coding	Cell division cycle 14A;CDC14A;PTN000597007;orthologs	DUAL SPECIFICITY PROTEIN PHOSPHATASE CDC14A (PTHR23339:SF77)	protein phosphatase(PC00195)	Macaca mulatta
ENSMMUG00000019287	NSL1	NSL1 component of MIS12 kinetochore complex [Source:VGNC Symbol;Acc:VGNC:75454]	protein_coding	NSL1 component of MIS12 kinetochore complex;NSL1;PTN001272625;orthologs	KINETOCHORE-ASSOCIATED PROTEIN NSL1 HOMOLOG (PTHR31749:SF3)		Macaca mulatta
ENSMMUG00000019303	TUBD1	tubulin delta 1 [Source:VGNC Symbol;Acc:VGNC:79052]	protein_coding	Delta-tubulin;TUBD1;PTN000172634;orthologs	TUBULIN DELTA CHAIN (PTHR11588:SF4)	tubulin(PC00228)	Macaca mulatta
ENSMMUG00000019483			protein_coding	Uncharacterized protein;LOC100430266;PTN002587372;orthologs	GOLGIN SUBFAMILY A MEMBER 8H-RELATED (PTHR10881:SF62)	membrane traffic protein(PC00150)	Macaca mulatta
ENSMMUG00000019550	CCNG1	cyclin G1 [Source:VGNC Symbol;Acc:VGNC:70730]	protein_coding	Cyclin-G1;CCNG1;PTN000020112;orthologs	CYCLIN-G1 (PTHR10177:SF59)	kinase activator(PC00138)	Macaca mulatta
ENSMMUG00000019628	TUBA4A	tubulin alpha 4a [Source:VGNC Symbol;Acc:VGNC:78673]	protein_coding	Tubulin alpha chain;TUBA4A;PTN000173182;orthologs	TUBULIN ALPHA-4A CHAIN (PTHR11588:SF53)	tubulin(PC00228)	Macaca mulatta
ENSMMUG00000019704	WDR62	WD repeat domain 62 [Source:HGNC Symbol;Acc:HGNC:24502]	protein_coding	Uncharacterized protein;WDR62;PTN002896267;orthologs	WD REPEAT-CONTAINING PROTEIN 62 (PTHR45589:SF3)		Macaca mulatta
ENSMMUG00000019732	MAPRE3	microtubule associated protein RP/EB family member 3 [Source:VGNC Symbol;Acc:VGNC:74657]	protein_coding	Microtubule associated protein RP/EB family member 3;MAPRE3;PTN000065767;orthologs	MICROTUBULE-ASSOCIATED PROTEIN RP/EB FAMILY MEMBER 3 (PTHR10623:SF10)	non-motor microtubule binding protein(PC00166)	Macaca mulatta
ENSMMUG00000019780	ANXA11	annexin A11 [Source:VGNC Symbol;Acc:VGNC:69946]	protein_coding	Annexin;ANXA11;PTN000052750;orthologs	ANNEXIN A11 (PTHR10502:SF29)	calcium-binding protein(PC00060)	Macaca mulatta
ENSMMUG00000019876	CDK1	cyclin dependent kinase 1 [Source:VGNC Symbol;Acc:VGNC:100309]	protein_coding	Protein kinase domain-containing protein;CDK1;PTN000623313;orthologs	CYCLIN-DEPENDENT KINASE 1 (PTHR24056:SF334)	non-receptor serine/threonine protein kinase(PC00167)	Macaca mulatta
ENSMMUG00000019901	SEPTIN11	septin 11 [Source:VGNC Symbol;Acc:VGNC:77310]	protein_coding	Septin;SEPTIN11;PTN000430478;orthologs	SEPTIN-11 (PTHR18884:SF48)	cytoskeletal protein(PC00085)	Macaca mulatta
ENSMMUG00000019904	CCNI	cyclin I [Source:VGNC Symbol;Acc:VGNC:70733]	protein_coding	Cyclin I;CCNI;PTN000019829;orthologs	CYCLIN-I (PTHR10177:SF187)	kinase activator(PC00138)	Macaca mulatta
ENSMMUG00000019932	IRAK2	interleukin 1 receptor associated kinase 2 [Source:VGNC Symbol;Acc:VGNC:73758]	protein_coding	Interleukin-1 receptor-associated kinase-like 2;IRAK2;PTN000701410;orthologs	INTERLEUKIN-1 RECEPTOR-ASSOCIATED KINASE-LIKE 2 (PTHR24419:SF2)	non-receptor serine/threonine protein kinase(PC00167)	Macaca mulatta
ENSMMUG00000020019	KIAA1614	KIAA1614 [Source:VGNC Symbol;Acc:VGNC:73940]	protein_coding	KIAA1614;KIAA1614;PTN001048414;orthologs	CDNA SEQUENCE BC034090 (PTHR14102:SF12)	tight junction(PC00214)	Macaca mulatta
ENSMMUG00000020180	CETN3	centrin 3 [Source:VGNC Symbol;Acc:VGNC:71016]	protein_coding	Centrin 3;CETN3;PTN000549700;orthologs	CENTRIN-3 (PTHR23050:SF325)	calmodulin-related(PC00061)	Macaca mulatta
ENSMMUG00000020190	VCP	valosin containing protein [Source:VGNC Symbol;Acc:VGNC:78762]	protein_coding	15S Mg(2+)-ATPase p97 subunit;VCP;PTN000554521;orthologs	TRANSITIONAL ENDOPLASMIC RETICULUM ATPASE (PTHR23077:SF69)	primary active transporter(PC00068)	Macaca mulatta
ENSMMUG00000020207	TTK	TTK protein kinase [Source:VGNC Symbol;Acc:VGNC:78670]	protein_coding	TTK protein kinase;TTK;PTN000540834;orthologs	DUAL SPECIFICITY PROTEIN KINASE TTK (PTHR22974:SF21)	non-receptor serine/threonine protein kinase(PC00167)	Macaca mulatta
ENSMMUG00000020246	INSC	INSC spindle orientation adaptor protein [Source:VGNC Symbol;Acc:VGNC:73693]	protein_coding	INSC spindle orientation adaptor protein;INSC;PTN000483408;orthologs	PROTEIN INSCUTEABLE HOMOLOG (PTHR21386:SF0)		Macaca mulatta
ENSMMUG00000020285	RAD21	RAD21 cohesin complex component [Source:VGNC Symbol;Acc:VGNC:84108]	protein_coding	Double-strand-break repair protein rad21 homolog;RAD21;PTN000286966;orthologs	DOUBLE-STRAND-BREAK REPAIR PROTEIN RAD21 HOMOLOG (PTHR12585:SF20)		Macaca mulatta
ENSMMUG00000020389	STIL	STIL centriolar assembly protein [Source:VGNC Symbol;Acc:VGNC:77834]	protein_coding	STIL centriolar assembly protein;STIL;PTN000388203;orthologs	SCL-INTERRUPTING LOCUS PROTEIN (PTHR15128:SF0)		Macaca mulatta
ENSMMUG00000020451	CDK5	cyclin dependent kinase 5 [Source:VGNC Symbol;Acc:VGNC:80858]	protein_coding	Cyclin dependent kinase 5;CDK5;PTN000623867;orthologs	CYCLIN-DEPENDENT-LIKE KINASE 5 (PTHR24056:SF46)	non-receptor serine/threonine protein kinase(PC00167)	Macaca mulatta
ENSMMUG00000020479	ITGB1BP2	integrin subunit beta 1 binding protein 2 [Source:VGNC Symbol;Acc:VGNC:73785]	protein_coding	Integrin subunit beta 1 binding protein 2;ITGB1BP2;PTN000289850;orthologs	INTEGRIN BETA-1-BINDING PROTEIN 2 (PTHR12621:SF8)	scaffold/adaptor protein(PC00226)	Macaca mulatta
ENSMMUG00000020486	CHEK2	checkpoint kinase 2 [Source:VGNC Symbol;Acc:VGNC:70958]	protein_coding	Checkpoint kinase 2;CHEK2;PTN002389590;orthologs	SERINE/THREONINE-PROTEIN KINASE CHK2 (PTHR44167:SF9)	non-receptor serine/threonine protein kinase(PC00167)	Macaca mulatta
ENSMMUG00000020524	PAFAH1B1	platelet activating factor acetylhydrolase 1b regulatory subunit 1 [Source:VGNC Symbol;Acc:VGNC:75747]	protein_coding	Platelet-activating factor acetylhydrolase IB subunit alpha;PAFAH1B1;PTN000720507;orthologs	PLATELET-ACTIVATING FACTOR ACETYLHYDROLASE IB SUBUNIT BETA (PTHR44129:SF16)		Macaca mulatta
ENSMMUG00000020668	CCNE1	cyclin E1 [Source:VGNC Symbol;Acc:VGNC:70727]	protein_coding	Cyclin E1;CCNE1;PTN000020550;orthologs	G1/S-SPECIFIC CYCLIN-E1 (PTHR10177:SF71)	kinase activator(PC00138)	Macaca mulatta
ENSMMUG00000020743	CETN2	centrin 2 [Source:VGNC Symbol;Acc:VGNC:106438]	protein_coding	Centrin-2;CETN2;PTN000549730;orthologs	CENTRIN-2 (PTHR23050:SF305)	calmodulin-related(PC00061)	Macaca mulatta
ENSMMUG00000020782	DCTN3	dynactin subunit 3 [Source:VGNC Symbol;Acc:VGNC:71752]	protein_coding	Dynactin subunit 3;DCTN3;PTN002002124;orthologs	DYNACTIN SUBUNIT 3 (PTHR28360:SF1)	microtubule binding motor protein(PC00156)	Macaca mulatta
ENSMMUG00000020819	PPP2CB	protein phosphatase 2 catalytic subunit beta [Source:VGNC Symbol;Acc:VGNC:76373]	protein_coding	Serine/threonine-protein phosphatase;PPP2CB;PTN000185699;orthologs	SERINE/THREONINE-PROTEIN PHOSPHATASE 2A CATALYTIC SUBUNIT BETA ISOFORM (PTHR45619:SF44)	protein phosphatase(PC00195)	Macaca mulatta
ENSMMUG00000020821	TEX15	testis expressed 15, meiosis and synapsis associated [Source:VGNC Symbol;Acc:VGNC:78318]	protein_coding	Testis expressed 15, meiosis and synapsis associated;TEX15;PTN000499794;orthologs	TESTIS-EXPRESSED PROTEIN 15 (PTHR22380:SF1)		Macaca mulatta
ENSMMUG00000020954	CDC25A	cell division cycle 25A [Source:VGNC Symbol;Acc:VGNC:70794]	protein_coding	Protein-tyrosine-phosphatase;CDC25A;PTN000089109;orthologs	M-PHASE INDUCER PHOSPHATASE 1 (PTHR10828:SF46)	protein phosphatase(PC00195)	Macaca mulatta
ENSMMUG00000021023			protein_coding	Ubiquitin-conjugating enzyme E2 C isoform 1;LOC714349;PTN000630613;orthologs	UBIQUITIN-CONJUGATING ENZYME E2 C (PTHR24068:SF360)	ubiquitin-protein ligase(PC00234)	Macaca mulatta
ENSMMUG00000021056	MRNIP	MRN complex interacting protein [Source:VGNC Symbol;Acc:VGNC:84447]	protein_coding	MRN complex interacting protein;MRNIP;PTN001040430;orthologs	MRN COMPLEX-INTERACTING PROTEIN (PTHR15863:SF2)		Macaca mulatta
ENSMMUG00000021081	TUBA1A	tubulin alpha 1b [Source:NCBI gene (formerly Entrezgene);Acc:709643]	protein_coding	Tubulin alpha chain;TUBA1B;PTN000173211;orthologs	TUBULIN ALPHA-1A CHAIN (PTHR11588:SF133)	tubulin(PC00228)	Macaca mulatta
ENSMMUG00000021098	HNRNPU	heteroous nuclear ribonucleoprotein U [Source:VGNC Symbol;Acc:VGNC:73500]	protein_coding	Heterogeneous nuclear ribonucleoprotein U;HNRNPU;PTN000272605;orthologs	HETEROGENEOUS NUCLEAR RIBONUCLEOPROTEIN U (PTHR12381:SF11)		Macaca mulatta
ENSMMUG00000021149	MCM3	minichromosome maintenance complex component 3 [Source:VGNC Symbol;Acc:VGNC:74681]	protein_coding	DNA helicase;MCM3;PTN000179735;orthologs	DNA REPLICATION LICENSING FACTOR MCM3 (PTHR11630:SF46)	DNA metabolism protein(PC00009)	Macaca mulatta
ENSMMUG00000021159			protein_coding	Tubulin alpha chain;TUBA3E;PTN000173116;orthologs	TUBULIN ALPHA-3D CHAIN (PTHR11588:SF113)	tubulin(PC00228)	Macaca mulatta
ENSMMUG00000021186	ANLN	anillin actin binding protein [Source:VGNC Symbol;Acc:VGNC:69610]	protein_coding	Anillin actin binding protein;ANLN;PTN000488856;orthologs	ANILLIN (PTHR21538:SF23)	non-motor actin binding protein(PC00165)	Macaca mulatta
ENSMMUG00000021395	HAUS5	HAUS augmin like complex subunit 5 [Source:VGNC Symbol;Acc:VGNC:73256]	protein_coding	HAUS augmin like complex subunit 5;HAUS5;PTN002005911;orthologs	HAUS AUGMIN-LIKE COMPLEX SUBUNIT 5 (PTHR28588:SF1)		Macaca mulatta
ENSMMUG00000021438	BTG4	BTG anti-proliferation factor 4 [Source:VGNC Symbol;Acc:VGNC:70305]	protein_coding	BTG anti-proliferation factor 4;BTG4;PTN000541154;orthologs	PROTEIN BTG4 (PTHR22978:SF5)		Macaca mulatta
ENSMMUG00000021458	FBXL3	F-box and leucine rich repeat protein 3 [Source:VGNC Symbol;Acc:VGNC:72498]	protein_coding	F-box and leucine rich repeat protein 3;FBXL3;PTN002545318;orthologs	F-BOX/LRR-REPEAT PROTEIN 3 (PTHR16134:SF5)	ubiquitin-protein ligase(PC00234)	Macaca mulatta
ENSMMUG00000021656			protein_coding	Uncharacterized protein;LOC722977;PTN000094217;orthologs	GOLGIN SUBFAMILY A MEMBER 8H-RELATED (PTHR10881:SF62)	membrane traffic protein(PC00150)	Macaca mulatta
ENSMMUG00000021845	TBC1D10B	TBC1 domain family member 10B [Source:VGNC Symbol;Acc:VGNC:78202]	protein_coding	TBC1 domain family member 10B;TBC1D10B;PTN000537979;orthologs	SEPTIN-1 (PTHR18884:SF6)	cytoskeletal protein(PC00085)	Macaca mulatta
ENSMMUG00000021878	TIMELESS	timeless circadian regulator [Source:VGNC Symbol;Acc:VGNC:78356]	protein_coding	Timeless circadian regulator;TIMELESS;PTN000533834;orthologs	PROTEIN TIMELESS HOMOLOG (PTHR22940:SF4)		Macaca mulatta
ENSMMUG00000021904	CDC45	cell division cycle 45 [Source:VGNC Symbol;Acc:VGNC:70800]	protein_coding	Cell division cycle 45;CDC45;PTN000053433;orthologs	CELL DIVISION CONTROL PROTEIN 45 HOMOLOG (PTHR10507:SF0)	replication origin binding protein(PC00199)	Macaca mulatta
ENSMMUG00000021938	NDEL1	nudE neurodevelopment protein 1 like 1 [Source:VGNC Symbol;Acc:VGNC:74982]	protein_coding	Nuclear distribution protein nudE-like 1;NDEL1;PTN000100563;orthologs	NUCLEAR DISTRIBUTION PROTEIN NUDE-LIKE 1 (PTHR10921:SF0)		Macaca mulatta
ENSMMUG00000022021	ESPL1	extra spindle pole bodies like 1, separase [Source:VGNC Symbol;Acc:VGNC:72282]	protein_coding	Separase;ESPL1;PTN000300686;orthologs	SEPARIN (PTHR12792:SF0)	cysteine protease(PC00081)	Macaca mulatta
ENSMMUG00000022154	NIPBL	NIPBL cohesin loading factor [Source:VGNC Symbol;Acc:VGNC:75271]	protein_coding	Nipped-B protein;NIPBL;PTN000720014;orthologs	NIPPED-B-LIKE PROTEIN (PTHR21704:SF18)	chromatin/chromatin-binding, or -regulatory protein(PC00077)	Macaca mulatta
ENSMMUG00000022225	CNTROB	centrobin, centriole duplication and spindle assembly protein [Source:VGNC Symbol;Acc:VGNC:71372]	protein_coding	Centrobin, centriole duplication and spindle assembly protein;CNTROB;PTN002156709;orthologs	CENTROBIN (PTHR34439:SF1)		Macaca mulatta
ENSMMUG00000022376	ZWINT	ZW10 interacting kinetochore protein [Source:VGNC Symbol;Acc:VGNC:78916]	protein_coding	ZW10 interacting kinetochore protein;ZWINT;PTN001267321;orthologs	ZW10 INTERACTOR (PTHR31504:SF1)		Macaca mulatta
ENSMMUG00000022523	AFAP1L2	actin filament associated protein 1 like 2 [Source:VGNC Symbol;Acc:VGNC:69700]	protein_coding	Actin filament associated protein 1 like 2;AFAP1L2;PTN000371681;orthologs	ACTIN FILAMENT-ASSOCIATED PROTEIN 1-LIKE 2 (PTHR14338:SF4)		Macaca mulatta
ENSMMUG00000022733			protein_coding	Uncharacterized protein;LOC707197;PTN000094170;orthologs	GOLGIN SUBFAMILY A MEMBER 6A-RELATED (PTHR10881:SF44)	membrane traffic protein(PC00150)	Macaca mulatta
ENSMMUG00000022774	WDR76	WD repeat domain 76 [Source:VGNC Symbol;Acc:VGNC:79542]	protein_coding	WD repeat-containing protein 76;WDR76;PTN000381292;orthologs	WD REPEAT-CONTAINING PROTEIN 76 (PTHR14773:SF0)		Macaca mulatta
ENSMMUG00000022864	DDX11	DEAD/H-box helicase 11 [Source:HGNC Symbol;Acc:HGNC:2736]	protein_coding	Helicase ATP-binding domain-containing protein;DDX11;PTN000158389;orthologs	ATP-DEPENDENT DNA HELICASE DDX11-RELATED (PTHR11472:SF41)	DNA helicase(PC00011)	Macaca mulatta
ENSMMUG00000022967	GOLGA2	golgin A2 [Source:VGNC Symbol;Acc:VGNC:73105]	protein_coding	Golgin A2;GOLGA2;PTN000760249;orthologs	GOLGIN SUBFAMILY A MEMBER 2 (PTHR10881:SF58)	membrane traffic protein(PC00150)	Macaca mulatta
ENSMMUG00000023004	SMC1B	structural maintenance of chromosomes 1B [Source:VGNC Symbol;Acc:VGNC:77657]	protein_coding	Structural maintenance of chromosomes protein;SMC1B;PTN000434447;orthologs	STRUCTURAL MAINTENANCE OF CHROMOSOMES PROTEIN 1B (PTHR18937:SF147)		Macaca mulatta
ENSMMUG00000023030	CENPS	centromere protein S [Source:HGNC Symbol;Acc:HGNC:23163]	protein_coding	Centromere protein S;CENPS-CORT;PTN000541298;orthologs	CENTROMERE PROTEIN S (PTHR22980:SF0)	neuropeptide(PC00162)	Macaca mulatta
ENSMMUG00000023034	TUBGCP2	tubulin gamma complex associated protein 2 [Source:VGNC Symbol;Acc:VGNC:79154]	protein_coding	Gamma-tubulin complex component;TUBGCP2;PTN000447223;orthologs	GAMMA-TUBULIN COMPLEX COMPONENT 2 (PTHR19302:SF13)	non-motor microtubule binding protein(PC00166)	Macaca mulatta
ENSMMUG00000023073	CCNJL	cyclin J like [Source:VGNC Symbol;Acc:VGNC:70864]	protein_coding	Cyclin J like;CCNJL;PTN000019942;orthologs	CYCLIN-J-LIKE PROTEIN (PTHR10177:SF63)	kinase activator(PC00138)	Macaca mulatta
ENSMMUG00000023157	SNX18	sorting nexin 18 [Source:VGNC Symbol;Acc:VGNC:77738]	protein_coding	Sorting nexin 18;SNX18;PTN000058788;orthologs	SORTING NEXIN-18 (PTHR45827:SF4)	scaffold/adaptor protein(PC00226)	Macaca mulatta
ENSMMUG00000023251	KANK2	KN motif and ankyrin repeat domains 2 [Source:VGNC Symbol;Acc:VGNC:73938]	protein_coding	KN motif and ankyrin repeat domains 2;KANK2;PTN000652407;orthologs	KN MOTIF AND ANKYRIN REPEAT DOMAIN-CONTAINING PROTEIN 2 (PTHR24168:SF0)	non-motor actin binding protein(PC00165)	Macaca mulatta
ENSMMUG00000023255	CDK5RAP2	CDK5 regulatory subunit associated protein 2 [Source:VGNC Symbol;Acc:VGNC:71014]	protein_coding	CDK5 regulatory subunit associated protein 2;CDK5RAP2;PTN000356924;orthologs	CDK5 REGULATORY SUBUNIT-ASSOCIATED PROTEIN 2 (PTHR46930:SF1)		Macaca mulatta
ENSMMUG00000023266	KIF11	kinesin family member 11 [Source:VGNC Symbol;Acc:VGNC:74030]	protein_coding	Kinesin family member 11;KIF11;PTN000649281;orthologs	KINESIN-LIKE PROTEIN KIF11 (PTHR47970:SF26)	microtubule binding motor protein(PC00156)	Macaca mulatta
ENSMMUG00000023269	NCAPH	non-SMC condensin I complex subunit H [Source:VGNC Symbol;Acc:VGNC:108147]	protein_coding	Condensin complex subunit 2;NCAPH;PTN000318733;orthologs	CONDENSIN COMPLEX SUBUNIT 2 (PTHR13108:SF9)		Macaca mulatta
ENSMMUG00000023307	SHOC1	shortage in chiasmata 1 [Source:VGNC Symbol;Acc:VGNC:77316]	protein_coding	Shortage in chiasmata 1;SHOC1;PTN002181184;orthologs	PROTEIN SHORTAGE IN CHIASMATA 1 ORTHOLOG (PTHR35668:SF1)		Macaca mulatta
ENSMMUG00000023448	CNTLN	centlein [Source:VGNC Symbol;Acc:VGNC:71324]	protein_coding	Centlein;CNTLN;PTN001055872;orthologs	CENTLEIN (PTHR18957:SF0)		Macaca mulatta
ENSMMUG00000023463	MAEL	maelstrom spermatogenic transposon silencer [Source:VGNC Symbol;Acc:VGNC:74362]	protein_coding	Protein maelstrom homolog;MAEL;PTN000482825;orthologs	PROTEIN MAELSTROM HOMOLOG (PTHR21358:SF4)		Macaca mulatta
ENSMMUG00000023550	E2F1	E2F transcription factor 1 [Source:VGNC Symbol;Acc:VGNC:72022]	protein_coding	E2F transcription factor 1;E2F1;PTN000249700;orthologs	TRANSCRIPTION FACTOR E2F1 (PTHR12081:SF43)	general transcription factor(PC00259)	Macaca mulatta
ENSMMUG00000023566	DYRK3	dual specificity tyrosine phosphorylation regulated kinase 3 [Source:VGNC Symbol;Acc:VGNC:72020]	protein_coding	Dual-specificity kinase;DYRK3;PTN000624623;orthologs	DUAL SPECIFICITY TYROSINE-PHOSPHORYLATION-REGULATED KINASE 3 (PTHR24058:SF35)	protein modifying enzyme(PC00260)	Macaca mulatta
ENSMMUG00000023694	CDK4	cyclin dependent kinase 4 [Source:VGNC Symbol;Acc:VGNC:70980]	protein_coding	Cyclin-dependent kinase 4;CDK4;PTN001172535;orthologs	CYCLIN-DEPENDENT KINASE 4 (PTHR24056:SF129)	non-receptor serine/threonine protein kinase(PC00167)	Macaca mulatta
ENSMMUG00000023772	ZW10	zw10 kinetochore protein [Source:VGNC Symbol;Acc:VGNC:78915]	protein_coding	Zw10 kinetochore protein;ZW10;PTN000258513;orthologs	CENTROMERE/KINETOCHORE PROTEIN ZW10 HOMOLOG (PTHR12205:SF0)	microtubule or microtubule-binding cytoskeletal protein(PC00157)	Macaca mulatta
ENSMMUG00000023773	USP28	ubiquitin specific peptidase 28 [Source:VGNC Symbol;Acc:VGNC:78745]	protein_coding	Ubiquitin specific peptidase 28;USP28;PTN000607893;orthologs	UBIQUITIN CARBOXYL-TERMINAL HYDROLASE 28 (PTHR24006:SF678)	cysteine protease(PC00081)	Macaca mulatta
ENSMMUG00000023785	TUBB2B	tubulin beta 2B class IIb [Source:HGNC Symbol;Acc:HGNC:30829]	protein_coding	Tubulin beta chain;TUBB2B;PTN000172954;orthologs	TUBULIN BETA-2A CHAIN (PTHR11588:SF100)	tubulin(PC00228)	Macaca mulatta
ENSMMUG00000029059	TUBB3	tubulin beta 3 class III [Source:HGNC Symbol;Acc:HGNC:20772]	protein_coding	Tubulin beta chain;TUBB3;PTN000172749;orthologs	TUBULIN BETA-3 CHAIN (PTHR11588:SF43)	tubulin(PC00228)	Macaca mulatta
ENSMMUG00000029062	SPIRE2	spire type actin nucleation factor 2 [Source:VGNC Symbol;Acc:VGNC:78023]	protein_coding	Spire type actin nucleation factor 2;SPIRE2;PTN000482163;orthologs	PROTEIN SPIRE HOMOLOG 2 (PTHR21345:SF5)	actin or actin-binding cytoskeletal protein(PC00041)	Macaca mulatta
ENSMMUG00000029352			protein_coding	Uncharacterized protein;TCP10;PTN000035640;orthologs	T-COMPLEX PROTEIN 10A-RELATED (PTHR10331:SF25)	microtubule or microtubule-binding cytoskeletal protein(PC00157)	Macaca mulatta
ENSMMUG00000029416	CENPW	centromere protein W [Source:VGNC Symbol;Acc:VGNC:71071]	protein_coding	Centromere protein W;CENPW;PTN002166070;orthologs	CENTROMERE PROTEIN W (PTHR34832:SF1)		Macaca mulatta
ENSMMUG00000029588	ZWILCH	zwilch kinetochore protein [Source:VGNC Symbol;Acc:VGNC:79496]	protein_coding	Protein zwilch homolog;ZWILCH;PTN000410308;orthologs	PROTEIN ZWILCH HOMOLOG (PTHR15995:SF1)		Macaca mulatta
ENSMMUG00000029628	CCNB2	cyclin B2 [Source:VGNC Symbol;Acc:VGNC:70721]	protein_coding	Cyclin B2;CCNB2;PTN000020117;orthologs	G2/MITOTIC-SPECIFIC CYCLIN-B2 (PTHR10177:SF184)	kinase activator(PC00138)	Macaca mulatta
ENSMMUG00000030028	TUBB	tubulin beta class I [Source:VGNC Symbol;Acc:VGNC:104438]	protein_coding	Tubulin beta chain;TUBB;PTN000172942;orthologs	TUBULIN BETA CHAIN (PTHR11588:SF61)	tubulin(PC00228)	Macaca mulatta
ENSMMUG00000030102	MCIDAS	multiciliate differentiation and DNA synthesis associated cell cycle protein [Source:VGNC Symbol;Acc:VGNC:74637]	protein_coding	Multiciliate differentiation and DNA synthesis-associated cell cycle protein;MCIDAS;PTN000332487;orthologs	MULTICILIN (PTHR13372:SF3)		Macaca mulatta
ENSMMUG00000030337	ABRAXAS1	abraxas 1, BRCA1 A complex subunit [Source:VGNC Symbol;Acc:VGNC:106536]	protein_coding	BRCA1-A complex subunit Abraxas 1;ABRAXAS1;PTN001272117;orthologs	BRCA1-A COMPLEX SUBUNIT ABRAXAS 1 (PTHR31728:SF2)		Macaca mulatta
ENSMMUG00000031012	MEI1	meiotic double-stranded break formation protein 1 [Source:VGNC Symbol;Acc:VGNC:95361]	protein_coding	Meiotic double-stranded break formation protein 1;MEI1;PTN002280639;orthologs	MEIOSIS INHIBITOR PROTEIN 1 (PTHR12044:SF10)		Macaca mulatta
ENSMMUG00000031160	MEN1	menin 1 [Source:VGNC Symbol;Acc:VGNC:107458]	protein_coding	Menin;MEN1;PTN000976225;orthologs	MENIN (PTHR12693:SF3)		Macaca mulatta
ENSMMUG00000031163	MAJIN	membrane anchored junction protein [Source:VGNC Symbol;Acc:VGNC:74375]	protein_coding	Membrane anchored junction protein;MAJIN;PTN002184583;orthologs	MEMBRANE-ANCHORED JUNCTION PROTEIN (PTHR35824:SF1)		Macaca mulatta
ENSMMUG00000031168	SAC3D1	SAC3 domain containing 1 [Source:VGNC Symbol;Acc:VGNC:84904]	protein_coding	SAC3 domain containing 1;SAC3D1;PTN000277452;orthologs	SAC3 DOMAIN-CONTAINING PROTEIN 1 (PTHR12436:SF38)	scaffold/adaptor protein(PC00226)	Macaca mulatta
ENSMMUG00000031210	CDK5R2	cyclin dependent kinase 5 regulatory subunit 2 [Source:VGNC Symbol;Acc:VGNC:70982]	protein_coding	Cyclin-dependent kinase 5 activator;CDK5R2;PTN000600585;orthologs	CYCLIN-DEPENDENT KINASE 5 ACTIVATOR 2 (PTHR23401:SF3)	kinase activator(PC00138)	Macaca mulatta
ENSMMUG00000031438	CLASP2	cytoplasmic linker associated protein 2 [Source:VGNC Symbol;Acc:VGNC:84201]	protein_coding	Cytoplasmic linker associated protein 2;CLASP2;PTN000490626;orthologs	CLIP-ASSOCIATING PROTEIN 2 (PTHR21567:SF30)	non-motor microtubule binding protein(PC00166)	Macaca mulatta
ENSMMUG00000032353	XIAP	X-linked inhibitor of apoptosis [Source:HGNC Symbol;Acc:HGNC:592]	protein_coding	RING-type domain-containing protein;XIAP;PTN000005257;orthologs	E3 UBIQUITIN-PROTEIN LIGASE XIAP (PTHR10044:SF115)	protease inhibitor(PC00191)	Macaca mulatta
ENSMMUG00000038371	JUND	JunD proto-oncogene, AP-1 transcription factor subunit [Source:HGNC Symbol;Acc:HGNC:6206]	protein_coding	Transcription factor jun-D;JUND;PTN002607138;orthologs	TRANSCRIPTION FACTOR JUN-D (PTHR11462:SF7)	basic leucine zipper transcription factor(PC00056)	Macaca mulatta
ENSMMUG00000038453	NABP2	nucleic acid binding protein 2 [Source:HGNC Symbol;Acc:HGNC:28412]	protein_coding	SOSS complex subunit B1;NABP2;PTN002666829;orthologs	SOSS COMPLEX SUBUNIT B1 (PTHR13356:SF3)	damaged DNA-binding protein(PC00086)	Macaca mulatta
ENSMMUG00000039047			protein_coding	HORMA domain-containing protein;unassigned;PTN002625866;orthologs	MITOTIC SPINDLE ASSEMBLY CHECKPOINT PROTEIN MAD2A (PTHR11842:SF11)		Macaca mulatta
ENSMMUG00000039294	INSM1	INSM transcriptional repressor 1 [Source:VGNC Symbol;Acc:VGNC:84917]	protein_coding	INSM transcriptional repressor 1;INSM1;PTN002688096;orthologs	INSULINOMA-ASSOCIATED PROTEIN 1 (PTHR15065:SF5)		Macaca mulatta
ENSMMUG00000039326	SKA2	spindle and kinetochore associated complex subunit 2 [Source:VGNC Symbol;Acc:VGNC:104651]	protein_coding	Protein FAM33A;SKA2;PTN002842605;orthologs	SPINDLE AND KINETOCHORE-ASSOCIATED PROTEIN 2 (PTHR32017:SF3)		Macaca mulatta
ENSMMUG00000040970			protein_coding	Uncharacterized protein;LOC713596;PTN000094168;orthologs	GOLGIN SUBFAMILY A MEMBER 6A-RELATED (PTHR10881:SF44)	membrane traffic protein(PC00150)	Macaca mulatta
ENSMMUG00000041076			protein_coding	Uncharacterized protein;unassigned;PTN008364328;orthologs	HEAT SHOCK 70 KDA PROTEIN 1A-RELATED (PTHR19375:SF223)	Hsp70 family chaperone(PC00027)	Macaca mulatta
ENSMMUG00000041988	TMEM250	transmembrane protein 250 [Source:HGNC Symbol;Acc:HGNC:31009]	protein_coding	Uncharacterized protein;TMEM250;PTN004499713;orthologs	TRANSMEMBRANE PROTEIN 250 (PTHR18884:SF108)	cytoskeletal protein(PC00085)	Macaca mulatta
ENSMMUG00000043440	RBL2	RB transcriptional corepressor like 2 [Source:VGNC Symbol;Acc:VGNC:99582]	protein_coding	RB transcriptional corepressor like 2;RBL2;PTN002673391;orthologs	RETINOBLASTOMA-LIKE PROTEIN 2 (PTHR13742:SF8)	chromatin/chromatin-binding, or -regulatory protein(PC00077)	Macaca mulatta
ENSMMUG00000043585	STAG2	stromal antigen 2 [Source:HGNC Symbol;Acc:HGNC:11355]	protein_coding	Cohesin subunit SA-2 isoform a;STAG2;PTN002597939;orthologs	COHESIN SUBUNIT SA-2 (PTHR11199:SF3)	chromatin/chromatin-binding, or -regulatory protein(PC00077)	Macaca mulatta
ENSMMUG00000044121	MKI67	marker of proliferation Ki-67 [Source:VGNC Symbol;Acc:VGNC:106075]	protein_coding	FHA domain-containing protein;MKI67;PTN002728018;orthologs	PROLIFERATION MARKER PROTEIN KI-67 (PTHR21603:SF17)		Macaca mulatta
ENSMMUG00000044167	WEE2	WEE2 oocyte meiosis inhibiting kinase [Source:VGNC Symbol;Acc:VGNC:84758]	protein_coding	Wee1-like protein kinase;WEE2;PTN002593342;orthologs	WEE1-LIKE PROTEIN KINASE 2 (PTHR11042:SF75)	non-receptor serine/threonine protein kinase(PC00167)	Macaca mulatta
ENSMMUG00000045026	RHNO1	RAD9-HUS1-RAD1 interacting nuclear orphan 1 [Source:VGNC Symbol;Acc:VGNC:100100]	protein_coding	Uncharacterized protein;RHNO1;PTN002860616;orthologs	RAD9, HUS1, RAD1-INTERACTING NUCLEAR ORPHAN PROTEIN 1 (PTHR35541:SF1)		Macaca mulatta
ENSMMUG00000045093	CCNB3	cyclin B3 [Source:HGNC Symbol;Acc:HGNC:18709]	protein_coding	G2/mitotic-specific cyclin-B3;CCNB3;PTN002563657;orthologs	G2/MITOTIC-SPECIFIC CYCLIN-B3 (PTHR10177:SF214)	kinase activator(PC00138)	Macaca mulatta
ENSMMUG00000045257			protein_coding	Uncharacterized protein;unassigned;PTN002587384;orthologs	GOLGIN SUBFAMILY A MEMBER 6A-RELATED (PTHR10881:SF44)	membrane traffic protein(PC00150)	Macaca mulatta
ENSMMUG00000045918	RAD1	RAD1 checkpoint DNA exonuclease [Source:NCBI gene (formerly Entrezgene);Acc:698993]	protein_coding	Uncharacterized protein;RAD1;PTN000093191;orthologs	CELL CYCLE CHECKPOINT PROTEIN RAD1 (PTHR10870:SF0)	exodeoxyribonuclease(PC00098)	Macaca mulatta
ENSMMUG00000046195	MIS12	MIS12 kinetochore complex component [Source:VGNC Symbol;Acc:VGNC:99170]	protein_coding	Protein MIS12 homolog;MIS12;PTN002684449;orthologs	PROTEIN MIS12 HOMOLOG (PTHR14527:SF2)		Macaca mulatta
ENSMMUG00000046200	SEPTIN14	septin 14 [Source:VGNC Symbol;Acc:VGNC:81758]	protein_coding	Septin;SEPTIN14;PTN002706127;orthologs	SEPTIN-14 (PTHR18884:SF51)	cytoskeletal protein(PC00085)	Macaca mulatta
ENSMMUG00000046572	TEX14	testis expressed 14, intercellular bridge forming factor [Source:VGNC Symbol;Acc:VGNC:99297]	protein_coding	Testis expressed 14, intercellular bridge forming factor;TEX14;PTN002746799;orthologs	INACTIVE SERINE/THREONINE-PROTEIN KINASE TEX14 (PTHR23060:SF1)		Macaca mulatta
ENSMMUG00000047671	FAM9A	family with sequence similarity 9 member A [Source:HGNC Symbol;Acc:HGNC:18403]	protein_coding	Family with sequence similarity 9 member A;FAM9A;PTN008364082;orthologs	PROTEIN FAM9A (PTHR19368:SF16)		Macaca mulatta
ENSMMUG00000048694			protein_coding	Serine/threonine-protein kinase PLK;PLK5;PTN002804410;orthologs	INACTIVE SERINE/THREONINE-PROTEIN KINASE PLK5 (PTHR24345:SF43)	non-receptor serine/threonine protein kinase(PC00167)	Macaca mulatta
ENSMMUG00000048737	GADD45G	growth arrest and DNA damage inducible gamma [Source:VGNC Symbol;Acc:VGNC:103268]	protein_coding	Uncharacterized protein;GADD45G;PTN000045676;orthologs	GROWTH ARREST AND DNA DAMAGE-INDUCIBLE PROTEIN GADD45 GAMMA (PTHR10411:SF4)		Macaca mulatta
ENSMMUG00000048910	KNL1	kinetochore scaffold 1 [Source:VGNC Symbol;Acc:VGNC:84366]	protein_coding	Kinetochore scaffold 1;KNL1;PTN002703096;orthologs	KINETOCHORE SCAFFOLD 1 (PTHR16520:SF3)		Macaca mulatta
ENSMMUG00000049104	CYorf15A	chromosome Y open reading frame 15A [Source:NCBI gene (formerly Entrezgene);Acc:100270688]	protein_coding	Uncharacterized protein;CYorf15A;PTN002700083;orthologs	GAMMA-TAXILIN (PTHR16127:SF14)	membrane traffic protein(PC00150)	Macaca mulatta
ENSMMUG00000049868	TERB2	telomere repeat binding bouquet formation protein 2 [Source:NCBI gene (formerly Entrezgene);Acc:712715]	protein_coding	Uncharacterized protein;TERB2;PTN002859948;orthologs	TELOMERE REPEATS-BINDING BOUQUET FORMATION PROTEIN 2 (PTHR35345:SF1)		Macaca mulatta
ENSMMUG00000049894			protein_coding	Nucleoplasmin domain-containing protein;unassigned;PTN008372993;orthologs	NUCLEOPHOSMIN (PTHR22747:SF28)	chaperone(PC00072)	Macaca mulatta
ENSMMUG00000050457	CDKN1B	cyclin dependent kinase inhibitor 1B [Source:VGNC Symbol;Acc:VGNC:108332]	protein_coding	Cyclin-dependent kinase inhibitor 1B;CDKN1B;PTN002567661;orthologs	CYCLIN-DEPENDENT KINASE INHIBITOR 1B (PTHR10265:SF9)	kinase inhibitor(PC00139)	Macaca mulatta
ENSMMUG00000050631	BTG1	BTG anti-proliferation factor 1 [Source:NCBI gene (formerly Entrezgene);Acc:710112]	protein_coding	B-cell translocation gene 1 protein;BTG1;PTN000541119;orthologs	PROTEIN BTG1 (PTHR22978:SF30)		Macaca mulatta
ENSMMUG00000050845			protein_coding	Centromere protein X;CENPX;PTN008623731;orthologs	CENTROMERE PROTEIN X (PTHR28680:SF1)		Macaca mulatta
ENSMMUG00000051758	FAM9C	family with sequence similarity 9 member C [Source:VGNC Symbol;Acc:VGNC:72525]	protein_coding	Cor1 domain-containing protein;FAM9C;PTN000452081;orthologs	PROTEIN FAM9C (PTHR19368:SF6)		Macaca mulatta
ENSMMUG00000052074	CDC26	cell division cycle 26 [Source:VGNC Symbol;Acc:VGNC:70817]	protein_coding	Anaphase-promoting complex subunit CDC26;CDC26;PTN002005434;orthologs	ANAPHASE-PROMOTING COMPLEX SUBUNIT CDC26 (PTHR28579:SF1)		Macaca mulatta
ENSMMUG00000052294	ORC1	origin recognition complex subunit 1 [Source:VGNC Symbol;Acc:VGNC:106463]	protein_coding	Origin recognition complex subunit 1;ORC1;PTN008310504;orthologs	ORIGIN RECOGNITION COMPLEX SUBUNIT 1 (PTHR10763:SF23)	replication origin binding protein(PC00199)	Macaca mulatta
ENSMMUG00000053345	PIM2	Pim-2 proto-onco, serine/threonine kinase [Source:NCBI gene (formerly Entrezgene);Acc:711844]	protein_coding	Serine/threonine-protein kinase;PIM2;PTN008377614;orthologs	SERINE/THREONINE-PROTEIN KINASE PIM-2 (PTHR22984:SF10)	non-receptor serine/threonine protein kinase(PC00167)	Macaca mulatta
ENSMMUG00000053426	BTG2	BTG anti-proliferation factor 2 [Source:VGNC Symbol;Acc:VGNC:70288]	protein_coding	Protein BTG2;BTG2;PTN000541102;orthologs	PROTEIN BTG2 (PTHR22978:SF29)		Macaca mulatta
ENSMMUG00000053526	IHO1	interactor of HORMAD1 1 [Source:HGNC Symbol;Acc:HGNC:27945]	protein_coding	Uncharacterized protein;IHO1;PTN008444115;orthologs	INTERACTOR OF HORMAD1 PROTEIN 1 (PTHR35662:SF1)		Macaca mulatta
ENSMMUG00000053924			protein_coding	Replication protein A subunit;unassigned;PTN008385677;orthologs	REPLICATION PROTEIN A 70 KDA DNA-BINDING SUBUNIT (PTHR23273:SF4)	DNA metabolism protein(PC00009)	Macaca mulatta
ENSMMUG00000054168	MAD2L1	mitotic arrest deficient 2 like 1 [Source:NCBI gene (formerly Entrezgene);Acc:708574]	protein_coding	Mitotic spindle assembly checkpoint protein MAD2A;MAD2L1;PTN002625865;orthologs	MITOTIC SPINDLE ASSEMBLY CHECKPOINT PROTEIN MAD2A (PTHR11842:SF11)		Macaca mulatta
ENSMMUG00000054816	IRAK3	interleukin 1 receptor associated kinase 3 [Source:VGNC Symbol;Acc:VGNC:81423]	protein_coding	Uncharacterized protein;IRAK3;PTN008405169;orthologs	INTERLEUKIN-1 RECEPTOR-ASSOCIATED KINASE 3 (PTHR24419:SF7)	non-receptor serine/threonine protein kinase(PC00167)	Macaca mulatta
ENSMMUG00000055714	BTC	betacellulin [Source:VGNC Symbol;Acc:VGNC:106554]	protein_coding	EGF-like domain-containing protein;BTC;PTN008310252;orthologs	PROBETACELLULIN (PTHR10740:SF3)	growth factor(PC00112)	Macaca mulatta
ENSMMUG00000055845	ANKRD53	ankyrin repeat domain 53 [Source:VGNC Symbol;Acc:VGNC:106126]	protein_coding	ANK_REP_REGION domain-containing protein;ANKRD53;PTN008395966;orthologs	ANKYRIN REPEAT DOMAIN-CONTAINING PROTEIN 53 (PTHR24160:SF1)		Macaca mulatta
ENSMMUG00000055868			protein_coding	ANAPC4_WD40 domain-containing protein;LOC114669846;PTN008358294;orthologs	WD REPEAT-CONTAINING PROTEIN WRAP73 (PTHR16220:SF0)		Macaca mulatta
ENSMMUG00000056022			protein_coding	Uncharacterized protein;unassigned;PTN008521141;orthologs	TUBULIN ALPHA-1A CHAIN (PTHR11588:SF133)	tubulin(PC00228)	Macaca mulatta
ENSMMUG00000056072	HASPIN	histone H3 associated protein kinase [Source:VGNC Symbol;Acc:VGNC:104614]	protein_coding	Non-specific serine/threonine protein kinase;HASPIN;PTN008405174;orthologs	SERINE/THREONINE-PROTEIN KINASE HASPIN (PTHR24419:SF18)	non-receptor serine/threonine protein kinase(PC00167)	Macaca mulatta
ENSMMUG00000056088	PARD6G	par-6 family cell polarity regulator gamma [Source:VGNC Symbol;Acc:VGNC:104231]	protein_coding	Uncharacterized protein;PARD6G;PTN002679834;orthologs	PARTITIONING DEFECTIVE 6 HOMOLOG GAMMA (PTHR14102:SF3)	tight junction(PC00214)	Macaca mulatta
ENSMMUG00000056103	GADD45A	growth arrest and DNA damage inducible alpha [Source:VGNC Symbol;Acc:VGNC:106369]	protein_coding	Growth arrest and DNA damage-inducible protein GADD45 alpha isoform 1;GADD45A;PTN002572365;orthologs	GROWTH ARREST AND DNA DAMAGE-INDUCIBLE PROTEIN GADD45 ALPHA (PTHR10411:SF3)		Macaca mulatta
ENSMMUG00000056507			protein_coding	Nucleoplasmin domain-containing protein;unassigned;PTN008372992;orthologs	NUCLEOPHOSMIN (PTHR22747:SF28)	chaperone(PC00072)	Macaca mulatta
ENSMMUG00000056650			protein_coding	Uncharacterized protein;LOC720574;PTN008312483;orthologs	GOLGIN SUBFAMILY A MEMBER 8H-RELATED (PTHR10881:SF62)	membrane traffic protein(PC00150)	Macaca mulatta
ENSMMUG00000056849	RMI2	RecQ mediated genome instability 2 [Source:VGNC Symbol;Acc:VGNC:104748]	protein_coding	Uncharacterized protein;RMI2;PTN008439706;orthologs	RECQ-MEDIATED GENOME INSTABILITY PROTEIN 2 (PTHR33962:SF1)		Macaca mulatta
ENSMMUG00000056894	CKS1B	CDC28 protein kinase regulatory subunit 1B [Source:VGNC Symbol;Acc:VGNC:106341]	protein_coding	Cyclin-dependent kinases regulatory subunit;CKS1B;PTN008388021;orthologs	CYCLIN-DEPENDENT KINASES REGULATORY SUBUNIT-RELATED (PTHR23415:SF29)	scaffold/adaptor protein(PC00226)	Macaca mulatta
ENSMMUG00000057395	CDK2AP2	cyclin dependent kinase 2 associated protein 2 [Source:VGNC Symbol;Acc:VGNC:107438]	protein_coding	Cyclin-dependent kinase 2-associated protein;CDK2AP2;PTN008372496;orthologs	CYCLIN-DEPENDENT KINASE 2-ASSOCIATED PROTEIN 2 (PTHR22607:SF4)	kinase inhibitor(PC00139)	Macaca mulatta
ENSMMUG00000057837			protein_coding	Uncharacterized protein;unassigned;PTN008379178;orthologs	CENTRIN-2 (PTHR23050:SF305)	calmodulin-related(PC00061)	Macaca mulatta
ENSMMUG00000057987	SCIMP	SLP adaptor and CSK interacting membrane protein [Source:VGNC Symbol;Acc:VGNC:77146]	protein_coding	Uncharacterized protein;SCIMP;PTN000948243;orthologs	SLP ADAPTER AND CSK-INTERACTING MEMBRANE PROTEIN (PTHR12044:SF11)		Macaca mulatta
ENSMMUG00000058033	PIM3	Pim-3 proto-onco, serine/threonine kinase [Source:VGNC Symbol;Acc:VGNC:107916]	protein_coding	Protein kinase domain-containing protein;PIM3;PTN008377616;orthologs	SERINE/THREONINE-PROTEIN KINASE PIM-3 (PTHR22984:SF26)	non-receptor serine/threonine protein kinase(PC00167)	Macaca mulatta
ENSMMUG00000058506	EREG	epiregulin [Source:VGNC Symbol;Acc:VGNC:106572]	protein_coding	Uncharacterized protein;EREG;PTN002582560;orthologs	PROEPIREGULIN (PTHR10740:SF11)	growth factor(PC00112)	Macaca mulatta
ENSMMUG00000058594	BIRC3	baculoviral IAP repeat containing 3 [Source:VGNC Symbol;Acc:VGNC:107426]	protein_coding	Uncharacterized protein;BIRC3;PTN008300765;orthologs	BACULOVIRAL IAP REPEAT-CONTAINING PROTEIN 3 (PTHR10044:SF178)	protease inhibitor(PC00191)	Macaca mulatta
ENSMMUG00000058749			protein_coding	Uncharacterized protein;LOC716687;PTN008312486;orthologs	GOLGIN SUBFAMILY A MEMBER 6A-RELATED (PTHR10881:SF44)	membrane traffic protein(PC00150)	Macaca mulatta
ENSMMUG00000058771	PHF13	PHD finger protein 13 [Source:VGNC Symbol;Acc:VGNC:104232]	protein_coding	PHD domain-containing protein;PHF13;PTN008353133;orthologs	PHD FINGER PROTEIN 13 (PTHR14571:SF13)		Macaca mulatta
ENSMMUG00000058970	RAD21L1	RAD21 cohesin complex component like 1 [Source:VGNC Symbol;Acc:VGNC:107921]	protein_coding	Uncharacterized protein;RAD21L1;PTN008341431;orthologs	DOUBLE-STRAND-BREAK REPAIR PROTEIN RAD21-LIKE PROTEIN 1 (PTHR12585:SF19)		Macaca mulatta
ENSMMUG00000058981	KNSTRN	kinetochore localized astrin (SPAG5) binding protein [Source:VGNC Symbol;Acc:VGNC:108311]	protein_coding	Uncharacterized protein;KNSTRN;PTN008426024;orthologs	SMALL KINETOCHORE-ASSOCIATED PROTEIN (PTHR31940:SF2)		Macaca mulatta
ENSMMUG00000059139			protein_coding	Uncharacterized protein;unassigned;PTN008665987;orthologs	CENTROMERE PROTEIN W (PTHR34832:SF1)		Macaca mulatta
ENSMMUG00000059242			protein_coding	Uncharacterized protein;LOC100427840;PTN008312489;orthologs	GOLGIN SUBFAMILY A MEMBER 6A-RELATED (PTHR10881:SF44)	membrane traffic protein(PC00150)	Macaca mulatta
ENSMMUG00000059326	JUN	Jun proto-onco, AP-1 transcription factor subunit [Source:VGNC Symbol;Acc:VGNC:106394]	protein_coding	Activator protein 1;JUN;PTN008322285;orthologs	TRANSCRIPTION FACTOR AP-1 (PTHR11462:SF8)	basic leucine zipper transcription factor(PC00056)	Macaca mulatta
ENSMMUG00000060025	NUPR2	nuclear protein 2, transcriptional regulator [Source:HGNC Symbol;Acc:HGNC:44164]	protein_coding	Uncharacterized protein;NUPR2;PTN008359460;orthologs	NUCLEAR PROTEIN 2 (PTHR17149:SF3)		Macaca mulatta
ENSMMUG00000060508	MZT1	mitotic spindle organizing protein 1 [Source:VGNC Symbol;Acc:VGNC:106274]	protein_coding	Uncharacterized protein;MZT1;PTN008410993;orthologs	MITOTIC-SPINDLE ORGANIZING PROTEIN 1 (PTHR28520:SF2)		Macaca mulatta
ENSMMUG00000060537	PABIR3	PABIR family member 3 [Source:HGNC Symbol;Acc:HGNC:25202]	protein_coding	Uncharacterized protein;FAM122C;PTN008371898;orthologs	PABIR FAMILY MEMBER 1 (PTHR22227:SF9)		Macaca mulatta
ENSMMUG00000060742	HBEGF	heparin binding EGF like growth factor [Source:VGNC Symbol;Acc:VGNC:73260]	protein_coding	EGF-like domain-containing protein;HBEGF;PTN008310256;orthologs	PROHEPARIN-BINDING EGF-LIKE GROWTH FACTOR (PTHR10740:SF4)	growth factor(PC00112)	Macaca mulatta
ENSMMUG00000060774			protein_coding	Uncharacterized protein;LOC695266;PTN008312482;orthologs	GOLGIN SUBFAMILY A MEMBER 8H-RELATED (PTHR10881:SF62)	membrane traffic protein(PC00150)	Macaca mulatta
ENSMMUG00000060835	EME2	essential meiotic structure-specific endonuclease subunit 2 [Source:VGNC Symbol;Acc:VGNC:104695]	protein_coding	ERCC4 domain-containing protein;EME2;PTN008368347;orthologs	CROSSOVER JUNCTION ENDONUCLEASE EME2-RELATED (PTHR21077:SF6)		Macaca mulatta
ENSMMUG00000061004	USP26	ubiquitin specific peptidase 26 [Source:HGNC Symbol;Acc:HGNC:13485]	protein_coding	Ubiquitin carboxyl-terminal hydrolase;USP26;PTN008389294;orthologs	UBIQUITIN CARBOXYL-TERMINAL HYDROLASE 26 (PTHR24006:SF911)	cysteine protease(PC00081)	Macaca mulatta
ENSMMUG00000061079			protein_coding	Uncharacterized protein;LOC715898;PTN008312485;orthologs	GOLGIN SUBFAMILY A MEMBER 6A-RELATED (PTHR10881:SF44)	membrane traffic protein(PC00150)	Macaca mulatta
ENSMMUG00000061499			protein_coding	Uncharacterized protein;unassigned;PTN008312496;orthologs	GOLGIN SUBFAMILY A MEMBER 6A-RELATED (PTHR10881:SF44)	membrane traffic protein(PC00150)	Macaca mulatta
ENSMMUG00000061904			protein_coding	Uncharacterized protein;LOC706794;PTN008312494;orthologs	GOLGIN SUBFAMILY A MEMBER 6A-RELATED (PTHR10881:SF44)	membrane traffic protein(PC00150)	Macaca mulatta
ENSMMUG00000061977	SPIRE1	spire type actin nucleation factor 1 [Source:VGNC Symbol;Acc:VGNC:104250]	protein_coding	KIND domain-containing protein;SPIRE1;PTN008369347;orthologs	PROTEIN SPIRE HOMOLOG 1 (PTHR21345:SF8)	actin or actin-binding cytoskeletal protein(PC00041)	Macaca mulatta
ENSMMUG00000062585	PARD6A	par-6 family cell polarity regulator alpha [Source:VGNC Symbol;Acc:VGNC:104743]	protein_coding	Uncharacterized protein;PARD6A;PTN008351401;orthologs	PARTITIONING DEFECTIVE 6 HOMOLOG ALPHA (PTHR14102:SF9)	tight junction(PC00214)	Macaca mulatta
ENSMMUG00000062972	HEXIM1	HEXIM P-TEFb complex subunit 1 [Source:VGNC Symbol;Acc:VGNC:104615]	protein_coding	Protein HEXIM1;HEXIM1;PTN000336432;orthologs	PROTEIN HEXIM1 (PTHR13469:SF7)		Macaca mulatta
ENSMMUG00000063227	MAPRE1	microtubule associated protein RP/EB family member 1 [Source:VGNC Symbol;Acc:VGNC:107798]	protein_coding	APC-binding protein EB1;MAPRE1;PTN002578272;orthologs	MICROTUBULE-ASSOCIATED PROTEIN RP/EB FAMILY MEMBER 1 (PTHR10623:SF20)	non-motor microtubule binding protein(PC00166)	Macaca mulatta
ENSMMUG00000063588	TUBAL3	tubulin alpha like 3 [Source:VGNC Symbol;Acc:VGNC:79397]	protein_coding	Tubulin alpha chain;TUBAL3;PTN000173168;orthologs	TUBULIN ALPHA CHAIN-LIKE 3 (PTHR11588:SF278)	tubulin(PC00228)	Macaca mulatta
ENSMMUG00000063989	SYCP3	synaptonemal complex protein 3 [Source:HGNC Symbol;Acc:HGNC:18130]	protein_coding	Cor1 domain-containing protein;SYCP3;PTN000452087;orthologs	SYNAPTONEMAL COMPLEX PROTEIN 3 (PTHR19368:SF12)		Macaca mulatta
ENSMMUG00000064108	PARD6B	par-6 family cell polarity regulator beta [Source:VGNC Symbol;Acc:VGNC:107850]	protein_coding	Partitioning defective 6 homolog beta;PARD6B;PTN002679841;orthologs	PARTITIONING DEFECTIVE 6 HOMOLOG BETA (PTHR14102:SF4)	tight junction(PC00214)	Macaca mulatta
ENSMMUG00000064302	TERB1	telomere repeat binding bouquet formation protein 1 [Source:VGNC Symbol;Acc:VGNC:104758]	protein_coding	SANT domain-containing protein;TERB1;PTN008351087;orthologs	TELOMERE REPEATS-BINDING BOUQUET FORMATION PROTEIN 1 (PTHR14014:SF0)		Macaca mulatta
ENSMMUG00000064727			protein_coding	Uncharacterized protein;unassigned;PTN008372074;orthologs	ANAPHASE PROMOTING COMPLEX C SUBUNIT 15, PSEUDOGENE-RELATED (PTHR22526:SF2)		Macaca mulatta
ENSMMUG00000064761	CKS2	CDC28 protein kinase regulatory subunit 2 [Source:VGNC Symbol;Acc:VGNC:104887]	protein_coding	Cyclin-dependent kinases regulatory subunit;CKS2;PTN008388018;orthologs	CYCLIN-DEPENDENT KINASES REGULATORY SUBUNIT 2 (PTHR23415:SF48)	scaffold/adaptor protein(PC00226)	Macaca mulatta
ENSMMUG00000064902	CEP192	centrosomal protein 192 [Source:HGNC Symbol;Acc:HGNC:25515]	protein_coding	Uncharacterized protein;CEP192;PTN008357491;orthologs	CENTROSOMAL PROTEIN OF 192 KDA (PTHR16029:SF11)		Macaca mulatta
ENSMMUG00000065165	GMNC	geminin coiled-coil domain containing [Source:VGNC Symbol;Acc:VGNC:73048]	protein_coding	Uncharacterized protein;GMNC;PTN008347196;orthologs	GEMININ COILED-COIL DOMAIN-CONTAINING PROTEIN 1 (PTHR13372:SF2)		Macaca mulatta
ENSMMUG00000065255	MCMDC2	minichromosome maintenance domain containing 2 [Source:VGNC Symbol;Acc:VGNC:104465]	protein_coding	MCM_lid domain-containing protein;MCMDC2;PTN008325920;orthologs	MINICHROMOSOME MAINTENANCE DOMAIN-CONTAINING PROTEIN 2 (PTHR11630:SF75)	DNA metabolism protein(PC00009)	Macaca mulatta

## Sheet: DEGs_Cell cycle (GO 0007049)
Ensembl_ID	GeneSymbol	Description	GeneType	Gene ID	Gene Name;Gene Symbol;Persistent id;Orthologs	PANTHER Family/Subfamily	PANTHER Protein Class	Species
ENSMMUG00000001321	SEPTIN9	septin 9 [Source:VGNC Symbol;Acc:VGNC:99253]	protein_coding	MACMU|Ensembl=ENSMMUG00000001321|UniProtKB=A0A1D5RAF7	Septin 9;SEPTIN9;PTN001447986;orthologs	SEPTIN-9 (PTHR18884:SF47)	cytoskeletal protein(PC00085)	Macaca mulatta
ENSMMUG00000003092	BUB3	BUB3 mitotic checkpoint protein [Source:VGNC Symbol;Acc:VGNC:100304]	protein_coding	MACMU|Ensembl=ENSMMUG00000003092|UniProtKB=F7DSC1	WD_REPEATS_REGION domain-containing protein;BUB3;PTN000103882;orthologs	MITOTIC CHECKPOINT PROTEIN BUB3 (PTHR10971:SF5)	RNA metabolism protein(PC00031)	Macaca mulatta
ENSMMUG00000005177	PLK2	polo like kinase 2 [Source:VGNC Symbol;Acc:VGNC:76076]	protein_coding	MACMU|Ensembl=ENSMMUG00000005177|UniProtKB=H9EMK9	Serine/threonine-protein kinase PLK;PLK2;PTN000679960;orthologs	SERINE/THREONINE-PROTEIN KINASE PLK2 (PTHR24345:SF44)	non-receptor serine/threonine protein kinase(PC00167)	Macaca mulatta
ENSMMUG00000007201	PDS5B	PDS5 cohesin associated factor B [Source:VGNC Symbol;Acc:VGNC:75835]	protein_coding	MACMU|Ensembl=ENSMMUG00000007201|UniProtKB=F7EQ66	PDS5 cohesin associated factor B;PDS5B;PTN000292215;orthologs	SISTER CHROMATID COHESION PROTEIN PDS5 HOMOLOG B (PTHR12663:SF1)	chromatin/chromatin-binding, or -regulatory protein(PC00077)	Macaca mulatta
ENSMMUG00000008941	TOP2A	DNA topoisomerase II alpha [Source:VGNC Symbol;Acc:VGNC:78620]	protein_coding	MACMU|Ensembl=ENSMMUG00000008941|UniProtKB=F7EVJ4	DNA topoisomerase 2;TOP2A;PTN000018906;orthologs	DNA TOPOISOMERASE 2-ALPHA (PTHR10169:SF61)	DNA metabolism protein(PC00009)	Macaca mulatta
ENSMMUG00000012667	ANXA1	annexin A1 [Source:VGNC Symbol;Acc:VGNC:69944]	protein_coding	MACMU|Ensembl=ENSMMUG00000012667|UniProtKB=A0A5F7ZHT2	Annexin;ANXA1;PTN000052719;orthologs	ANNEXIN A1 (PTHR10502:SF17)	calcium-binding protein(PC00060)	Macaca mulatta
ENSMMUG00000017014	ECT2	epithelial cell transforming 2 [Source:VGNC Symbol;Acc:VGNC:72152]	protein_coding	MACMU|Ensembl=ENSMMUG00000017014|UniProtKB=F6WHV5	Epithelial cell transforming 2;ECT2;PTN000423495;orthologs	PROTEIN ECT2 (PTHR16777:SF2)	guanyl-nucleotide exchange factor(PC00113)	Macaca mulatta
ENSMMUG00000019550	CCNG1	cyclin G1 [Source:VGNC Symbol;Acc:VGNC:70730]	protein_coding	MACMU|Ensembl=ENSMMUG00000019550|UniProtKB=F7CKQ1	Cyclin-G1;CCNG1;PTN000020112;orthologs	CYCLIN-G1 (PTHR10177:SF59)	kinase activator(PC00138)	Macaca mulatta
ENSMMUG00000019876	CDK1	cyclin dependent kinase 1 [Source:VGNC Symbol;Acc:VGNC:100309]	protein_coding	MACMU|Ensembl=ENSMMUG00000019876|UniProtKB=F7EBT6	Protein kinase domain-containing protein;CDK1;PTN000623313;orthologs	CYCLIN-DEPENDENT KINASE 1 (PTHR24056:SF334)	non-receptor serine/threonine protein kinase(PC00167)	Macaca mulatta
ENSMMUG00000019901	SEPTIN11	septin 11 [Source:VGNC Symbol;Acc:VGNC:77310]	protein_coding	MACMU|Ensembl=ENSMMUG00000019901|UniProtKB=A0A1D5QFZ5	Septin;SEPTIN11;PTN000430478;orthologs	SEPTIN-11 (PTHR18884:SF48)	cytoskeletal protein(PC00085)	Macaca mulatta
ENSMMUG00000021186	ANLN	anillin actin binding protein [Source:VGNC Symbol;Acc:VGNC:69610]	protein_coding	MACMU|Ensembl=ENSMMUG00000021186|UniProtKB=F6XGI6	Anillin actin binding protein;ANLN;PTN000488856;orthologs	ANILLIN (PTHR21538:SF23)	non-motor actin binding protein(PC00165)	Macaca mulatta
ENSMMUG00000023266	KIF11	kinesin family member 11 [Source:VGNC Symbol;Acc:VGNC:74030]	protein_coding	MACMU|Ensembl=ENSMMUG00000023266|UniProtKB=F7FKH9	Kinesin family member 11;KIF11;PTN000649281;orthologs	KINESIN-LIKE PROTEIN KIF11 (PTHR47970:SF26)	microtubule binding motor protein(PC00156)	Macaca mulatta
ENSMMUG00000029059	TUBB3	tubulin beta 3 class III [Source:HGNC Symbol;Acc:HGNC:20772]	protein_coding	MACMU|Ensembl=ENSMMUG00000029059|UniProtKB=F6QAX2	Tubulin beta chain;TUBB3;PTN000172749;orthologs	TUBULIN BETA-3 CHAIN (PTHR11588:SF43)	tubulin(PC00228)	Macaca mulatta
