# Supplementary material for: Gene expression profiling of the masticatory muscle tendons and Achilles tendons under tensile strain in the Japanese macaque Macaca fuscata
Source: PLoS One. 2023 Jan 19;18(1):e0280649. doi: 10.1371/journal.pone.0280649 (PMC9851512; doi:10.1371/journal.pone.0280649)
Supplement: S5 Table — Thirty-nine genes were up-regulated and one hundred eight genes were down-regulated. (XLSX) [file pone.0280649.s005.xlsx]

## Sheet: TT,MA<10^-10, AT>0.05,147genes
UP-regulated genes (39 genes)
Ensembl_ID	GeneSymbol	Description	GeneType	TT (FDR): 0h vs 48h	AT (FDR): 0h vs 48h	MA (FDR): 0h vs 48h	TT0_1_FPKM	TT0_2_FPKM	TT0_3_FPKM	TT48_1_FPKM	TT48_2_FPKM	TT48_3_FPKM	AT0_1_FPKM	AT0_2_FPKM	AT0_3_FPKM	AT48_1_FPKM	AT48_2_FPKM	AT48_3_FPKM	MA0_1_FPKM	MA0_2_FPKM	MA0_3_FPKM	MA48_1_FPKM	MA48_2_FPKM	MA48_3_FPKM
ENSMMUG00000000090	SMG5	SMG5, nonsense mediated mRNA decay factor [Source:HGNC Symbol;Acc:HGNC:24644]	protein_coding	8.76145e-17	0.386669	3.75943e-32	14.631	14.3158	19.7149	22.5415	26.2982	28.5207	30.608	28.383	32.2325	20.9889	20.1767	22.8619	14.136	13.7897	17.607	33.9972	33.9156	44.4903
ENSMMUG00000000792	RETREG2	protein FAM134A [Source:RefSeq peptide;Acc:NP_001180885]	protein_coding	9.8539e-12	0.647895	2.05505e-16	14.1912	13.6108	13.2887	15.7455	18.4121	20.13	24.8609	21.1516	23.0968	14.6732	13.7814	14.9513	12.3218	12.2729	13.5369	22.0975	18.8288	26.4456
ENSMMUG00000001321	SEPT9	septin 9 [Source:HGNC Symbol;Acc:HGNC:7323]	protein_coding	1.65326e-33	0.0679446	1.77822e-15	68.6698	62.9325	66.7398	50.6155	90.7552	103.089	100.879	98.0237	102.6	74.9825	48.0878	77.6514	59.7834	59.7291	53.0478	71.5453	123.352	145.98
ENSMMUG00000002075			pseudogene	1.09614e-12	0.0946623	2.97595e-13	11.6478	8.95349	8.84403	21.138	21.2822	19.4947	30.1053	38.9799	41.6978	17.4129	23.2003	17.5088	13.9653	11.0548	8.98679	27.0621	26.455	28.0764
ENSMMUG00000002390	PREB		protein_coding	1.12085e-14	0.186335	9.84332e-14	15.0981	14.0477	12.6823	21.1238	24.4921	24.5122	22.1458	18.4293	20.9338	13.6377	15.3928	17.5022	13.0735	12.0273	13.5818	25.8608	24.2087	24.6045
ENSMMUG00000002468	KRT5	keratin 5 [Source:HGNC Symbol;Acc:HGNC:6442]	protein_coding	4.08901e-67	0.974557	1.06046e-18	146.053	145.337	156.921	207.363	224.852	265.207	0.907175	0.85075	0.936736	4.81957	6.78945	3.71704	1.97909	0.535384	2.47457	6.3758	4.94153	5.56026
ENSMMUG00000002612	SOD3	superoxide dismutase 3 [Source:HGNC Symbol;Acc:HGNC:11181]	protein_coding	4.15127e-17	0.835024	7.62251e-11	85.1797	86.1706	85.6207	109.721	115.237	136.063	37.4882	45.8411	38.3568	27.4218	29.5297	19.326	26.6637	30.5199	32.3541	53.3437	45.9203	58.3003
ENSMMUG00000002645	DDX56	DEAD-box helicase 56 [Source:HGNC Symbol;Acc:HGNC:18193]	protein_coding	2.5534e-16	0.326503	8.17125e-17	17.7417	16.3923	20.915	25.7572	34.0272	35.9111	45.0705	42.4557	43.5154	32.189	31.3812	29.8056	18.6317	19.6847	19.7691	36.5119	39.5387	41.252
ENSMMUG00000003972	EHD1	EH domain-containing protein 1 [Source:RefSeq peptide;Acc:NP_001248124]	protein_coding	2.59156e-12	0.541867	5.366e-14	47.9095	43.0522	52.738	67.5201	57.8061	68.8062	77.2003	84.9404	81.1356	46.3483	55.2084	50.6987	51.9233	51.7706	66.2446	75.6143	74.0781	94.9671
ENSMMUG00000004390	FARSA	phenylalanyl-tRNA synthetase alpha subunit [Source:HGNC Symbol;Acc:HGNC:3592]	protein_coding	1.15245e-17	0.180536	1.03295e-14	9.69094	9.35494	10.7083	14.4379	15.2997	17.2782	18.3735	16.3213	17.4579	12.188	14.3955	11.8636	9.64345	10.0317	9.41869	18.7917	15.5071	18.7543
ENSMMUG00000005638	RGS16	regulator of G protein signaling 16 [Source:HGNC Symbol;Acc:HGNC:9997]	protein_coding	1.45771e-14	0.984683	3.38227e-22	25.0468	24.1262	25.1202	29.8313	30.9036	36.6507	66.8491	62.3454	65.2119	43.9833	42.7288	39.496	20.2458	18.3232	16.1363	37.0555	36.8293	41.6173
ENSMMUG00000006806	HDAC5	histone deacetylase 5 [Source:RefSeq peptide;Acc:NP_001245027]	protein_coding	5.63842e-14	0.439118	3.8067e-14	15.4614	15.765	16.4429	19.8003	22.0603	24.2001	25.7014	27.105	27.3263	15.0401	17.5074	17.0512	20.3111	17.0326	18.3958	28.7742	26.4706	33.3279
ENSMMUG00000006929	ST3GAL4	ST3 beta-galactoside alpha-2,3-sialyltransferase 4 [Source:HGNC Symbol;Acc:HGNC:10864]	protein_coding	1.16697e-18	0.742086	1.55286e-19	5.06159	5.07209	6.14879	10.0786	11.1702	11.6203	16.4142	16.1389	16.7248	10.5929	12.5385	10.2648	5.5586	4.55881	4.40748	10.6703	10.377	12.8716
ENSMMUG00000007405	FKBP4	FK506 binding protein 4 [Source:HGNC Symbol;Acc:HGNC:3720]	protein_coding	1.02708e-16	0.162459	2.52533e-15	18.4302	16.7282	18.9068	25.6123	28.2818	29.9883	41.91	38.755	42.2657	27.7227	32.5339	29.435	16.4889	18.4686	15.5681	29.6104	28.7465	35.9953
ENSMMUG00000008654	C11orf68	chromosome 11 open reading frame 68 [Source:HGNC Symbol;Acc:HGNC:28801]	protein_coding	1.70292e-15	0.200713	5.8819e-13	23.5469	20.641	20.3454	30.7877	37.3889	38.1856	34.7767	41.4541	39.5452	28.366	30.1085	28.4896	20.716	19.8583	21.4888	34.7061	31.5627	43.289
ENSMMUG00000009377	TRIM47	tripartite motif containing 47 [Source:HGNC Symbol;Acc:HGNC:19020]	protein_coding	5.02218e-21	0.10368	6.88634e-13	16.8884	18.7648	15.7944	26.8301	33.5542	33.1087	31.6856	32.2976	31.7788	19.5517	17.6291	15.4674	13.5545	14.2393	15.6707	23.9028	22.2285	34.1402
ENSMMUG00000010783	RNH1	ribonuclease/angiogenin inhibitor 1 [Source:HGNC Symbol;Acc:HGNC:10074]	protein_coding	5.15373e-43	0.826486	2.84358e-17	125.89	125.433	119.344	175.386	188.8	204.123	184.43	192.003	208.383	122.352	132.446	119.926	145.247	139.597	132.456	187.831	195.897	237.506
ENSMMUG00000012303	CSTB	cystatin B [Source:HGNC Symbol;Acc:HGNC:2482]	protein_coding	1.13314e-15	0.21642	2.83947e-17	51.2261	48.624	55.2397	72.9577	86.0553	93.524	191.856	190.982	183.037	134.532	136.965	134.778	55.97	56.7264	47.1299	111.633	105.86	117.477
ENSMMUG00000012626	ADRM1	adhesion regulating molecule 1 [Source:HGNC Symbol;Acc:HGNC:15759]	protein_coding	7.23655e-18	0.253693	9.20054e-13	30.2011	29.8528	28.8068	42.2511	45.4866	46.1979	65.7704	62.5878	61.901	40.5406	34.7902	39.2695	30.3307	30.5514	27.1531	49.9052	50.894	50.3021
ENSMMUG00000012648	GPNMB	glycoprotein nmb [Source:HGNC Symbol;Acc:HGNC:4462]	protein_coding	1.5301e-17	0.0524329	1.71976e-32	17.8222	16.1547	16.2255	23.0512	24.7477	28.1799	109.11	98.746	112.888	73.9554	78.6887	78.0115	40.7724	35.1267	36.6684	72.9922	71.7005	90.5485
ENSMMUG00000013383	TOM1	target of myb1 membrane trafficking protein [Source:HGNC Symbol;Acc:HGNC:11982]	protein_coding	3.54562e-18	0.210581	1.64517e-13	10.5418	13.2689	10.7976	16.5533	19.5007	21.0919	14.058	13.9888	14.3466	10.0895	10.1228	10.7632	8.74855	8.85386	9.61892	15.0744	14.7357	17.2934
ENSMMUG00000014724	BOP1	block of proliferation 1 [Source:HGNC Symbol;Acc:HGNC:15519]	protein_coding	1.23843e-18	0.0789803	6.78238e-14	35.2367	32.2128	32.726	44.5198	47.7351	50.5851	55.8775	53.2479	57.7542	30.389	32.7261	31.2493	33.2378	26.8548	32.6115	45.6899	44.3966	58.9712
ENSMMUG00000014727	NAPA	NSF attachment protein alpha [Source:HGNC Symbol;Acc:HGNC:7641]	protein_coding	2.28462e-21	0.20944	4.38809e-13	27.0182	24.9636	26.8512	35.6976	44.4022	41.5607	39.0149	40.5784	37.7624	27.7145	27.1026	28.4143	28.9176	25.423	26.29	40.526	41.2386	44.4593
ENSMMUG00000015917	ST6GALNAC4	ST6 N-acetylgalactosaminide alpha-2,6-sialyltransferase 4 [Source:HGNC Symbol;Acc:HGNC:17846]	protein_coding	1.6178e-37	0.203068	4.03837e-23	32.0757	27.8353	28.6873	55.0308	63.6638	66.4557	50.8583	51.186	55.9755	38.3426	38.9822	36.8567	40.8239	37.7282	36.1303	69.1558	73.2808	88.5181
ENSMMUG00000016027	SERTAD1	SERTA domain containing 1 [Source:HGNC Symbol;Acc:HGNC:17932]	protein_coding	1.30917e-11	0.947776	1.81241e-17	26.4151	26.7496	21.1714	35.4557	38.7961	45.388	44.9622	48.6292	50.3259	29.0992	30.1332	33.1776	23.7518	19.5923	21.1605	47.812	44.0532	52.411
ENSMMUG00000018011	SPHK1	sphingosine kinase 1 [Source:HGNC Symbol;Acc:HGNC:11240]	protein_coding	1.20369e-13	0.58312	8.69366e-15	4.41661	3.35305	3.79562	9.29541	11.77	15.0271	30.2588	26.2176	26.2128	18.5209	22.3754	16.9801	3.21672	4.30367	2.56148	12.1042	12.6674	16.237
ENSMMUG00000018740	BSG	basigin (Ok blood group) [Source:HGNC Symbol;Acc:HGNC:1116]	protein_coding	2.25296e-28	0.690308	3.68209e-13	183.243	175.899	169.175	216.147	249.495	230.098	212.617	236.107	237.777	149.209	151.111	144.709	184.267	180.288	180.022	234.708	240.05	278.482
ENSMMUG00000019016	CFL1		protein_coding	2.21441e-41	0.6002	9.92113e-18	453.51	542.519	524.07	695.785	804.789	820.359	659.813	674.024	697.626	438.587	427.217	422.417	529.409	473.976	468.769	674.898	721.025	801.128
ENSMMUG00000019518	SDF4	stromal cell derived factor 4 [Source:HGNC Symbol;Acc:HGNC:24188]	protein_coding	3.50556e-18	0.086038	8.83134e-11	81.0943	72.4131	73.2109	82.3063	98.2619	109.996	91.9771	87.3401	90.8349	50.2705	55.4676	53.1306	66.8705	67.3075	65.4848	85.0556	81.4991	96.5468
ENSMMUG00000020382	PSMD3	26S proteasome non-ATPase regulatory subunit 3 [Source:RefSeq peptide;Acc:NP_001247785]	protein_coding	2.07582e-13	0.891608	5.54976e-15	28.9644	24.5796	31.6735	31.9402	38.573	42.0153	48.8676	49.3317	46.6449	30.3888	33.0553	31.6908	27.3783	27.6823	27.1824	43.767	40.7037	46.4501
ENSMMUG00000020565	CBR1	carbonyl reductase 1 [Source:HGNC Symbol;Acc:HGNC:1548]	protein_coding	1.35631e-23	0.285802	4.29756e-15	26.7214	27.9304	41.2505	40.3327	95.3792	106.568	177.278	92.3881	95.4744	107.3	55.4269	111.885	66.594	32.2478	32.3812	100.311	48.3484	113.918
ENSMMUG00000021986	PPP2R1A	protein phosphatase 2 scaffold subunit Aalpha [Source:HGNC Symbol;Acc:HGNC:9302]	protein_coding	8.3641e-35	0.106541	4.35622e-22	69.4204	61.5756	65.6322	88.5308	102.891	111.672	113.421	103.221	107.318	77.3503	82.9567	73.8339	71.1605	71.658	64.704	109.523	119.227	132.759
ENSMMUG00000022104			protein_coding	6.79037e-17	0.086038	1.42623e-18	8.36702	6.84441	9.02768	14.4714	15.5522	19.4948	19.0292	16.0065	19.162	15.7504	12.6923	15.2494	9.28118	8.45864	10.6808	20.9675	18.8536	23.951
ENSMMUG00000022500	MAP7D1	MAP7 domain containing 1 [Source:HGNC Symbol;Acc:HGNC:25514]	protein_coding	2.85318e-32	0.367737	4.21248e-17	67.3101	67.8618	66.1846	89.6637	94.6418	112.548	101.988	94.2171	104.435	71.0968	65.479	69.3783	70.6726	71.4302	81.3206	98.633	102.268	125.039
ENSMMUG00000022812	AAMP	angio-associated migratory cell protein [Source:RefSeq peptide;Acc:NP_001164530]	protein_coding	8.28123e-16	0.247447	4.04041e-11	33.0313	25.9819	31.8115	42.9145	46.4738	45.3212	41.2672	41.619	47.7772	29.9237	31.2839	32.5392	32.4188	27.5872	32.8714	44.6618	43.3356	52.5141
ENSMMUG00000023390	TAX1BP3	Tax1 binding protein 3 [Source:HGNC Symbol;Acc:HGNC:30684]	protein_coding	8.57113e-26	0.680338	1.91884e-11	164.573	151.622	142.16	190.8	214.636	239.482	194.231	191.821	193.385	120.012	142.061	123.109	170.731	148.039	144.946	200.85	202.992	237.369
ENSMMUG00000023477	SCYL1	SCY1 like pseudokinase 1 [Source:HGNC Symbol;Acc:HGNC:14372]	protein_coding	9.98672e-24	0.578565	4.23305e-17	21.9957	22.8253	23.5888	32.153	36.749	43.0345	39.8911	40.356	39.7986	27.5096	25.2388	21.6973	23.0906	23.9275	20.5269	36.4111	38.1483	46.8295
ENSMMUG00000029059			protein_coding	2.83907e-77	0.0840902	1.60266e-69	15.4891	14.829	12.3364	48.5395	40.7261	59.2686	75.1129	92.0638	97.2014	42.1286	58.0805	50.307	22.2352	19.3078	19.7685	86.9713	60.3352	96.746
ENSMMUG00000044474			protein_coding	1.03551e-40	0.24836	5.06019e-24	182.234	154.28	161.067	238.167	282.321	298.246	390.185	394.952	409.797	247.817	248.109	231.024	143.72	132.838	141.332	222.474	239.771	278.027
DOWN-regulated genes (108 genes)
Ensembl_ID	GeneSymbol	Description	GeneType	TT (FDR): 0h vs 48h	AT (FDR): 0h vs 48h	MA (FDR): 0h vs 48h	TT0_1_FPKM	TT0_2_FPKM	TT0_3_FPKM	TT48_1_FPKM	TT48_2_FPKM	TT48_3_FPKM	AT0_1_FPKM	AT0_2_FPKM	AT0_3_FPKM	AT48_1_FPKM	AT48_2_FPKM	AT48_3_FPKM	MA0_1_FPKM	MA0_2_FPKM	MA0_3_FPKM	MA48_1_FPKM	MA48_2_FPKM	MA48_3_FPKM
ENSMMUG00000000690	CTNNAL1	catenin alpha like 1 [Source:HGNC Symbol;Acc:HGNC:2512]	protein_coding	3.21647e-35	0.234201	4.05972e-24	12.4751	10.4124	13.6943	0.343049	0.277708	0.302841	4.74908	5.45831	2.26552	1.41251	2.20613	4.96845	6.58228	14.3087	6.85372	0.279018	0.500258	2.11752
ENSMMUG00000001312	LMO7	LIM domain 7 [Source:HGNC Symbol;Acc:HGNC:6646]	protein_coding	3.86773e-81	0.174325	4.20307e-26	2.48735	2.38208	5.77722	0.412225	0.426772	0.499346	0.900033	0.854239	1.15693	0.554422	0.63572	0.699909	5.2262	8.73118	2.10958	0.32965	0.402176	0.625078
ENSMMUG00000001360	AP3B1	adaptor related protein complex 3 beta 1 subunit [Source:HGNC Symbol;Acc:HGNC:566]	protein_coding	7.15598e-14	0.775787	3.61926e-11	11.4748	10.0114	11.7239	2.81072	3.50117	3.525	8.95027	9.44214	9.88773	6.34342	5.16003	6.50727	11.6435	10.9751	12.6084	3.60932	4.07866	3.79238
ENSMMUG00000001689	SH3BGRL	SH3 domain binding glutamate rich protein like [Source:HGNC Symbol;Acc:HGNC:10823]	protein_coding	1.0469e-19	0.32317	3.56841e-17	29.06	22.9557	21.8309	4.39284	5.32639	5.45768	15.2069	12.6543	18.0508	11.9815	12.1626	10.6835	22.4668	25.6014	18.7809	4.65814	3.68769	3.70771
ENSMMUG00000001974	CSDE1	cold shock domain containing E1 [Source:HGNC Symbol;Acc:HGNC:29905]	protein_coding	6.1702e-42	0.928713	1.13397e-27	91.1444	73.7005	82.2784	25.2628	28.1643	26.5244	82.5427	95.7778	87.3414	54.4134	55.2205	62.0346	90.1124	87.1538	93.8113	30.2834	29.7792	40.6361
ENSMMUG00000002130	SACM1L	phosphatidylinositide phosphatase SAC1 isoform 1 [Source:RefSeq peptide;Acc:NP_001181781]	protein_coding	8.23475e-14	0.0954046	8.75246e-16	7.05948	8.57577	6.89717	1.5688	1.67587	2.10559	10.3869	8.19107	11.1196	6.86562	7.64267	9.33557	9.25394	8.34521	9.70539	2.04768	1.90041	2.67126
ENSMMUG00000002416	CLIC4	chloride intracellular channel 4 [Source:HGNC Symbol;Acc:HGNC:13518]	protein_coding	8.54921e-91	0.972806	6.93131e-31	229.199	237.911	255.921	50.8175	57.9243	60.0971	248.878	240.995	245.822	155.042	165.649	185.41	319.9	301.737	343.873	101.853	95.9824	130.879
ENSMMUG00000002440	FAM3C	family with sequence similarity 3 member C [Source:HGNC Symbol;Acc:HGNC:18664]	protein_coding	8.86899e-16	0.0703025	1.08851e-15	42.1255	35.0559	48.7928	11.9087	16.0992	14.9774	56.3483	52.949	49.5396	23.9779	29.5573	30.9188	52.2061	47.0833	41.8651	15.5019	13.2666	18.1305
ENSMMUG00000002821	ORC3	origin recognition complex subunit 3 [Source:HGNC Symbol;Acc:HGNC:8489]	protein_coding	2.76711e-11	0.188995	3.62278e-12	4.05744	3.53353	6.31922	0.33901	0.885116	0.416567	2.68143	4.64126	3.17794	1.35931	1.40823	1.69565	4.49567	5.68161	4.01563	0.393735	0.261521	0.620197
ENSMMUG00000002873	ITGBL1	integrin subunit beta like 1 [Source:HGNC Symbol;Acc:HGNC:6164]	protein_coding	3.17876e-52	0.501739	2.79463e-24	40.2242	23.6167	40.1181	6.00504	5.65294	8.10279	14.179	17.4043	17.5965	7.33999	12.3132	1.78035	31.7387	25.1765	41.2847	7.98377	7.53635	3.71966
ENSMMUG00000002925	FSTL1	follistatin like 1 [Source:HGNC Symbol;Acc:HGNC:3972]	protein_coding	3.73925e-64	0.799976	2.53596e-27	233.838	214.875	233.835	75.0677	75.6307	84.9381	118.954	116.799	121.739	73.1754	76.6618	83.3079	172.063	156.387	164.426	60.2178	55.0927	71.9135
ENSMMUG00000003020	USP16	ubiquitin specific peptidase 16 [Source:HGNC Symbol;Acc:HGNC:12614]	protein_coding	5.36563e-31	0.0897959	4.25783e-23	10.9001	10.3839	11.4518	1.2375	0.453775	0.642066	11.4522	12.059	10.9551	8.27642	8.71325	10.8619	11.1479	10.5384	13.9988	1.61665	1.3666	0.870144
ENSMMUG00000003051	COPB2	coatomer protein complex subunit beta 2 [Source:HGNC Symbol;Acc:HGNC:2232]	protein_coding	8.51477e-20	0.740017	6.96613e-18	39.7497	37.7365	40.5149	13.5309	12.9331	15.3413	52.7733	49.7405	52.6326	31.1315	33.6503	39.3103	39.8433	43.7423	39.856	13.7738	13.2084	15.8712
ENSMMUG00000003073			protein_coding	1.87031e-20	0.215499	1.517e-19	20.2885	20.1882	19.7037	7.06227	7.03127	8.54491	21.984	20.9774	22.3583	14.9619	18.0076	14.917	26.2838	26.8527	22.0951	7.41541	7.91136	9.75061
ENSMMUG00000003092	BUB3	BUB3, mitotic checkpoint protein [Source:HGNC Symbol;Acc:HGNC:1151]	protein_coding	1.41496e-13	0.0692861	1.93139e-11	11.8934	10.9721	12.3193	3.34062	4.03686	3.95809	14.055	12.0863	13.9868	6.38449	7.29184	8.29565	12.6258	12.09	11.8827	3.92433	4.04833	4.47072
ENSMMUG00000003184	SEC23A	Sec23 homolog A, coat complex II component [Source:HGNC Symbol;Acc:HGNC:10701]	protein_coding	6.54403e-20	0.0960823	2.79572e-14	30.0907	31.0508	33.3603	7.81509	9.87233	10.8082	39.3232	39.9297	42.044	19.5207	22.4079	27.7235	30.0773	28.1104	36.6497	8.71612	7.10463	11.8818
ENSMMUG00000003238	A2M	alpha-2-macroglobulin [Source:HGNC Symbol;Acc:HGNC:7]	protein_coding	8.92401e-60	0.0823594	2.06588e-31	34.4042	34.8636	39.1869	7.7831	9.51122	8.81924	9.77496	8.81237	9.98478	4.85335	4.63177	5.84557	29.066	25.175	30.7997	7.75094	7.3604	9.25211
ENSMMUG00000003301	ADAMTS15	ADAM metallopeptidase with thrombospondin type 1 motif 15 [Source:HGNC Symbol;Acc:HGNC:16305]	protein_coding	1.46254e-15	0.615637	1.62934e-26	15.9015	15.3827	15.5197	4.40942	5.97597	6.24196	1.63877	1.24111	1.39321	0.849569	0.963106	1.40186	13.8542	13.43	16.3431	3.07508	3.30195	3.12289
ENSMMUG00000003567	DLGAP5	DLG associated protein 5 [Source:HGNC Symbol;Acc:HGNC:16864]	protein_coding	3.53039e-15	0.883082	3.57893e-18	6.17638	4.73744	6.2044	0.535241	0.585023	0.588343	0.597344	0.602824	1.36203	0.813502	0.238581	0.337438	4.30845	5.5614	4.18369	0	0	0.246958
ENSMMUG00000003726	PTPN13	protein tyrosine phosphatase, non-receptor type 13 [Source:HGNC Symbol;Acc:HGNC:9646]	protein_coding	7.56671e-18	0.987803	1.02965e-22	3.68716	3.48845	3.70606	0.270357	0.665443	0.801311	1.06799	0.631858	0.823266	0.447194	0.461058	0.83996	2.90864	3.4373	4.79946	0.30146	0.370838	0.359534
ENSMMUG00000003947	ATF2	activating transcription factor 2 [Source:HGNC Symbol;Acc:HGNC:784]	protein_coding	5.88479e-15	0.639996	3.45672e-13	5.16196	5.08931	6.62802	0.910876	0.902081	0.809444	4.50821	3.9911	4.95274	3.53858	2.75383	2.0954	5.6899	5.64638	6.21218	0.931408	1.19185	1.23912
ENSMMUG00000004340	FNTB	CHURC1-FNTB readthrough [Source:HGNC Symbol;Acc:HGNC:42960]	protein_coding	3.36004e-13	0.110428	2.58164e-16	17.1259	20.3149	21.8873	2.73425	6.49976	8.90052	18.5243	18.435	18.6541	10.4303	10.376	7.28445	25.4552	25.076	20.4464	6.82878	5.1097	10.3851
ENSMMUG00000004486	COG6	component of oligomeric golgi complex 6 [Source:HGNC Symbol;Acc:HGNC:18621]	protein_coding	4.92095e-13	0.286267	4.16827e-15	4.93648	7.14813	6.87399	1.35344	0.798536	0.54818	6.41738	5.49349	6.91014	2.11634	3.60632	3.6079	7.08866	6.36206	6.25142	0.90554	0.928674	1.14566
ENSMMUG00000004778	ARHGAP12	rho GTPase-activating protein 12 [Source:RefSeq peptide;Acc:NP_001247728]	protein_coding	4.53542e-13	0.188833	2.40131e-19	1.32814	1.63193	1.95873	0.166382	0.299206	0.254005	1.22853	1.41124	1.68969	1.02281	0.934278	1.20216	2.3663	3.32435	4.27778	0.222974	0.216705	0.215262
ENSMMUG00000005073	FAM69A	family with sequence similarity 69 member A [Source:HGNC Symbol;Acc:HGNC:32213]	protein_coding	6.94409e-11	0.252321	7.29601e-12	4.59254	4.57149	2.49721	0.288232	0.184594	0.340112	1.14678	2.21528	2.41072	2.01699	0.757103	2.51508	5.42152	6.28785	4.9409	0.037725	0.545565	0.256332
ENSMMUG00000005177	PLK2	polo like kinase 2 [Source:HGNC Symbol;Acc:HGNC:19699]	protein_coding	1.67657e-14	0.87619	2.60016e-13	13.3071	12.6457	13.275	4.34082	4.4338	5.0533	8.82501	8.54264	8.70554	5.79545	5.34233	5.81353	13.2727	13.9328	13.5579	4.77402	3.57081	5.10566
ENSMMUG00000005356	INTS8	integrator complex subunit 8 [Source:HGNC Symbol;Acc:HGNC:26048]	protein_coding	3.51865e-12	0.310037	3.81209e-13	5.26889	5.28596	5.0399	0.293673	0.632523	0.40102	5.4136	8.33295	8.33295	1.48868	4.12681	4.31082	5.69335	6.81387	7.64925	0.374365	0.505905	0.649195
ENSMMUG00000006233	ADD3	adducin 3 [Source:HGNC Symbol;Acc:HGNC:245]	protein_coding	5.03535e-23	0.15941	2.34174e-37	10.7543	10.6214	10.9589	2.23901	2.16	2.23427	6.42535	7.76891	6.74032	2.85554	3.60048	4.53534	14.2833	14.056	14.7738	1.63649	1.99229	2.07115
ENSMMUG00000006512	MAP3K7	mitogen-activated protein kinase kinase kinase 7 [Source:HGNC Symbol;Acc:HGNC:6859]	protein_coding	5.97012e-17	0.139183	7.16266e-18	5.31796	4.931	6.3987	0.685968	0.95268	1.06166	5.85849	5.9688	5.18152	2.34654	3.05092	2.9502	6.81738	6.54239	7.17841	1.40497	0.510631	1.38638
ENSMMUG00000006640	CLK1	CDC like kinase 1 [Source:HGNC Symbol;Acc:HGNC:2068]	protein_coding	1.87755e-24	0.329095	1.57983e-34	6.52622	5.78911	6.09316	0.724647	1.2121	0.80666	5.36309	6.22614	5.51813	2.86231	4.02372	3.34793	8.22639	7.12537	7.32324	0.321524	0.641787	0.894089
ENSMMUG00000007201	PDS5B	PDS5 cohesin associated factor B [Source:HGNC Symbol;Acc:HGNC:20418]	protein_coding	5.54365e-14	0.284677	5.90345e-12	0.296526	0.305304	0.399484	0.033452	0.048304	0.061427	0.377704	0.290496	0.344162	0.186852	0.115129	0.182298	0.2696	0.176513	0.246698	0.013247	0.039557	0.026542
ENSMMUG00000007292	METTL14	methyltransferase like 14 [Source:HGNC Symbol;Acc:HGNC:29330]	protein_coding	1.64203e-11	0.0915559	1.1151e-11	2.92878	1.89555	2.44869	0.258897	0.280838	0.24075	1.96476	2.37272	2.11818	0.710863	1.03302	1.15561	2.81428	2.42044	2.39375	0.282436	0.429155	0.17434
ENSMMUG00000007313	HAT1	histone acetyltransferase 1 [Source:HGNC Symbol;Acc:HGNC:4821]	protein_coding	4.06052e-17	0.272094	1.29446e-19	14.2671	18.5626	15.7951	0.807629	2.21225	1.37245	15.5394	11.7351	13.2798	6.94995	7.73049	6.12223	16.7053	16.9483	12.7425	0.342642	0.896972	0.950907
ENSMMUG00000007338	TXNIP	thioredoxin interacting protein [Source:HGNC Symbol;Acc:HGNC:16952]	protein_coding	7.20315e-17	0.0898	1.70514e-73	22.5029	22.0438	21.9592	8.23865	8.207	9.79377	13.7202	14.2853	13.8135	6.62564	7.40913	8.93603	22.2784	22.7314	22.0264	2.17847	1.82675	2.42104
ENSMMUG00000007482	RPAP3	RNA polymerase II associated protein 3 [Source:HGNC Symbol;Acc:HGNC:26151]	protein_coding	2.13995e-14	0.206454	2.08096e-11	4.05665	3.0639	4.20763	0.209706	0.375893	0.400011	5.21099	5.67965	5.48188	2.344	3.15673	3.26097	4.43028	3.93187	3.24263	0.748027	0.315892	0.380571
ENSMMUG00000007727	TBC1D15	TBC1 domain family member 15 [Source:HGNC Symbol;Acc:HGNC:25694]	protein_coding	2.97816e-17	0.120942	6.25945e-13	7.7507	6.93313	6.13563	0.103796	0.056811	0.154549	6.63775	6.56999	4.72311	0.323156	3.75594	3.53581	5.05773	7.30312	6.11288	0.096182	0.157591	0.084416
ENSMMUG00000007758	EPB41L2	erythrocyte membrane protein band 4.1 like 2 [Source:HGNC Symbol;Acc:HGNC:3379]	protein_coding	1.43099e-35	0.0868486	3.16717e-24	5.72764	16.1491	5.67666	0.552978	0.857526	1.85308	3.87637	2.21998	1.75334	4.01609	2.00632	2.38468	3.88376	5.26837	6.04589	0.629223	0.838201	0.938972
ENSMMUG00000008705	USP53	ubiquitin specific peptidase 53 [Source:HGNC Symbol;Acc:HGNC:29255]	protein_coding	1.1427e-24	0.168356	3.43269e-18	5.10621	4.5659	5.74102	0.716306	0.359945	0.629424	3.1262	3.58819	3.51847	1.25967	1.626	2.44489	3.95878	4.71476	4.91492	0.772307	0.494851	0.59411
ENSMMUG00000008818	SMARCA1	SWI/SNF related, matrix associated, actin dependent regulator of chromatin, subfamily a, member 1 [Source:HGNC Symbol;Acc:HGNC:11097]	protein_coding	2.02606e-19	0.38234	1.89699e-17	8.08892	6.39748	7.99771	0.664355	0.903321	1.03077	4.8983	4.40648	3.15226	1.77104	1.8163	1.34661	5.49102	7.60309	8.804	0.750735	1.09887	0.323959
ENSMMUG00000008941	TOP2A	DNA topoisomerase II alpha [Source:HGNC Symbol;Acc:HGNC:11989]	protein_coding	4.29881e-88	0.586953	3.05456e-67	13.3686	13.0766	13.6549	0.718551	0.863972	1.18454	2.58302	1.72303	2.16032	1.68838	1.41244	1.54745	10.1781	9.73737	11.6562	0.580673	0.363329	0.643866
ENSMMUG00000009838	COPS2	COP9 signalosome complex subunit 2 [Source:RefSeq peptide;Acc:NP_001180530]	protein_coding	1.54857e-21	0.16618	4.30167e-34	9.29501	9.65399	10.1006	2.2272	1.19707	1.58354	14.0189	11.5609	13.9248	7.02609	6.78203	7.78748	11.8532	10.1618	9.91033	0.708057	0.944852	0.959379
ENSMMUG00000010352	NEXN	nexilin F-actin binding protein [Source:HGNC Symbol;Acc:HGNC:29557]	protein_coding	4.50057e-46	0.100638	4.09109e-37	21.7587	21.8203	24.0215	3.00421	3.2848	2.96493	11.0458	10.8585	11.4863	8.63673	8.71714	9.20734	27.4812	23.8611	21.7595	2.27675	1.81316	5.06802
ENSMMUG00000010376	DHX29	DExH-box helicase 29 [Source:HGNC Symbol;Acc:HGNC:15815]	protein_coding	9.50159e-21	0.224579	2.19793e-18	7.18055	7.8789	7.82586	1.21978	1.08419	1.05484	9.15	9.122	7.97265	5.29686	6.35519	8.30684	7.79722	6.91698	7.59081	1.02443	1.22943	1.46075
ENSMMUG00000010485	OAT	ornithine aminotransferase [Source:HGNC Symbol;Acc:HGNC:8091]	protein_coding	8.13583e-29	0.829977	9.74792e-19	49.3744	44.8303	50.1027	10.3805	10.1577	13.435	34.8351	39.5186	40.0593	23.9387	23.0127	28.2463	47.0897	44.5731	43.7192	12.2164	10.6255	14.4448
ENSMMUG00000010552	DCUN1D1		protein_coding	1.66828e-17	0.370847	2.83119e-16	6.70904	5.2733	7.30422	0.625763	0.812907	0.298526	6.81462	8.10091	8.34648	5.61241	7.03348	5.26313	8.22487	6.01958	6.99199	0.53567	0.693329	0.704755
ENSMMUG00000011027	OXCT1		protein_coding	1.63149e-25	0.306721	1.58197e-19	15.9606	15.405	18.9074	3.17811	2.45265	3.88057	19.216	18.4981	20.5007	12.5701	10.4605	10.4949	14.7299	17.2476	15.2581	3.17309	2.82109	4.39869
ENSMMUG00000011650	DYRK2	dual specificity tyrosine phosphorylation regulated kinase 2 [Source:HGNC Symbol;Acc:HGNC:3093]	protein_coding	1.67885e-14	0.0640066	9.63324e-11	10.173	9.32697	8.96755	2.22376	6.98131	4.79304	13.4804	9.97328	12.3512	9.96778	10.3315	8.97015	11.3573	11.0942	15.6475	2.73786	5.8352	8.99812
ENSMMUG00000012055	EPS15	epidermal growth factor receptor pathway substrate 15 [Source:HGNC Symbol;Acc:HGNC:3419]	protein_coding	1.96427e-23	0.936615	1.52145e-15	7.93559	7.72096	10.218	0.851749	1.29563	1.54394	6.95847	7.63739	7.03282	4.40277	4.52531	4.85184	8.4913	8.55708	8.841	1.74379	1.89838	2.19291
ENSMMUG00000012326	GMFB	glia maturation factor beta [Source:HGNC Symbol;Acc:HGNC:4373]	protein_coding	4.40392e-38	0.800037	3.09396e-42	12.4151	13.362	12.0807	1.13671	1.34547	1.88141	15.2137	14.0115	14.3022	8.30316	10.2902	10.6857	12.5192	11.1732	13.4553	0.806603	0.993152	1.18681
ENSMMUG00000012353	PJA2	praja ring finger ubiquitin ligase 2 [Source:HGNC Symbol;Acc:HGNC:17481]	protein_coding	1.84882e-20	0.135507	3.17746e-13	16.357	13.564	16.7917	2.47507	2.8092	2.88819	19.1606	14.4071	21.9032	9.4885	9.00351	11.0352	11.8297	10.4976	18.1089	2.2721	2.95713	2.38281
ENSMMUG00000012667	ANXA1	annexin A1 [Source:HGNC Symbol;Acc:HGNC:533]	protein_coding	7.10467e-78	0.895617	4.08519e-45	44.0523	41.1714	40.662	8.71678	9.56337	9.04663	80.677	76.8459	76.3897	52.0053	51.4025	50.0047	46.6416	46.5457	37.2152	9.3897	8.38303	9.37277
ENSMMUG00000012715	RBBP8	DNA endonuclease RBBP8 [Source:RefSeq peptide;Acc:NP_001245132]	protein_coding	9.14996e-18	0.261563	4.40902e-12	5.0913	5.41486	3.37099	0.311211	0.209548	0.212842	2.89103	4.74128	3.15433	1.1337	0.929061	2.52098	2.60234	2.54282	2.20415	0.153885	0.366831	0.463597
ENSMMUG00000014310	ASNSD1	asparagine synthetase domain containing 1 [Source:HGNC Symbol;Acc:HGNC:24910]	protein_coding	1.66729e-19	0.146953	9.45922e-18	5.5701	4.41709	5.96489	0.57555	0.534714	0.494489	7.29182	7.21818	7.44039	3.63551	3.65687	4.25922	5.86078	5.6808	5.38264	0.675575	0.695191	0.759348
ENSMMUG00000014647	GPBP1	GC-rich promoter binding protein 1 [Source:HGNC Symbol;Acc:HGNC:29520]	protein_coding	1.05094e-23	0.969582	3.62234e-23	9.01046	9.26696	9.45325	1.5503	1.2586	0.917011	12.4281	10.7722	11.9791	7.10289	6.11518	9.71412	9.75879	10.4341	11.2183	1.61048	1.47893	1.66071
ENSMMUG00000014796	CEP57	centrosomal protein 57 [Source:HGNC Symbol;Acc:HGNC:30794]	protein_coding	3.17582e-11	0.893322	2.21511e-13	4.39624	5.18226	4.37153	0.426995	0.412765	0.324129	3.3515	3.35489	2.80636	2.30886	1.27106	1.1073	4.78105	5.03638	5.01109	0.229243	0.310331	0.359415
ENSMMUG00000015024	SLC44A1	solute carrier family 44 member 1 [Source:HGNC Symbol;Acc:HGNC:18798]	protein_coding	2.54972e-13	0.431453	4.66707e-15	16.7889	13.3942	15.4803	2.03673	2.24805	5.253	9.91241	3.54169	4.17009	2.46666	2.87334	3.56502	12.5651	5.64839	15.4489	1.47745	2.22022	1.79743
ENSMMUG00000015238	OGT	O-linked N-acetylglucosamine (GlcNAc) transferase [Source:HGNC Symbol;Acc:HGNC:8127]	protein_coding	8.90051e-52	0.541966	1.98537e-40	18.7243	17.9351	19.75	7.62881	3.18667	8.94518	12.8364	12.3201	10.5177	13.4298	10.9863	11.9175	17.7648	16.6834	20.2352	8.85682	6.9219	11.5363
ENSMMUG00000015260	PRSS12	serine protease 12 [Source:HGNC Symbol;Acc:HGNC:9477]	protein_coding	2.99736e-26	0.125887	2.18364e-14	9.68395	9.29719	11.9464	1.68953	2.10865	2.6103	1.17247	0.78916	0.827143	0.342002	0.579426	0.073046	6.2325	6.13748	6.18073	1.09027	1.76958	1.18028
ENSMMUG00000015279	SMARCA2	SWI/SNF related, matrix associated, actin dependent regulator of chromatin, subfamily a, member 2 [Source:HGNC Symbol;Acc:HGNC:11098]	protein_coding	2.44065e-13	0.590357	3.44641e-14	5.30727	5.46626	6.89192	1.46083	1.42063	1.36891	5.15144	3.92529	3.39376	2.38054	2.67895	3.06041	5.61246	6.32622	8.33561	1.08683	1.37226	2.06651
ENSMMUG00000015668	CAPZA1	capping actin protein of muscle Z-line alpha subunit 1 [Source:HGNC Symbol;Acc:HGNC:1488]	protein_coding	1.10799e-29	0.804656	2.07714e-21	45.8773	42.1388	42.7275	10.5252	13.2583	14.56	57.2776	56.4591	57.2148	35.0591	39.1884	42.078	45.2242	44.9769	38.6172	10.3356	9.57256	16.3907
ENSMMUG00000015756	TBCK	TBC1 domain containing kinase [Source:HGNC Symbol;Acc:HGNC:28261]	protein_coding	1.95505e-19	0.594254	3.52014e-17	1.69938	1.70964	1.91169	0.124084	0.067185	0.083416	0.929488	1.13828	1.22256	0.469607	0.232133	1.06444	1.83391	2.40062	2.04353	0.070109	0.238084	0.117605
ENSMMUG00000016022	TCEA1	transcription elongation factor A1 [Source:HGNC Symbol;Acc:HGNC:11612]	protein_coding	1.66169e-63	0.12336	1.51612e-48	41.7431	42.3405	45.3622	6.03972	5.2897	7.00711	27.7479	25.3301	29.5842	13.8059	15.3963	17.3738	45.6023	41.9361	47.6923	7.01309	6.76364	7.11621
ENSMMUG00000016226	ADAMTS12	ADAM metallopeptidase with thrombospondin type 1 motif 12 [Source:HGNC Symbol;Acc:HGNC:14605]	protein_coding	1.5239e-18	0.686706	6.46921e-13	5.34369	5.25459	5.2404	1.62337	1.04124	1.03794	0.915818	1.06536	1.20067	0.834324	0.561365	0.918705	3.44293	3.90824	4.60009	0.753215	0.989812	1.15011
ENSMMUG00000016346	ARHGAP5	rho GTPase-activating protein 5 [Source:RefSeq peptide;Acc:NP_001185592]	protein_coding	1.84482e-29	0.0687837	3.54888e-35	4.83989	5.11329	6.57207	0.787615	0.528399	1.67202	4.25575	4.00111	4.21646	1.57115	2.37199	2.18346	4.80883	5.86198	5.46786	0.355046	0.318072	0.530136
ENSMMUG00000016742	CTDSPL2	CTD small phosphatase like 2 [Source:HGNC Symbol;Acc:HGNC:26936]	protein_coding	6.21266e-15	0.263313	6.28886e-11	4.85722	5.665	6.80111	0.75109	0.978564	0.528463	5.89064	5.38858	5.09699	3.02758	4.17146	5.18235	4.3138	5.57216	6.38959	0.89595	0.623967	1.17671
ENSMMUG00000017014	ECT2	epithelial cell transforming 2 [Source:HGNC Symbol;Acc:HGNC:3155]	protein_coding	3.26472e-23	0.947307	2.57996e-13	3.80196	4.2115	4.37242	0.274752	0.2236	0.313505	1.63087	1.56324	1.58518	1.13299	0.446281	1.38843	3.0656	2.03856	3.36762	0.192291	0.223075	0.309849
ENSMMUG00000017087	SLIT3	slit guidance ligand 3 [Source:HGNC Symbol;Acc:HGNC:11087]	protein_coding	1.38231e-30	0.828134	3.54854e-12	20.5978	20.2967	22.0489	4.56416	5.33301	6.1542	1.8019	1.5757	2.07566	1.3008	1.18547	1.50226	8.64675	7.97999	11.2588	2.29556	2.59125	2.94766
ENSMMUG00000017204	PDCD4	programmed cell death protein 4 [Source:RefSeq peptide;Acc:NP_001244775]	protein_coding	6.64851e-20	0.210216	2.12516e-21	4.40332	3.2092	3.00719	0.2894	0.375322	0.446315	1.96171	1.18829	1.30023	0.489417	0.562299	0.770054	5.83796	3.87668	3.57378	0.276296	0.321678	0.560008
ENSMMUG00000017282	IFT80	intraflagellar transport 80 [Source:HGNC Symbol;Acc:HGNC:29262]	protein_coding	3.90119e-11	0.272232	1.59517e-15	4.02039	3.33391	4.29156	0.200877	0.404966	0.841666	3.96517	2.30444	3.13363	1.35452	1.76032	1.78129	5.33952	4.57093	4.76939	0.537411	0.600231	0.458695
ENSMMUG00000017766	DEPDC1	DEP domain containing 1 [Source:HGNC Symbol;Acc:HGNC:22949]	protein_coding	4.53216e-17	0.929579	4.00024e-17	3.70784	2.74509	3.82536	0.263837	0.289827	0.248328	0.45663	0.384151	0.445002	0.142517	0.512023	0.214106	3.06884	2.24301	1.77503	0	0.049837	0.033225
ENSMMUG00000017845	OXR1	oxidation resistance 1 [Source:HGNC Symbol;Acc:HGNC:15822]	protein_coding	6.66803e-11	0.165209	1.21932e-11	1.69247	4.17521	1.94756	0.009322	0.020449	0.0406	1.98577	3.83026	2.92603	0.059021	1.38339	0.07565	1.87248	1.64179	1.08074	0.010662	0.028156	0.012815
ENSMMUG00000018025	EGR1	early growth response 1 [Source:HGNC Symbol;Acc:HGNC:3238]	protein_coding	2.24675e-20	0.360033	2.00202e-16	18.8496	17.8347	18.0005	4.27923	6.56345	4.86899	6.20637	4.88646	5.33318	3.89305	4.61482	4.04453	14.5779	13.9447	15.6141	4.62392	3.92572	5.14084
ENSMMUG00000018095	EIF2S2	eukaryotic translation initiation factor 2 subunit beta [Source:HGNC Symbol;Acc:HGNC:3266]	protein_coding	8.89457e-44	0.116554	3.15862e-31	114.678	113.247	100.529	23.7988	20.9119	29.8342	94.2766	92.0024	93.1725	49.5907	52.5605	59.7361	117.722	124.237	90.9948	22.8496	18.6244	21.0769
ENSMMUG00000018122	MEF2A	myocyte-specific enhancer factor 2A [Source:RefSeq peptide;Acc:NP_001247843]	protein_coding	2.0651e-27	0.964076	3.40525e-31	10.2041	10.2158	11.4534	1.80071	2.83537	2.33128	8.89698	7.96531	8.83545	5.96223	6.0391	5.9487	15.432	14.4678	19.4509	3.56809	3.23617	5.21336
ENSMMUG00000018720	CKAP2	cytoskeleton associated protein 2 [Source:HGNC Symbol;Acc:HGNC:1990]	protein_coding	8.06041e-18	0.189844	3.58216e-16	11.2642	10.9595	11.0887	1.22979	1.84174	0.844694	3.03126	2.384	3.22582	3.0148	2.90631	2.57185	9.67893	12.0024	10.6194	1.10348	1.1569	1.73665
ENSMMUG00000019250	SLC25A27	mitochondrial uncoupling protein 4 [Source:RefSeq peptide;Acc:NP_001247778]	protein_coding	1.27908e-13	0.203862	1.26662e-13	1.48718	1.65209	2.18028	0	0.170759	0.171442	0.734506	0.39832	0.39519	0.111017	0.21325	0.265433	2.47703	2.29239	2.95577	0.103397	0.202387	0.38546
ENSMMUG00000019550	CCNG1	cyclin G1 [Source:HGNC Symbol;Acc:HGNC:1592]	protein_coding	6.70156e-37	0.804131	5.45177e-37	28.4489	30.5102	30.0101	4.54228	3.82643	6.07435	29.785	26.879	25.4399	16.1015	17.6233	20.3446	39.693	39.7911	31.1152	5.14785	4.6406	4.58862
ENSMMUG00000019876	CDK1	cyclin-dependent kinase 1 [Source:RefSeq peptide;Acc:NP_001248399]	protein_coding	3.55989e-30	0.3496	1.75244e-17	11.2108	12.9582	10.6302	0.166039	0.446555	0.462501	2.54198	2.30508	2.48587	2.66072	1.31997	2.57051	9.45852	8.71288	7.6054	0.553528	0.55812	0.777467
ENSMMUG00000019901	SEPT11	septin 11 [Source:HGNC Symbol;Acc:HGNC:25589]	protein_coding	1.27589e-51	0.185273	3.00185e-25	29.7809	5.18955	5.38792	3.33001	1.26288	1.16172	3.52623	5.07089	3.32078	17.5577	5.95847	9.92736	4.97584	8.08949	16.3055	1.63441	1.37153	1.28101
ENSMMUG00000020149	CHMP5	charged multivesicular body protein 5 [Source:HGNC Symbol;Acc:HGNC:26942]	protein_coding	6.9176e-16	0.146246	8.54986e-13	27.5531	23.4658	25.8468	4.95848	5.88094	6.67938	41.6951	38.546	42.4299	26.8834	33.0042	32.1864	26.4765	23.9541	21.3899	4.29933	5.60199	6.05942
ENSMMUG00000020587	POT1	protection of telomeres 1 [Source:HGNC Symbol;Acc:HGNC:17284]	protein_coding	4.90526e-11	0.818721	2.99678e-11	0.327152	0.291116	0.445904	0.046439	0.013564	0.014784	0.333844	0.266774	0.25745	0.23111	0.191375	0.161476	0.330107	0.375223	0.384128	0.009823	0.015425	0.052996
ENSMMUG00000020608	ABCA1	ATP binding cassette subfamily A member 1 [Source:HGNC Symbol;Acc:HGNC:29]	protein_coding	3.55034e-13	0.304185	2.23143e-14	1.92871	1.55554	1.99223	0.365854	0.255809	0.180046	1.12208	0.738841	0.942322	0.216197	0.572409	0.566878	1.84595	1.70551	2.70394	0.306316	0.218472	0.390581
ENSMMUG00000020923	TNPO1	transportin 1 [Source:HGNC Symbol;Acc:HGNC:6401]	protein_coding	1.79394e-57	0.415547	2.55066e-48	17.321	16.5549	18.2957	3.48155	3.01788	3.41901	17.5243	18.7056	18.8987	9.71691	11.2846	13.4981	20.0722	18.6122	19.9926	2.99862	3.39684	4.06041
ENSMMUG00000020942	LGR5	leucine rich repeat containing G protein-coupled receptor 5 [Source:HGNC Symbol;Acc:HGNC:4504]	protein_coding	2.60257e-23	0.326503	2.05887e-26	9.18199	7.73369	10.2015	0.655255	0.582547	1.01303	0.937893	0.914468	2.85053	0.694661	1.05302	0.852807	10.3235	9.48004	10.1583	0.532692	0.89298	0.720963
ENSMMUG00000021072	CEP162	centrosomal protein 162 [Source:HGNC Symbol;Acc:HGNC:21107]	protein_coding	3.5307e-11	0.367459	1.15389e-11	0.525409	0.611407	0.462793	0.08676	0.066574	0.044061	0.278906	0.28297	0.303208	0.142984	0.134405	0.118568	0.491757	0.471346	0.459888	0.035629	0.022548	0.037656
ENSMMUG00000021113	DPY19L4	dpy-19 like 4 [Source:HGNC Symbol;Acc:HGNC:27829]	protein_coding	3.85696e-17	0.102197	5.77767e-11	4.52957	1.44337	2.83423	0.266381	0.170457	0.17261	2.65934	3.05443	3.52371	0.622829	0.575449	1.14899	1.15163	0.929066	4.60185	0.206387	0.20086	0.553983
ENSMMUG00000021186	ANLN	anillin actin binding protein [Source:HGNC Symbol;Acc:HGNC:14082]	protein_coding	2.51783e-83	0.0605526	4.21609e-49	22.0705	19.0048	21.5525	0.701455	0.786887	0.943712	3.63483	3.86085	5.08203	2.64245	2.1089	1.92169	14.1729	11.6215	17.1937	0.391652	0.527523	0.706846
ENSMMUG00000021915	SNX13	sorting nexin 13 [Source:HGNC Symbol;Acc:HGNC:21335]	protein_coding	2.66468e-11	0.35199	2.13037e-13	0.255906	0.276579	2.96319	0.040026	0.044756	0.028046	2.50773	2.72064	0.342337	0.151914	0.218398	0.185623	0.342382	0.336526	0.332267	0.038898	0.054732	0.05094
ENSMMUG00000022136	LAMA2	laminin subunit alpha 2 [Source:HGNC Symbol;Acc:HGNC:6482]	protein_coding	1.31367e-37	0.130171	1.34312e-16	3.9546	4.10035	4.97986	0.494837	0.504386	0.77658	0.740566	0.851173	1.07059	0.541035	0.855727	0.94407	2.03662	1.91912	2.32805	0.374575	0.297014	0.39358
ENSMMUG00000022570	NFYB		protein_coding	7.2831e-11	0.742297	2.94538e-14	3.92915	3.82545	4.3602	0.646798	0.082742	0.533462	2.63753	2.26227	2.62819	1.68081	1.45591	1.17811	5.46796	4.92536	5.00223	0.10732	0.145735	0.776738
ENSMMUG00000023075	SLU7	pre-mRNA-splicing factor SLU7 [Source:RefSeq peptide;Acc:NP_001253488]	protein_coding	1.56313e-14	0.14416	8.90944e-12	11.8879	9.58246	9.82119	0.760541	1.01177	2.26156	12.933	12.9891	15.5754	6.8228	6.07644	7.59367	10.6076	11.7746	10.117	2.71353	1.73717	1.19019
ENSMMUG00000023266	KIF11	kinesin family member 11 [Source:HGNC Symbol;Acc:HGNC:6388]	protein_coding	7.53619e-28	0.396993	3.43378e-17	5.84992	5.89876	6.35804	0.271264	0.253686	0.220069	1.71384	1.91312	1.52474	1.05676	0.371933	0.636385	4.34847	5.96449	3.9331	0.266671	0.171252	0.148222
ENSMMUG00000023791	SCAF11	SR-related CTD associated factor 11 [Source:HGNC Symbol;Acc:HGNC:10784]	protein_coding	1.00009e-42	0.369144	2.96685e-33	4.90513	4.18525	5.8835	0.577171	1.15721	1.04329	6.49722	6.53923	4.68566	7.77503	10.0173	25.5074	7.28622	6.68278	6.41158	1.25403	4.42699	1.70504
ENSMMUG00000028952	STK3	serine/threonine-protein kinase 3 [Source:RefSeq peptide;Acc:NP_001247896]	protein_coding	2.08743e-15	0.394246	3.32356e-16	1.01009	0.903988	1.32271	0.05179	0.045175	0.078374	0.664691	0.542948	0.902868	0.546036	0.777907	0.197968	0.983686	0.477749	0.801074	0.015614	0.054101	0.016847
ENSMMUG00000029787	LARS	leucyl-tRNA synthetase [Source:HGNC Symbol;Acc:HGNC:6512]	protein_coding	1.24005e-30	0.707323	4.7698e-26	28.3631	25.8565	28.8672	6.50509	6.60013	9.21774	28.0695	29.2456	28.903	17.9287	19.9753	20.64	30.0129	29.551	30.8612	6.07017	8.06211	10.1204
ENSMMUG00000031610	ARL1	ADP ribosylation factor like GTPase 1 [Source:HGNC Symbol;Acc:HGNC:692]	protein_coding	3.17779e-16	0.586035	2.72132e-11	22.5489	22.6838	20.8724	3.85684	6.57875	7.50903	30.6087	23.8213	29.3772	21.397	13.2026	20.4174	22.8403	18.4297	18.493	3.81436	3.95391	8.97795
ENSMMUG00000037667			protein_coding	2.12266e-21	0.475311	1.10763e-21	70.5253	66.2122	59.7875	5.63762	9.59448	11.7268	66.2693	59.0068	59.2229	32.6275	40.4086	34.458	63.1722	62.3195	46.1769	7.29788	6.7203	12.9124
ENSMMUG00000038026	MIR5047	microRNA 5047 [Source:HGNC Symbol;Acc:HGNC:41834]	miRNA	2.3754e-11	0.168622	5.8348e-12	56.3743	31.5594	36.4496	7.4542	6.09368	6.74551	17.4483	24.3573	16.8797	10.4691	7.67163	10.6781	56.9396	38.621	45.2246	4.84391	4.99526	9.14324
ENSMMUG00000040854	DARS	aspartyl-tRNA synthetase [Source:HGNC Symbol;Acc:HGNC:2678]	protein_coding	5.23155e-15	0.0709002	2.92284e-20	6.27271	7.86307	8.44899	2.12038	1.84172	2.04087	11.2929	11.4539	11.8458	5.9928	6.73123	6.11904	9.6337	9.15311	8.05188	1.6227	1.86534	2.29895
ENSMMUG00000041893			protein_coding	6.98432e-26	0.05076	1.83492e-18	13.3163	11.0775	14.9404	3.14533	3.346	3.9055	3.42067	3.12054	3.73868	1.22936	1.38776	2.26193	7.87393	7.29895	10.564	1.52275	2.1681	2.24753
ENSMMUG00000043715	EIF1AY		protein_coding	6.22896e-12	0.178309	2.03978e-11	26.4017	26.9676	27.8622	5.59898	5.78252	3.87995	36.8272	31.2753	29.5699	16.3623	17.6741	15.8703	27.816	31.176	30.867	3.92663	6.17191	5.09268
ENSMMUG00000046548			protein_coding	7.20557e-15	0.970798	3.54854e-12	8.61816	11.0892	11.353	3.03515	2.18709	2.63141	7.15182	6.33499	6.12468	3.74846	4.329	4.79204	8.67483	8.61923	6.37513	1.86603	1.8943	2.10811
ENSMMUG00000046971	RAB18	ras-related protein Rab-18 [Source:RefSeq peptide;Acc:NP_001253719]	protein_coding	8.87305e-16	0.154986	3.61133e-18	13.3976	13.823	13.4479	2.42232	3.30095	2.05879	18.3556	17.3121	15.0586	7.94996	9.0093	9.43579	13.5016	14.1246	15.8776	2.2352	2.01696	2.5583
ENSMMUG00000047063			protein_coding	1.04217e-28	0.427511	1.49843e-35	24.3986	30.8093	26.8931	4.42421	3.96764	3.31475	19.2345	16.0082	23.7011	13.4515	16.7205	14.0327	25.9885	27.8262	23.7872	1.9105	1.94429	3.09173
ENSMMUG00000047994	CGGBP1	CGG triplet repeat binding protein 1 [Source:HGNC Symbol;Acc:HGNC:1888]	protein_coding	5.18668e-11	0.222777	1.01458e-12	8.37542	7.85471	7.77223	2.28276	1.75366	2.87245	8.18208	8.48663	8.59588	4.3137	5.21857	4.51611	9.34618	10.0681	8.20053	2.41513	2.00346	2.44986
ENSMMUG00000048644	ARPP19	cAMP regulated phosphoprotein 19 [Source:HGNC Symbol;Acc:HGNC:16967]	protein_coding	8.23021e-22	0.361546	2.36987e-17	12.5434	11.0126	13.1709	2.64449	3.08924	3.09653	15.7328	12.8895	15.8098	7.77554	7.38754	11.4276	9.67632	11.032	9.99028	1.95046	2.24898	2.93063
ENSMMUG00000048712			protein_coding	7.6921e-13	0.612345	4.65451e-15	12.7605	14.0032	13.3258	2.85487	1.52437	1.25392	14.3928	11.2965	14.39	6.76605	10.7816	8.44619	17.3945	16.3846	11.0093	0.922744	0.545379	1.38648
ENSMMUG00000048745	RAP2C	RAP2C, member of RAS oncogene family [Source:HGNC Symbol;Acc:HGNC:21165]	protein_coding	3.05258e-16	0.0793821	2.68106e-15	5.61997	5.76946	6.10707	0.969439	1.38649	1.29845	6.36529	5.51797	5.89358	2.96727	2.93199	3.27237	5.83348	5.23208	5.09736	1.11627	0.988548	0.991118
